# Supplementary material for: Thousands of human non-AUG extended proteoforms lack evidence of evolutionary selection among mammals
Source: Nat Commun. 2022 Dec 23;13:7910. doi: 10.1038/s41467-022-35595-6 (PMC9789052; doi:10.1038/s41467-022-35595-6)
Supplement: Supplementary file 4 — Supplementary Data 1 [file 41467_2022_35595_MOESM4_ESM.xlsx]

## Sheet: A_PhyloSET
tr_id	gene	N_term_start1	N_term_end1	len_codons	global_coo_50_and_less	strand	global_coo_primary	PhyloCSF120score	number_of_records	ovlp	Riboseq_Summary	Coverage_value_ext	Proteomics_count_ext	tag	transcript_type
ENST00000377898.3	HES3	2	65	21	chr1:6244194-6244241+chr1:6244351-6244365	plus	chr1:6244194-6244241+chr1:6244351-6244365	210.162	118	0;0;0	ACG; 6-66; Rank: 1907; cov: 40.0	40	0	basic,appris_principal_1,CCDS	protein_coding
ENST00000400907.6	RERE	2	74	24	chr1:8656298-8656369	minus	chr1:8656298-8656369	108.156	119	0;0;0				not_organism_supported,dotter_confirmed,basic	protein_coding
ENST00000455833.6	IFFO2	0	354	118	chr1:18956333-18956482	minus	chr1:18956333-18956686	122.66	68	0;0;0	CTG; 301-355; Rank: 924; cov: 61.54	61.5385	6.28571	basic,appris_principal_2,CCDS	protein_coding
ENST00000373824.8	TAF12	63	159	32	chr1:28622082-28622165+chr1:28642992-28643003	minus	chr1:28622082-28622165+chr1:28642992-28643003	327.924	120	0;0;0				alternative_5_UTR,basic,appris_principal_1,CCDS	protein_coding
ENST00000357214.5	SFPQ	0	99	33	chr1:35193050-35193148	minus	chr1:35193050-35193148	192.195	115	0;0;0	GTG; 37-100; Rank: 9; cov: 81.25	81.25	11.5385	basic,appris_principal_1,CCDS	protein_coding
ENST00000635322.1	OAZ3	165	237	24	chr1:151763064-151763135	plus	chr1:151763064-151763135	92.7679	113	0;0;0				non_canonical_other,basic	protein_coding
ENST00000627780.2	OAZ3	95	167	24	chr1:151763064-151763135	plus	chr1:151763064-151763135	92.7679	113	0;0;0				basic,appris_alternative_2	protein_coding
ENST00000321531.10	OAZ3	95	167	24	chr1:151763064-151763135	plus	chr1:151763064-151763135	92.7679	113	0;0;0				non_canonical_other,basic,appris_principal_3,CCDS	protein_coding
ENST00000368061.2	VANGL2	132	474	114	chr1:160415688-160415837	plus	chr1:160400718-160400869+chr1:160415648-160415837	655.959	116	0;0;0	ATA; 331-475; Rank: 787; cov: 58.14	58.1395	1.125	basic,appris_principal_1,CCDS	protein_coding
ENST00000636345.1	NRXN1	1	115	38	chr2:49974001-49974114	minus	chr2:49974001-49974114	0.1452	119	0;0;0				RNA_Seq_supported_only,basic	protein_coding
ENST00000272520.3	C1QL2	425	620	65	chr2:119158270-119158419	minus	chr2:119158270-119158464	276.005	91	0;0;0	GTG; 549-621; Rank: 4509; cov: 5.26	5.26316	0	basic,appris_principal_1,CCDS	protein_coding
ENST00000392915.6	MAP3K19	591	684	31	chr2:135024648-135024740	minus	chr2:135024648-135024740	651.289	117	0;0;0	ATA; 646-685; Rank: 5323; cov: 0.0	0	0	basic,appris_alternative_2,exp_conf,CCDS	protein_coding
ENST00000287766.8	SLC6A1	340	421	27	chr3:11017131-11017211	plus	chr3:11017131-11017211	124.927	120	0;0;0	ATC; 377-422; Rank: 4084; cov: 10.0	10	1	basic,appris_principal_1,CCDS	protein_coding
ENST00000232974.10	ZBTB47	191	281	30	chr3:42653875-42653883+chr3:42658275-42658355	plus	chr3:42653875-42653883+chr3:42658275-42658355	857.265	119	0;0;0	AAG; 213-282; Rank: 2657; cov: 27.78	27.7778	0	basic,appris_principal_1,CCDS	protein_coding
ENST00000462833.5	ADCY5	781	1213	144	chr3:123448546-123448695	minus	chr3:123448546-123448977	42.0677	90	0;0;0	CTG; 1130-1214; Rank: 5631; cov: 0.0	0	1.47368	basic,appris_principal_1,CCDS	protein_coding
ENST00000333762.5	H1FX	0	375	125	chr3:129315903-129316052	minus	chr3:129315903-129316277	305.962	69	0;0;0	CTG; 223-376; Rank: 58; cov: 80.43	80.4348	26.2069	basic,appris_principal_1,CCDS	protein_coding
ENST00000476941.5	TRPC1	120	486	122	chr3:142724410-142724559	plus	chr3:142724194-142724559	155.919	98	0;0;0				basic,appris_alternative_2,CCDS	protein_coding
ENST00000273482.10	TRPC1	25	391	122	chr3:142724410-142724559	plus	chr3:142724194-142724559	155.919	98	0;0;0	ACG; 59-392; Rank: 2177; cov: 33.96	33.9623	0	basic,appris_principal_3,CCDS	protein_coding
ENST00000425175.5	SLC4A4	0	117	39	chr4:71187286-71187401+chr4:71236576-71236576	plus	chr4:71187286-71187401+chr4:71236576-71236576	112.376	120	0;0;0				basic,appris_alternative_2,CCDS	protein_coding
ENST00000351898.10	SLC4A4	1	76	25	chr4:71187328-71187401+chr4:71236576-71236576	plus	chr4:71187328-71187401+chr4:71236576-71236576	96.4214	120	0;0;0				basic	protein_coding
ENST00000317605.5	MAB21L2	1048	1108	20	chr4:150582970-150583029	plus	chr4:150582970-150583029	291.587	120	0;0;0	TTG; 1052-1109; Rank: 4331; cov: 7.14	7.14286	0	basic,appris_principal_1,CCDS	protein_coding
ENST00000603841.1	FBXW7	0	75	25	chr4:152411804-152411878	minus	chr4:152411804-152411878	52.0127	120	0;0;0				alternative_5_UTR,basic,appris_principal_4,CCDS	protein_coding
ENST00000314940.6	HNRNPA0	241	310	23	chr5:137754067-137754135	minus	chr5:137754067-137754135	27.8325	111	0;0;0	ATA; 248-311; Rank: 6; cov: 93.75	93.75	30.6923	basic,appris_principal_1,CCDS	protein_coding
ENST00000612661.1	MARCKS	213	384	57	chr6:113857596-113857745	plus	chr6:113857575-113857745	16.394	115	0;0;0	TTG; 349-385; Rank: 151; cov: 57.14	57.1429	0	basic,appris_principal_1,CCDS	protein_coding
ENST00000359015.4	MAP3K5	121	361	80	chr6:136792158-136792307	minus	chr6:136792158-136792397	305.656	87	0;0;0	CTG; 125-362; Rank: 1113; cov: 51.35	51.3514	0	basic,appris_principal_1,CCDS	protein_coding
ENST00000275569.8	POMZP3	405	684	93	chr7:76626065-76626214	minus	chr7:76626065-76626215+chr7:76626708-76626835	267.189	13	0;0;0				basic,CCDS	protein_coding
ENST00000310842.8	POMZP3	406	685	93	chr7:76626065-76626214	minus	chr7:76626065-76626215+chr7:76626708-76626835	267.189	13	0;0;0	AAG; 656-686; Rank: 2117; cov: 40.0	40	0	basic,appris_principal_2,CCDS	protein_coding
ENST00000382435.4	SLC35G5	147	219	24	chr8:11331035-11331106	plus	chr8:11331035-11331106	20.2511	5	0;0;0	AGG; 178-220; Rank: 5004; cov: 0.0	0	0	basic,appris_principal_1,CCDS	protein_coding
ENST00000521688.5	ENY2	49	145	32	chr8:109334373-109334468	plus	chr8:109334373-109334468	15.0202	116	0;0;0				basic,CCDS	protein_coding
ENST00000298943.3	C1QL3	820	940	40	chr10:16521066-16521185	minus	chr10:16521066-16521185	89.7137	97	0;0;0	CTG; 848-941; Rank: 3832; cov: 11.54	11.5385	0	basic,appris_principal_1,CCDS	protein_coding
ENST00000619991.1	C1QL3	2	80	26	chr10:16521066-16521143	minus	chr10:16521066-16521143	226.449	97	0;0;0				basic	protein_coding
ENST00000396085.5	NAV2	265	361	32	chr11:19713600-19713695	plus	chr11:19713600-19713695	18.9836	112	0;0;0				basic,appris_principal_4,CCDS	protein_coding
ENST00000540292.5	NAV2	265	361	32	chr11:19713600-19713695	plus	chr11:19713600-19713695	18.9836	112	0;0;0				basic,appris_alternative_1	protein_coding
ENST00000527559.6	NAV2	265	361	32	chr11:19713600-19713695	plus	chr11:19713600-19713695	18.9836	112	0;0;0				basic	protein_coding
ENST00000349880.8	NAV2	234	330	32	chr11:19713600-19713695	plus	chr11:19713600-19713695	18.9836	112	0;0;0	CTG; 250-331; Rank: 1626; cov: 50.0	50	0	basic,appris_alternative_1,CCDS	protein_coding
ENST00000396087.7	NAV2	3	99	32	chr11:19713600-19713695	plus	chr11:19713600-19713695	18.9836	112	0;0;0				basic,CCDS	protein_coding
ENST00000530069.5	ALDH3B2	77	269	64	chr11:67666936-67667016+chr11:67667473-67667541	minus	chr11:67666936-67667016+chr11:67667473-67667583	1041.94	117	0;0;0				dotter_confirmed,basic,appris_principal_1,CCDS	protein_coding
ENST00000349015.7	ALDH3B2	247	439	64	chr11:67666936-67667016+chr11:67667473-67667541	minus	chr11:67666936-67667016+chr11:67667473-67667583	1041.94	117	0;0;0	AAG; 356-440; Rank: 4608; cov: 4.35	4.34783	0	basic,appris_principal_1,CCDS	protein_coding
ENST00000318348.8	GLTP	0	114	38	chr12:109880375-109880488	minus	chr12:109880375-109880488	24.8281	95	0;0;0				basic,appris_principal_1,CCDS	protein_coding
ENST00000379919.5	MAB21L1	963	1071	36	chr13:35476139-35476246	minus	chr13:35476139-35476246	228.275	120	0;0;0	TTG; 991-1072; Rank: 1950; cov: 40.91	40.9091	0	basic,appris_principal_1,CCDS	protein_coding
ENST00000267460.8	PELI2	1	286	95	chr14:56118511-56118660	plus	chr14:56118376-56118660	303.573	70	0;0;0	ACG; 116-287; Rank: 640; cov: 51.92	51.9231	0.125	basic,appris_principal_1,CCDS	protein_coding
ENST00000471182.6	PLEKHG3	0	207	69	chr14:64738072-64738221	plus	chr14:64738015-64738221	457.225	117	0;0;0				basic	protein_coding
ENST00000306917.4	FEM1B	534	615	27	chr15:68278337-68278417	plus	chr15:68278337-68278417	66.6807	110	0;0;0	GTG; 580-616; Rank: 1394; cov: 28.57	28.5714	0.411765	basic,appris_principal_1,CCDS	protein_coding
ENST00000350842.8	SULT1A1	272	389	39	chr16:28623198-28623314	minus	chr16:28623198-28623314	36.6149	12	0;0;0				basic,CCDS	protein_coding
ENST00000624244.1	AC007906.1	33	123	30	chr16:53222653-53222742	minus	chr16:53222653-53222742	69.7054	120	0;0;0	ATT; 73-124; Rank: 5040; cov: 0.0	0	0	basic,appris_principal_1	protein_coding
ENST00000326043.4	MAF	653	812	53	chr16:79599903-79600052	minus	chr16:79599903-79600061	9.269	76	0;0;0	AAG; 714-813; Rank: 1683; cov: 42.86	42.8571	0	basic,appris_principal_3,CCDS	protein_coding
ENST00000393350.1	MAF	653	812	53	chr16:79599903-79600052	minus	chr16:79599903-79600061	9.269	76	0;0;0				basic,appris_alternative_2,CCDS	protein_coding
ENST00000536578.5	GLOD4	62	125	21	chr17:783266-783328	minus	chr17:783266-783328	261.062	119	0;0;0				basic	protein_coding
ENST00000250113.11	FXR2	2	335	111	chr17:7614533-7614682	minus	chr17:7614533-7614865	489.3	97	0;0;0	GTG; 117-336; Rank: 110; cov: 70.59	70.5882	147.865	basic,appris_principal_1,CCDS	protein_coding
ENST00000226225.6	TNFAIP1	159	267	36	chr17:28339414-28339521	plus	chr17:28339414-28339521	1.7832	120	0;0;0	ACG; 211-268; Rank: 776; cov: 57.14	57.1429	0	basic,appris_principal_1,CCDS	protein_coding
ENST00000580161.5	TBC1D29	2395	2497	34	chr17:30559613-30559714	plus	chr17:30559613-30559714	93.6739	10	0;0;0				alternative_5_UTR,basic,appris_principal_2,CCDS	protein_coding
ENST00000584297.5	TBC1D29	47	149	34	chr17:30559613-30559714	plus	chr17:30559613-30559714	93.6739	10	0;0;0				basic,appris_alternative_2	protein_coding
ENST00000579181.1	TBC1D29	47	149	34	chr17:30559613-30559714	plus	chr17:30559613-30559714	93.6739	10	0;0;0				basic,appris_principal_2,CCDS	protein_coding
ENST00000239151.5	HOXB5	207	279	24	chr17:48593683-48593754	minus	chr17:48593683-48593754	0.6739	120	0;0;0	ATC; 211-280; Rank: 3536; cov: 16.67	16.6667	0	basic,appris_principal_1,CCDS	protein_coding
ENST00000570891.5	RPTOR	690	753	21	chr17:80545567-80545629	plus	chr17:80545567-80545629	468.552	113	0;0;0				basic	protein_coding
ENST00000306801.7	RPTOR	299	362	21	chr17:80545567-80545629	plus	chr17:80545567-80545629	468.552	113	0;0;0	AGG; 306-363; Rank: 333; cov: 85.71	85.7143	0	basic,appris_principal_1,CCDS	protein_coding
ENST00000544334.6	RPTOR	99	162	21	chr17:80545567-80545629	plus	chr17:80545567-80545629	468.552	113	0;0;0				basic,CCDS	protein_coding
ENST00000261537.6	MIB1	0	264	88	chr18:21741434-21741583	plus	chr18:21741320-21741583	96.4073	90	0;0;0	GTG; 121-265; Rank: 1004; cov: 60.47	60.4651	3	basic,appris_principal_1,CCDS	protein_coding
ENST00000262158.6	SMAD7	2	287	95	chr18:48950425-48950574	minus	chr18:48950425-48950709	41.0208	93	0;0;0	GTG; 33-288; Rank: 2852; cov: 23.75	23.75	0	basic,appris_principal_3,CCDS	protein_coding
ENST00000307522.3	CCDC8	525	774	83	chr19:46412811-46412960	minus	chr19:46412811-46413059	2693.89	108	0;0;0	ATC; 559-775; Rank: 400; cov: 79.1	79.1045	7.66601	basic,appris_principal_1,CCDS	protein_coding
ENST00000452733.6	CYTH2	302	476	58	chr19:48469358-48469507	plus	chr19:48469334-48469507	95.5282	115	0;0;0	GTG; 369-477; Rank: 255; cov: 74.19	74.1935	6.42857	basic,appris_principal_2,CCDS	protein_coding
ENST00000427476.4	CYTH2	126	300	58	chr19:48469358-48469507	plus	chr19:48469334-48469507	95.5282	115	0;0;0				basic,appris_alternative_1	protein_coding
ENST00000270458.2	CACNG8	1	103	34	chr19:53963041-53963142	plus	chr19:53963041-53963142	171.258	94	0;0;0	GTG; 20-104; Rank: 4636; cov: 4.35	4.34783	0	non_ATG_start,basic,appris_principal_1,CCDS	protein_coding
ENST00000330271.4	ACTL10	499	1000	167	chr20:33667348-33667497	plus	chr20:33666997-33667497	1553.95	112	0;0;0	GTG; 536-1001; Rank: 1732; cov: 31.33	31.3333	1	basic,appris_principal_1,CCDS	protein_coding
ENST00000374375.1	GDF5OS	364	442	26	chr20:35434081-35434158	plus	chr20:35434081-35434158	1079.04	119	0;0;0	AGG; 377-443; Rank: 5739; cov: 0.0	0	0	basic,appris_principal_1	protein_coding
ENST00000372851.7	RIMS4	1	67	22	chr20:44810272-44810337	minus	chr20:44810272-44810337	364.286	73	0;0;0	AAG; 11-68; Rank: 2538; cov: 28.57	28.5714	3.16667	basic,appris_principal_3,CCDS	protein_coding
ENST00000467148.1	HELZ2	1	70	23	chr20:63572386-63572454	minus	chr20:63572386-63572454	834.728	99	0;0;0	GTG; 5-71; Rank: 1824; cov: 47.06	47.0588	0.391304	basic,appris_principal_1,CCDS	protein_coding
ENST00000430524.5	RANBP1	163	247	28	chr22:20116101-20116184	plus	chr22:20116101-20116184	310.291	118	0;0;0				basic,CCDS	protein_coding
ENST00000610821.4	LRP5L	2366	2465	33	chr22:25360093-25360191	minus	chr22:25360093-25360191	1669.21	110	0;0;0	ACG; 2367-2466; Rank: 3720; cov: 14.29	14.2857	0	basic,appris_principal_2,CCDS	protein_coding
ENST00000402859.6	LRP5L	425	524	33	chr22:25360093-25360191	minus	chr22:25360093-25360191	1669.21	110	0;0;0				basic,appris_principal_2,CCDS	protein_coding
ENST00000444995.7	LRP5L	602	701	33	chr22:25360093-25360191	minus	chr22:25360093-25360191	1669.21	110	0;0;0				basic,appris_alternative_2	protein_coding
ENST00000402785.2	LRP5L	1	97	32	chr22:25360093-25360188	minus	chr22:25360093-25360188	1554.58	110	0;0;0				basic,appris_principal_2,CCDS	protein_coding
ENST00000396884.6	SOX10	1	283	94	chr22:37983785-37983868+chr22:37984339-37984404	minus	chr22:37983785-37983868+chr22:37984339-37984536	227.034	108	0;0;0	ACG; 146-284; Rank: 3286; cov: 17.07	17.0732	0	alternative_5_UTR,basic,appris_principal_1,CCDS	protein_coding
ENST00000360880.6	SOX10	1	265	88	chr22:37983785-37983868+chr22:37984339-37984404	minus	chr22:37983785-37983868+chr22:37984339-37984441+chr22:37987345-37987421	227.034	108	0;0;0				basic,appris_principal_1,CCDS	protein_coding
ENST00000336156.9	KIAA0930	0	66	22	chr22:45240704-45240769	minus	chr22:45240704-45240769	69.9328	68	0;0;0				basic,appris_principal_1,CCDS	protein_coding
ENST00000380861.8	WWC3	1	391	130	chrX:10015803-10015858+chrX:10063445-10063538	plus	chrX:10015563-10015858+chrX:10063445-10063538	918.168	117	0;0;0	CTG; 200-392; Rank: 766; cov: 66.1	66.1017	31.9	basic,appris_principal_1,CCDS	protein_coding
ENST00000621775.1	USP27X	0	360	120	chrX:49880158-49880307	plus	chrX:49879948-49880307	1349	118	0;0;0	CTG; 52-361; Rank: 722; cov: 70.41	70.4082	2.92308	basic,appris_principal_1,CCDS	protein_coding
ENST00000194900.8	DLG3	41	341	100	chrX:70445052-70445201	plus	chrX:70444902-70445201	431.115	95	0;0;0				basic,appris_alternative_2	protein_coding
ENST00000374360.7	DLG3	2	233	77	chrX:70445052-70445201	plus	chrX:70444971-70445201	431.115	95	0;0;0	GTG; 99-234; Rank: 4589; cov: 5.0	5	0	basic,appris_principal_2,CCDS	protein_coding
ENST00000373521.3	PABPC1L2B	0	126	42	chrX:73003517-73003642	plus	chrX:73003517-73003642	90.2351	78	0;0;0	GTG; 49-127; Rank: 6504; cov: 0.0	0	0	basic,appris_principal_1,CCDS	protein_coding
ENST00000373519.1	PABPC1L2A	0	126	42	chrX:73079387-73079512	minus	chrX:73079387-73079512	84.2571	78	0;0;0	GTG; 49-127; Rank: 5653; cov: 0.0	0	0	basic,appris_principal_1,CCDS	protein_coding
ENST00000371558.6	UBE2A	2	245	81	chrX:119574562-119574711	plus	chrX:119574469-119574711	640.819	105	0;0;0		0	0	basic,appris_principal_2,CCDS	protein_coding
ENST00000346330.6	UBE2A	2	176	58	chrX:119574562-119574711	plus	chrX:119574538-119574711	640.819	105	0;0;0				not_organism_supported,basic,appris_alternative_1	protein_coding
ENST00000625938.2	UBE2A	1	166	55	chrX:119574562-119574711	plus	chrX:119574547-119574711	640.819	105	0;0;0				basic,CCDS	protein_coding
ENST00000631185.2	UBE2A	2	149	49	chrX:119574565-119574711	plus	chrX:119574565-119574711	615.237	105	0;0;0				not_organism_supported,basic	protein_coding

## Sheet: B_RiboSET
tr_id	gene	N_term_start1	N_term_end1	len_codons	global_coo_50_and_less	strand	global_coo_primary	PhyloCSF120score	number_of_records	ovlp	Riboseq_Summary	Coverage_value_ext	Proteomics_count_ext	tag	transcript_type	CDS_ratio	tr_id1
ENST00000379389.4	ISG15	1	151	50	chr1:1013424-1013573	plus	chr1:1013424-1013573	-2444	111	0;0;0	ATC; 98-152; Rank: 288; cov: 53.85	53.8462	0	basic,appris_principal_1,CCDS	protein_coding	0.32724	ENST00000379389
ENST00000349431.10	UBE2J2	28	220	64	chr1:1273666-1273815	minus	chr1:1273666-1273857	-1285.82	78	0;0;0	ACG; 173-221; Rank: 328; cov: 90.91	90.9091	0	basic,appris_principal_1,CCDS	protein_coding	0.762814	ENST00000349431
ENST00000338370.7	AURKAIP1	2	401	133	chr1:1374757-1374906	minus	chr1:1374757-1375155	-2234.05	111	0;0;0	ATT; 105-402; Rank: 230; cov: 47.87	47.8723	0	basic,appris_principal_1,CCDS	protein_coding	0.0633025	ENST00000338370
ENST00000235310.7	MAD2L2	782	929	49	chr1:11680602-11680613+chr1:11681039-11681173	minus	chr1:11680602-11680613+chr1:11681039-11681173	-2222.64	111	0;0;0	GTG; 861-930; Rank: 321; cov: 55.56	55.5556	0	basic,appris_principal_1,CCDS	protein_coding	0.0941937	ENST00000235310
ENST00000356634.7	KDM1A	2	149	49	chr1:23019450-23019596	plus	chr1:23019450-23019596	-1883.3	103	0;0;0	GTG; 63-150; Rank: 37; cov: 87.5	87.5	2.83333	basic,appris_principal_3,CCDS	protein_coding	0.981869	ENST00000356634
ENST00000374612.5	HNRNPR	49	124	25	chr1:23341009-23341020+chr1:23344211-23344273	minus	chr1:23341009-23341020+chr1:23344211-23344273	-510.574	120	0;0;0	CTG; 71-125; Rank: 340; cov: 53.85	53.8462	0	alternative_5_UTR,basic,appris_principal_3,CCDS	protein_coding	0.115733	ENST00000374612
ENST00000617979.4	GALE	25	169	48	chr1:23799008-23799012+chr1:23799366-23799436+chr1:23800712-23800779	minus	chr1:23799008-23799012+chr1:23799366-23799436+chr1:23800712-23800779	-1978.48	116	0;0;0	GTG; 71-170; Rank: 81; cov: 67.86	67.8571	0	basic,appris_principal_1,CCDS	protein_coding	1.07067	ENST00000617979
ENST00000399728.5	STMN1	226	364	46	chr1:25904677-25904738+chr1:25905852-25905927	minus	chr1:25904677-25904738+chr1:25905852-25905927	-1822.81	118	0;0;0	TTG; 320-365; Rank: 22; cov: 60.0	60	0	basic,appris_principal_1,CCDS	protein_coding	0.780893	ENST00000399728
ENST00000321265.9	NUDC	36	123	29	chr1:26921762-26921848	plus	chr1:26921762-26921848	-1744.69	118	0;0;0	GTG; 88-124; Rank: 292; cov: 57.14	57.1429	0	basic,appris_principal_1,CCDS	protein_coding	0.92124	ENST00000321265
ENST00000327300.11	KHDRBS1	2	167	55	chr1:32013846-32013995	plus	chr1:32013831-32013995	-1260.2	103	0;0;0	CTG; 87-168; Rank: 55; cov: 63.64	63.6364	5	basic,appris_principal_1,CCDS	protein_coding	0.471287	ENST00000327300
ENST00000373493.9	RBBP4	15	159	48	chr1:32651163-32651306	plus	chr1:32651163-32651306	-1476.29	113	0;0;0	ACG; 121-160; Rank: 51; cov: 87.5	87.5	0.514493	basic,appris_principal_3,CCDS	protein_coding	6.70554	ENST00000373493
ENST00000373477.8	YARS	825	909	28	chr1:32817245-32817328	minus	chr1:32817245-32817328	-1356.75	117	0;0;0	CTG; 880-910; Rank: 435; cov: 60.0	60	0.285714	basic,appris_principal_1,CCDS	protein_coding	0.0256558	ENST00000373477
ENST00000521580.2	SMIM12	1	145	48	chr1:34855978-34855982+chr1:34859677-34859815	minus	chr1:34855978-34855982+chr1:34859677-34859815	-2399.2	120	0;0;0	CTG; 116-146; Rank: 307; cov: 100.0	100	0	basic,appris_principal_1,CCDS	protein_coding	0.0740346	ENST00000521580
ENST00000611874.4	ZMYM1	302	440	46	chr1:35079156-35079219+chr1:35093914-35093987	plus	chr1:35079156-35079219+chr1:35093914-35093987	-2519.44	118	0;0;0	AAG; 390-441; Rank: 246; cov: 83.33	83.3333	0	basic,appris_principal_1,CCDS	protein_coding	3.80379	ENST00000611874
ENST00000357214.5	SFPQ	0	99	33	chr1:35193050-35193148	minus	chr1:35193050-35193148	192.195	115	0;0;0	GTG; 37-100; Rank: 9; cov: 81.25	81.25	11.5385	basic,appris_principal_1,CCDS	protein_coding	0.59	ENST00000357214
ENST00000321358.11	YBX1	1	139	46	chr1:42682428-42682565	plus	chr1:42682428-42682565	-204.288	107	0;0;0	CTG; 44-140; Rank: 5; cov: 85.19	85.1852	0	basic,appris_principal_1,CCDS	protein_coding	7.70976	ENST00000321358
ENST00000371655.3	RAB3B	93	213	40	chr1:51990552-51990671	minus	chr1:51990552-51990671	-1913.57	102	0;0;0	CTG; 157-214; Rank: 397; cov: 57.14	57.1429	0	basic,appris_principal_1,CCDS	protein_coding	0.201924	ENST00000371655
ENST00000313334.12	BTF3L4	49	268	73	chr1:52056243-52056379+chr1:52059835-52059847	plus	chr1:52056174-52056379+chr1:52059835-52059847	-1583.08	120	0;0;0	GTG; 224-269; Rank: 120; cov: 60.0	60	0	basic,appris_principal_2,CCDS	protein_coding	2.38552	ENST00000313334
ENST00000302118.5	PCSK9	2	290	96	chr1:55039688-55039837	plus	chr1:55039550-55039837	-2019.82	76	0;0;0	GTG; 81-291; Rank: 335; cov: 52.31	52.3077	0	basic,appris_principal_1,CCDS	protein_coding	0.548665	ENST00000302118
ENST00000371222.3	JUN	1059	1257	66	chr1:58783071-58783220	minus	chr1:58783071-58783268	-1356.43	107	0;0;0	CTG; 1192-1258; Rank: 25; cov: 94.12	94.1176	0	basic,appris_principal_1,CCDS	protein_coding	0.69538	ENST00000371222
ENST00000370986.8	GADD45A	347	434	29	chr1:67685408-67685494	plus	chr1:67685408-67685494	-715.619	107	0;0;0	GTG; 378-435; Rank: 143; cov: 78.57	78.5714	0	basic,appris_principal_1,CCDS	protein_coding	0.195776	ENST00000370986
ENST00000370938.7	CTH	6	144	46	chr1:70411278-70411415	plus	chr1:70411278-70411415	-3840.38	116	0;0;0	CTG; 94-145; Rank: 391; cov: 66.67	66.6667	0	basic,appris_principal_1,CCDS	protein_coding	0.396837	ENST00000370938
ENST00000370544.9	LMO4	534	780	82	chr1:87329098-87329244+chr1:87332013-87332015	plus	chr1:87329002-87329244+chr1:87332013-87332015	-955.549	119	0;0;0	CTG; 646-781; Rank: 270; cov: 30.0	30	0	basic,appris_principal_1,CCDS	protein_coding	0.293202	ENST00000370544
ENST00000370238.7	GCLM	16	247	77	chr1:93909164-93909313	minus	chr1:93909164-93909394	-1206.32	76	0;0;0	CTG; 176-248; Rank: 358; cov: 42.11	42.1053	2	basic,appris_principal_1,CCDS	protein_coding	0.101587	ENST00000370238
ENST00000334047.11	F3	20	164	48	chr1:94541637-94541780	minus	chr1:94541637-94541780	-3447.87	110	0;0;0	CTG; 78-165; Rank: 59; cov: 83.33	83.3333	0	basic,appris_principal_1,CCDS	protein_coding	0.32205	ENST00000334047
ENST00000370109.7	DPH5	47	113	22	chr1:101025444-101025466+chr1:101025683-101025725	minus	chr1:101025444-101025466+chr1:101025683-101025725	-1257.38	117	0;0;0	ACG; 75-114; Rank: 268; cov: 87.5	87.5	0	basic,appris_principal_4,CCDS	protein_coding	0.432997	ENST00000370109
ENST00000370035.7	FAM102B	1	340	113	chr1:108560279-108560428	plus	chr1:108560090-108560428	-537.959	93	0;0;0	ACG; 14-341; Rank: 342; cov: 53.85	53.8462	9	basic,appris_principal_2,CCDS	protein_coding	0.549294	ENST00000370035
ENST00000369799.9	AHCYL1	1	367	122	chr1:109984903-109985052	plus	chr1:109984687-109985052	-1771.01	100	0;0;0	AAG; 227-368; Rank: 173; cov: 50.0	50	0.111111	basic,appris_principal_1,CCDS	protein_coding	0.410831	ENST00000369799
ENST00000413052.6	MOV10	282	390	36	chr1:112674703-112674729+chr1:112674832-112674912	plus	chr1:112674703-112674729+chr1:112674832-112674912	-777.899	117	0;0;0	ATT; 349-391; Rank: 481; cov: 66.67	66.6667	0	basic,appris_principal_1,CCDS	protein_coding	1.14007	ENST00000413052
ENST00000271715.6	POGZ	252	315	21	chr1:151442205-151442205+chr1:151459152-151459213	minus	chr1:151442205-151442205+chr1:151459152-151459213	-181.088	118	0;0;0	AAG; 262-316; Rank: 368; cov: 46.15	46.1538	0.025641	basic,appris_principal_4,CCDS	protein_coding	1.09887	ENST00000271715
ENST00000368811.7	S100A10	336	660	108	chr1:151986231-151986251+chr1:151993752-151993880	minus	chr1:151986231-151986251+chr1:151993752-151994054	-1822.61	119	0;0;0	AAG; 349-661; Rank: 445; cov: 39.39	39.3939	0	basic,appris_principal_1,CCDS	protein_coding	0.0304443	ENST00000368811
ENST00000368694.7	CHTOP	189	312	41	chr1:153634238-153634343+chr1:153636572-153636588	plus	chr1:153634238-153634343+chr1:153636572-153636588	-391.226	119	0;0;0	GTG; 253-313; Rank: 109; cov: 86.67	86.6667	0	basic,appris_principal_3,CCDS	protein_coding	0.675616	ENST00000368694
ENST00000356955.6	ADAM15	2	101	33	chr1:155051288-155051386	plus	chr1:155051288-155051386	-1146.37	89	0;0;0	CTG; 57-102; Rank: 222; cov: 80.0	80	0	basic,appris_principal_4,CCDS	protein_coding	0.282956	ENST00000356955
ENST00000361168.9	CLK2	0	87	29	chr1:155273201-155273287	minus	chr1:155273201-155273287	-39.7413	100	0;0;0	ATC; 40-88; Rank: 387; cov: 63.64	63.6364	1	basic,appris_principal_3,CCDS	protein_coding	3.90919	ENST00000361168
ENST00000368216.8	RRNAD1	540	630	30	chr1:156729015-156729104	plus	chr1:156729015-156729104	-2374.35	114	0;0;0	CTG; 571-631; Rank: 343; cov: 66.67	66.6667	0	basic,appris_principal_3,CCDS	protein_coding	2.05827	ENST00000368216
ENST00000357325.9	HDGF	0	315	105	chr1:156751430-156751579	minus	chr1:156751430-156751744	-226.117	76	0;0;0	ATT; 61-316; Rank: 20; cov: 78.75	78.75	0	basic,appris_principal_1,CCDS	protein_coding	0.354607	ENST00000357325
ENST00000367879.8	UCK2	87	303	72	chr1:165827684-165827833	plus	chr1:165827618-165827833	-1400.35	79	0;0;0	AGG; 115-304; Rank: 62; cov: 53.45	53.4483	0	basic,appris_principal_1,CCDS	protein_coding	0.344251	ENST00000367879
ENST00000236137.9	SLC19A2	78	237	53	chr1:169485767-169485916	minus	chr1:169485767-169485925	-2215.75	99	0;0;0	CTG; 124-238; Rank: 464; cov: 39.39	39.3939	0	basic,appris_principal_1,CCDS	protein_coding	0.739155	ENST00000236137
ENST00000340385.5	PRDX6	0	132	44	chr1:173477266-173477397	plus	chr1:173477266-173477397	-2142.85	106	0;0;0	TTG; 97-133; Rank: 499; cov: 42.86	42.8571	0.25	basic,appris_principal_1,CCDS	protein_coding	0.140293	ENST00000340385
ENST00000258341.4	LAMC1	26	257	77	chr1:183023567-183023716	plus	chr1:183023486-183023716	-849.728	67	0;0;0	AGG; 144-258; Rank: 209; cov: 51.52	51.5152	0	basic,appris_principal_1,CCDS	protein_coding	0.321985	ENST00000258341
ENST00000367103.3	MAPKAPK2	1	193	64	chr1:206685080-206685229	plus	chr1:206685038-206685229	-691.471	64	0;0;0	GTG; 17-194; Rank: 70; cov: 62.96	62.963	3	basic,appris_principal_1,CCDS	protein_coding	0.569488	ENST00000367103
ENST00000322875.8	CD46	45	156	37	chr1:207752102-207752212	plus	chr1:207752102-207752212	-2705.17	99	0;0;0	CTG; 115-157; Rank: 108; cov: 66.67	66.6667	0	basic,appris_principal_4,CCDS	protein_coding	0.541635	ENST00000322875
ENST00000259154.8	KCTD3	0	294	98	chr1:215567536-215567685	plus	chr1:215567392-215567685	-664.677	64	0;0;0	TTG; 82-295; Rank: 297; cov: 66.67	66.6667	13.6222	basic,appris_principal_1,CCDS	protein_coding	0.470386	ENST00000259154
ENST00000366923.7	EPRS	54	270	72	chr1:220046389-220046538	minus	chr1:220046389-220046604	-2761.28	110	0;0;0	CTG; 223-271; Rank: 68; cov: 72.73	72.7273	0	basic,appris_principal_1,CCDS	protein_coding	0.466224	ENST00000366923
ENST00000366607.4	TOMM20	71	221	50	chr1:235128716-235128865	minus	chr1:235128716-235128865	-3388.74	108	0;0;0	GTG; 84-222; Rank: 103; cov: 43.9	43.9024	0	basic,appris_principal_1,CCDS	protein_coding	1.80209	ENST00000366607
ENST00000366554.2	OPN3	8	107	33	chr1:241640255-241640353	minus	chr1:241640255-241640353	-2095.44	80	0;0;0	AAG; 66-108; Rank: 492; cov: 88.89	88.8889	0	basic,appris_principal_1,CCDS	protein_coding	0.422112	ENST00000366554
ENST00000302550.15	DESI2	7	379	124	chr1:244653164-244653313	plus	chr1:244652942-244653313	-1062.92	87	0;0;0	ACG; 338-380; Rank: 460; cov: 77.78	77.7778	0	basic,appris_principal_1,CCDS	protein_coding	0.434281	ENST00000302550
ENST00000327435.10	ADI1	186	249	21	chr2:3519488-3519550	minus	chr2:3519488-3519550	-276.377	68	0;0;0	CTG; 217-250; Rank: 320; cov: 83.33	83.3333	0	basic,appris_principal_1,CCDS	protein_coding	0.391419	ENST00000327435
ENST00000234091.8	ID2	503	860	119	chr2:8682016-8682165	plus	chr2:8681521-8681565+chr2:8681854-8682165	-1444.8	116	0;0;0	CTG; 807-861; Rank: 31; cov: 76.92	76.9231	0	basic,appris_principal_1,CCDS	protein_coding	1.10737	ENST00000234091
ENST00000272227.7	PDIA6	1	148	49	chr2:10812697-10812843	minus	chr2:10812697-10812843	-1246.17	93	0;0;0	GTG; 119-149; Rank: 104; cov: 80.0	80	0	basic,appris_principal_3,CCDS	protein_coding	0.21396	ENST00000272227
ENST00000272233.5	RHOB	320	392	24	chr2:20447394-20447465	plus	chr2:20447394-20447465	-420.271	110	0;0;0	GTG; 324-393; Rank: 196; cov: 61.11	61.1111	0	basic,appris_principal_1,CCDS	protein_coding	0.0813681	ENST00000272233
ENST00000310574.7	SLC5A6	321	474	51	chr2:27207651-27207790+chr2:27211467-27211476	minus	chr2:27207651-27207790+chr2:27211467-27211479	-2102.91	118	0;0;0	GTG; 379-475; Rank: 500; cov: 77.78	77.7778	0	basic,appris_principal_1,CCDS	protein_coding	0.320343	ENST00000310574
ENST00000395366.2	PPP1CB	185	272	29	chr2:28752038-28752124	plus	chr2:28752038-28752124	-346.698	86	0;0;0	AAG; 228-273; Rank: 73; cov: 90.0	90	0	basic,appris_principal_1,CCDS	protein_coding	0.730583	ENST00000395366
ENST00000238892.3	CRIPT	39	132	31	chr2:46617190-46617282	plus	chr2:46617190-46617282	-2109.5	119	0;0;0	CTG; 85-133; Rank: 206; cov: 90.91	90.9091	0	basic,appris_principal_1,CCDS	protein_coding	0.311861	ENST00000238892
ENST00000264255.7	TXNDC9	79	256	59	chr2:99333211-99333242+chr2:99336239-99336356	minus	chr2:99333211-99333242+chr2:99336239-99336383	-2928.19	118	0;0;0	CTG; 185-257; Rank: 122; cov: 63.16	63.1579	0	basic,appris_principal_1,CCDS	protein_coding	0.832579	ENST00000264255
ENST00000295317.3	RNF149	0	108	36	chr2:101308589-101308696	minus	chr2:101308589-101308696	-1906.26	80	0;0;0	GTG; 70-109; Rank: 113; cov: 87.5	87.5	0	basic,appris_principal_1,CCDS	protein_coding	1.22543	ENST00000295317
ENST00000389682.7	TSN	172	247	25	chr2:121755705-121755779	plus	chr2:121755705-121755779	-1747.64	111	0;0;0	TTG; 203-248; Rank: 252; cov: 60.0	60	0	basic,appris_principal_1,CCDS	protein_coding	0.747854	ENST00000389682
ENST00000409185.5	FAM168B	0	108	36	chr2:131082647-131082657+chr2:131093332-131093428	minus	chr2:131082647-131082657+chr2:131093332-131093428	-563.609	118	0;0;0	CTG; 13-109; Rank: 399; cov: 59.26	59.2593	0	basic,appris_principal_1,CCDS	protein_coding	0.273341	ENST00000409185
ENST00000234115.10	PLEKHB2	163	463	100	chr2:131105257-131105398+chr2:131120934-131120941	plus	chr2:131105107-131105398+chr2:131120934-131120941	-1783.47	107	0;0;0	ATC; 416-464; Rank: 41; cov: 81.82	81.8182	0	basic,appris_principal_3,CCDS	protein_coding	1.22797	ENST00000234115
ENST00000234160.4	GORASP2	488	815	109	chr2:170929191-170929340	plus	chr2:170929014-170929340	-1341.02	106	0;0;0	CTG; 762-816; Rank: 347; cov: 46.15	46.1538	1.12	basic,appris_principal_1,CCDS	protein_coding	0.181874	ENST00000234160
ENST00000375213.7	AC013461.1	0	78	26	chr2:173075959-173076002+chr2:173090998-173091031	plus	chr2:173075959-173076002+chr2:173090998-173091031	-601.467	120	0;0;0	CTG; 19-79; Rank: 205; cov: 66.67	66.6667	0	basic,appris_principal_1,CCDS	protein_coding	1.06101	ENST00000375213
ENST00000286070.9	RBM45	2	92	30	chr2:178112457-178112546	plus	chr2:178112457-178112546	-1278.14	116	0;0;0	GTG; 36-93; Rank: 241; cov: 100.0	100	1.15789	basic,appris_principal_2,CCDS	protein_coding	1.08088	ENST00000286070
ENST00000286201.2	FZD7	1	61	20	chr2:202034588-202034647	plus	chr2:202034588-202034647	-919.3	93	0;0;0	CTG; 32-62; Rank: 379; cov: 100.0	100	0	basic,appris_principal_1,CCDS	protein_coding	0.911386	ENST00000286201
ENST00000392222.6	EEF1B2	267	375	36	chr2:206159872-206159979	plus	chr2:206159872-206159979	-3208.32	117	0;0;0	GTG; 310-376; Rank: 154; cov: 47.06	47.0588	10.6667	alternative_5_UTR,basic,appris_principal_1,CCDS	protein_coding	0.948961	ENST00000392222
ENST00000354785.8	FN1	1	370	123	chr2:215435803-215435952	minus	chr2:215435803-215436171	-2568.96	114	0;0;0	ATT; 278-371; Rank: 286; cov: 76.92	76.9231	0.727273	basic,appris_principal_3,CCDS	protein_coding	0.445513	ENST00000354785
ENST00000233809.8	IGFBP2	0	129	43	chr2:216633395-216633523	plus	chr2:216633395-216633523	-1340.81	91	0;0;0	AGG; 61-130; Rank: 466; cov: 50.0	50	0	basic,appris_principal_1,CCDS	protein_coding	0.27718	ENST00000233809
ENST00000341772.4	DNER	0	135	45	chr2:229714424-229714558	minus	chr2:229714424-229714558	-1398.69	71	0;0;0	CTG; 103-136; Rank: 257; cov: 100.0	100	0	basic,appris_principal_1,CCDS	protein_coding	0.199931	ENST00000341772
ENST00000244815.9	LRRFIP1	123	240	39	chr2:237692339-237692455	plus	chr2:237692339-237692455	-1327.88	102	0;0;0	GTG; 130-241; Rank: 384; cov: 34.38	34.375	0	basic,appris_principal_3,CCDS	protein_coding	0.411502	ENST00000244815
ENST00000383791.7	SH3BP5	2	221	73	chr3:15332409-15332558	minus	chr3:15332409-15332627	-1632.53	84	0;0;0	CTG; 156-222; Rank: 337; cov: 35.29	35.2941	0	basic,appris_principal_1,CCDS	protein_coding	0.452275	ENST00000383791
ENST00000328834.9	CNOT10	217	316	33	chr3:32685362-32685460	plus	chr3:32685362-32685460	-900.128	109	0;0;0	ACG; 278-317; Rank: 176; cov: 62.5	62.5	0	basic,appris_principal_1,CCDS	protein_coding	1.43689	ENST00000328834
ENST00000307296.7	PDCD6IP	158	377	73	chr3:33798579-33798728	plus	chr3:33798510-33798728	-2188.27	108	0;0;0	CTG; 333-378; Rank: 118; cov: 70.0	70	0.6	basic,appris_principal_3,CCDS	protein_coding	1.23322	ENST00000307296
ENST00000273158.8	SLC25A38	158	377	73	chr3:39383575-39383724	plus	chr3:39383506-39383724	-1821.55	107	0;0;0	CTG; 345-378; Rank: 430; cov: 100.0	100	0	basic,appris_principal_1,CCDS	protein_coding	0.927919	ENST00000273158
ENST00000398888.6	USP19	34	319	95	chr3:49119146-49119281+chr3:49120756-49120769	minus	chr3:49119146-49119281+chr3:49120756-49120904	-322.188	119	0;0;0	AAG; 227-320; Rank: 236; cov: 61.54	61.5385	0	basic,appris_principal_3,CCDS	protein_coding	1.10965	ENST00000398888
ENST00000305533.9	TWF2	1	244	81	chr3:52239017-52239166	minus	chr3:52239017-52239259	-1613.29	110	0;0;0	AAG; 125-245; Rank: 212; cov: 77.14	77.1429	0	basic,appris_principal_1,CCDS	protein_coding	0.312574	ENST00000305533
ENST00000356692.9	PPP4R2	1	253	84	chr3:72996888-72997037	plus	chr3:72996786-72997037	-632.264	88	0;0;0	GTG; 149-254; Rank: 446; cov: 53.33	53.3333	1	basic,appris_principal_1,CCDS	protein_coding	0.680925	ENST00000356692
ENST00000263780.8	CHMP2B	55	238	61	chr3:87227373-87227522	plus	chr3:87227340-87227522	-3134.32	111	0;0;0	AAG; 155-239; Rank: 350; cov: 39.13	39.1304	0	basic,appris_principal_1,CCDS	protein_coding	0.282093	ENST00000263780
ENST00000309922.6	TRMT10C	1	154	51	chr3:101561866-101562003+chr3:101564770-101564781	plus	chr3:101561863-101562003+chr3:101564770-101564781	-3245.13	119	0;0;0	CTG; 101-155; Rank: 413; cov: 61.54	61.5385	0	basic,appris_principal_1,CCDS	protein_coding	0.477286	ENST00000309922
ENST00000326172.9	NFKBIZ	1	115	38	chr3:101849515-101849628	plus	chr3:101849515-101849628	-1323.03	81	0;0;0	GTG; 74-116; Rank: 239; cov: 77.78	77.7778	0	basic,appris_principal_3,CCDS	protein_coding	0.933333	ENST00000326172
ENST00000295633.7	FSTL1	0	357	119	chr3:120450897-120451046	minus	chr3:120450897-120451253	-2241.13	98	0;0;0	AGG; 268-358; Rank: 38; cov: 64.0	64	0	basic,appris_principal_1,CCDS	protein_coding	0.230524	ENST00000295633
ENST00000344337.10	KPNA1	9	177	56	chr3:122496566-122496570+chr3:122514757-122514901	minus	chr3:122496566-122496570+chr3:122514757-122514919	-1732.49	118	0;0;0	AGG; 88-178; Rank: 385; cov: 56.0	56	0	basic,appris_principal_1,CCDS	protein_coding	0.488009	ENST00000344337
ENST00000322623.9	RUVBL1	31	100	23	chr3:128123725-128123793	minus	chr3:128123725-128123793	-2403.21	114	0;0;0	ACG; 71-101; Rank: 178; cov: 100.0	100	0	basic,appris_principal_1,CCDS	protein_coding	0.324667	ENST00000322623
ENST00000314797.10	COPG1	2	104	34	chr3:129249608-129249709	plus	chr3:129249608-129249709	-1978.38	106	0;0;0	GTG; 36-105; Rank: 32; cov: 77.78	77.7778	3.4	basic,appris_principal_1,CCDS	protein_coding	0.543326	ENST00000314797
ENST00000333762.5	H1FX	0	375	125	chr3:129315903-129316052	minus	chr3:129315903-129316277	305.962	69	0;0;0	CTG; 223-376; Rank: 58; cov: 80.43	80.4348	26.2069	basic,appris_principal_1,CCDS	protein_coding	0.094361	ENST00000333762
ENST00000356232.8	UBA5	922	1072	50	chr3:132660388-132660537	plus	chr3:132660388-132660537	-1937.99	113	0;0;0	GTG; 1013-1073; Rank: 287; cov: 66.67	66.6667	13.3106	basic,appris_principal_1,CCDS	protein_coding	0.508333	ENST00000356232
ENST00000264993.7	CDV3	201	315	38	chr3:133573931-133574044	plus	chr3:133573931-133574044	-526.634	57	0;0;0	GTG; 223-316; Rank: 274; cov: 80.77	80.7692	14.3173	basic,appris_principal_3,CCDS	protein_coding	0.461323	ENST00000264993
ENST00000286371.7	ATP1B3	53	188	45	chr3:141876667-141876801	plus	chr3:141876667-141876801	-1150.53	64	0;0;0	ATC; 147-189; Rank: 192; cov: 66.67	66.6667	0	basic,appris_principal_1,CCDS	protein_coding	0.108682	ENST00000286371
ENST00000611884.4	RSRC1	99	174	25	chr3:158110151-158110223+chr3:158122103-158122104	plus	chr3:158110151-158110223+chr3:158122103-158122104	-1394.17	120	0;0;0	ACG; 109-175; Rank: 449; cov: 58.82	58.8235	0	basic,appris_principal_1,CCDS	protein_coding	0.981326	ENST00000611884
ENST00000295822.6	EIF5A2	102	186	28	chr3:170907807-170907841+chr3:170908543-170908591	minus	chr3:170907807-170907841+chr3:170908543-170908591	-912.676	118	0;0;0	CTG; 145-187; Rank: 214; cov: 88.89	88.8889	0	basic,appris_principal_1,CCDS	protein_coding	1.2965	ENST00000295822
ENST00000429709.6	ACTL6A	93	213	40	chr3:179562973-179563092	plus	chr3:179562973-179563092	-1945.03	106	0;0;0	CTG; 160-214; Rank: 261; cov: 38.46	38.4615	0	basic,appris_principal_1,CCDS	protein_coding	0.112459	ENST00000429709
ENST00000325404.2	SOX2	17	437	140	chr3:181712211-181712360	plus	chr3:181711941-181712360	-904.745	99	0;0;0	ATA; 183-438; Rank: 336; cov: 45.0	45	0	basic,appris_principal_1,CCDS	protein_coding	0.93569	ENST00000325404
ENST00000317897.4	MAGEF1	1	181	60	chr3:184711822-184711971	minus	chr3:184711822-184712001	-2440.02	113	0;0;0	ATT; 65-182; Rank: 183; cov: 44.12	44.1176	0	basic,appris_principal_1,CCDS	protein_coding	0.492325	ENST00000317897
ENST00000617246.4	LPP	0	189	63	chr3:188225444-188225527+chr3:188341663-188341719+chr3:188406112-188406120	plus	chr3:188225405-188225527+chr3:188341663-188341719+chr3:188406112-188406120	-2805.2	120	0;0;0	CTG; 85-190; Rank: 414; cov: 36.67	36.6667	0	basic,appris_principal_1,CCDS	protein_coding	0.229249	ENST00000617246
ENST00000392456.3	CCDC50	194	590	132	chr3:191329525-191329674	plus	chr3:191329279-191329674	-1679.27	92	0;0;0	TTG; 393-591; Rank: 439; cov: 39.34	39.3443	0	basic,appris_principal_4,CCDS	protein_coding	0.372097	ENST00000392456
ENST00000337190.6	MXD4	2	314	104	chr4:2261981-2262130	minus	chr4:2261981-2262292	-1074.48	74	0;0;0	CTG; 207-315; Rank: 260; cov: 61.29	61.2903	0	basic,appris_principal_1,CCDS	protein_coding	0.0955854	ENST00000337190
ENST00000320912.8	MRFAP1	581	653	24	chr4:6640672-6640708+chr4:6640828-6640862	plus	chr4:6640672-6640708+chr4:6640828-6640862	-937.831	102	0;0;0	ATC; 621-654; Rank: 19; cov: 100.0	100	0	basic,appris_principal_1,CCDS	protein_coding	1.66388	ENST00000320912
ENST00000295448.7	GNPDA2	1	157	52	chr4:44722208-44722242+chr4:44726474-44726588	minus	chr4:44722208-44722242+chr4:44726474-44726594	-3147.64	119	0;0;0	TTG; 80-158; Rank: 250; cov: 76.19	76.1905	0	basic,appris_principal_2,CCDS	protein_coding	1.06115	ENST00000295448
ENST00000381334.9	TMEM165	119	233	38	chr4:55396076-55396189	plus	chr4:55396076-55396189	-1499.21	95	0;0;0	AGG; 156-234; Rank: 289; cov: 57.14	57.1429	0	basic,appris_principal_1,CCDS	protein_coding	0.262817	ENST00000381334
ENST00000264218.7	NMU	1	106	35	chr4:55636193-55636297	minus	chr4:55636193-55636297	-1393.25	95	0;0;0	GTG; 59-107; Rank: 27; cov: 90.91	90.9091	0	basic,appris_principal_1,CCDS	protein_coding	0.783133	ENST00000264218
ENST00000244869.2	EREG	58	166	36	chr4:74365201-74365308	plus	chr4:74365201-74365308	-943.908	101	0;0;0	CTG; 107-167; Rank: 77; cov: 66.67	66.6667	0	basic,appris_principal_1,CCDS	protein_coding	0.14982	ENST00000244869
ENST00000395748.7	AREG	2	212	70	chr4:74445196-74445345	plus	chr4:74445136-74445345	-2622.01	109	0;0;0	AAG; 84-213; Rank: 284; cov: 55.26	55.2632	0	basic,appris_principal_1,CCDS	protein_coding	2.04839	ENST00000395748
ENST00000359707.8	G3BP2	531	786	85	chr4:75662026-75662049+chr4:75673208-75673333	minus	chr4:75662026-75662049+chr4:75673208-75673438	-2206.45	120	0;0;0	GTG; 607-787; Rank: 124; cov: 49.09	49.0909	0	basic,appris_principal_4,CCDS	protein_coding	0.342608	ENST00000359707
ENST00000379987.6	NPNT	6	216	70	chr4:105895503-105895652	plus	chr4:105895443-105895652	-2056.52	95	0;0;0	CTG; 169-217; Rank: 451; cov: 63.64	63.6364	0	basic,appris_principal_3,CCDS	protein_coding	0.318237	ENST00000379987
ENST00000296504.3	SAP30	0	240	80	chr4:173371033-173371182	plus	chr4:173370943-173371182	-3121.62	111	0;0;0	GTG; 127-241; Rank: 198; cov: 57.58	57.5758	0	basic,appris_principal_1,CCDS	protein_coding	1.28663	ENST00000296504
ENST00000296824.3	CCDC127	1	133	44	chr5:216850-216859+chr5:218093-218214	minus	chr5:216850-216859+chr5:218093-218214	-1779.48	115	0;0;0	ACG; 95-134; Rank: 403; cov: 87.5	87.5	0	basic,appris_principal_1,CCDS	protein_coding	0.239046	ENST00000296824
ENST00000264933.8	PDCD6	1	100	33	chr5:271622-271720	plus	chr5:271622-271720	-1602.63	93	0;0;0	CTG; 47-101; Rank: 123; cov: 76.92	76.9231	0	basic,appris_principal_3,CCDS	protein_coding	0.0827808	ENST00000264933
ENST00000166345.7	TRIP13	2	356	118	chr5:892849-892998	plus	chr5:892645-892998	-1324.66	77	0;0;0	GTG; 285-357; Rank: 107; cov: 73.68	73.6842	4.29217	basic,appris_principal_1,CCDS	protein_coding	0.334456	ENST00000166345
ENST00000264670.10	NSUN2	99	312	71	chr5:6632980-6633129	minus	chr5:6632980-6633192	-1619.95	83	0;0;0	CTG; 262-313; Rank: 21; cov: 91.67	91.6667	5.75758	basic,appris_principal_3,CCDS	protein_coding	1.06063	ENST00000264670
ENST00000308683.2	ZNF622	58	127	23	chr5:16465666-16465734	minus	chr5:16465666-16465734	-1329.83	115	0;0;0	ACG; 74-128; Rank: 217; cov: 46.15	46.1538	0	basic,appris_principal_1,CCDS	protein_coding	1.06401	ENST00000308683
ENST00000382038.6	RAD1	1192	1420	76	chr5:34914893-34914961+chr5:34915416-34915496	minus	chr5:34914893-34914961+chr5:34915416-34915574	-3399.62	120	0;0;0	TTG; 1310-1421; Rank: 45; cov: 56.25	56.25	0	basic,appris_principal_1,CCDS	protein_coding	7.79493	ENST00000382038
ENST00000325110.10	HMGCS1	57	207	50	chr5:43298966-43298975+chr5:43307766-43307824+chr5:43313356-43313436	minus	chr5:43298966-43298975+chr5:43307766-43307824+chr5:43313356-43313436	-2486.83	120	0;0;0	GTG; 157-208; Rank: 79; cov: 75.0	75	0	basic,appris_principal_1,CCDS	protein_coding	0.542299	ENST00000325110
ENST00000256442.9	CCNB1	127	253	42	chr5:69167137-69167262	plus	chr5:69167137-69167262	-2110.79	118	0;0;0	CTG; 212-254; Rank: 12; cov: 77.78	77.7778	0	basic,appris_principal_1,CCDS	protein_coding	0.807008	ENST00000256442
ENST00000319211.4	F2R	85	265	60	chr5:76716158-76716307	plus	chr5:76716128-76716307	-1818.12	80	0;0;0	CTG; 125-266; Rank: 244; cov: 80.95	80.9524	0	basic,appris_principal_1,CCDS	protein_coding	0.724769	ENST00000319211
ENST00000507668.6	SERINC5	61	157	32	chr5:80255923-80256018	minus	chr5:80255923-80256018	-1164.97	100	0;0;0	GTG; 110-158; Rank: 447; cov: 72.73	72.7273	0	basic,appris_principal_1,CCDS	protein_coding	0.189631	ENST00000507668
ENST00000439211.6	DHFR	2	494	164	chr5:80654490-80654639	minus	chr5:80654490-80654981	-2881.58	107	0;0;0	GTG; 135-495; Rank: 291; cov: 73.91	73.913	0	basic,appris_principal_1,CCDS	protein_coding	1.09032	ENST00000439211
ENST00000296591.9	EDIL3	323	419	32	chr5:84384375-84384470	minus	chr5:84384375-84384470	-1279.39	110	0;0;0	CTG; 366-420; Rank: 490; cov: 61.54	61.5385	0	alternative_5_UTR,basic,appris_principal_1,CCDS	protein_coding	0.1391	ENST00000296591
ENST00000509578.1	COX7C	40	100	20	chr5:86617996-86618055	plus	chr5:86617996-86618055	-1544.12	118	0;0;0	ATT; 50-101; Rank: 42; cov: 66.67	66.6667	0	alternative_3_UTR,basic,appris_principal_1,CCDS	protein_coding	0.418606	ENST00000509578
ENST00000379982.7	RHOBTB3	280	508	76	chr5:95731533-95731682	plus	chr5:95731455-95731682	-1714.43	102	0;0;0	GTG; 380-509; Rank: 448; cov: 60.53	60.5263	0	basic,appris_principal_1,CCDS	protein_coding	0.404857	ENST00000379982
ENST00000261483.4	MAN2A1	638	1052	138	chr5:109690268-109690417	plus	chr5:109690004-109690417	-2240.5	108	0;0;0	CTG; 1002-1053; Rank: 455; cov: 75.0	75	0	basic,appris_principal_1,CCDS	protein_coding	0.585362	ENST00000261483
ENST00000379380.8	LYRM7	148	211	21	chr5:131170958-131171020	plus	chr5:131170958-131171020	-592.787	113	0;0;0	CTG; 182-212; Rank: 266; cov: 100.0	100	0	basic,appris_principal_1,CCDS	protein_coding	0.301295	ENST00000379380
ENST00000505065.1	CDC42SE2	410	521	37	chr5:131359383-131359493	plus	chr5:131359383-131359493	-1487.26	117	0;0;0	TTG; 420-522; Rank: 184; cov: 65.52	65.5172	0	basic,appris_principal_1,CCDS	protein_coding	0.333567	ENST00000505065
ENST00000354283.8	DDX46	57	135	26	chr5:134758861-134758938	plus	chr5:134758861-134758938	-1392.27	115	0;0;0	CTG; 91-136; Rank: 185; cov: 80.0	80	0	basic,appris_principal_3,CCDS	protein_coding	0.694954	ENST00000354283
ENST00000314940.6	HNRNPA0	241	310	23	chr5:137754067-137754135	minus	chr5:137754067-137754135	27.8325	111	0;0;0	ATA; 248-311; Rank: 6; cov: 93.75	93.75	30.6923	basic,appris_principal_1,CCDS	protein_coding	0.838178	ENST00000314940
ENST00000398733.7	UBE2D2	461	626	55	chr5:139561642-139561791	plus	chr5:139561627-139561791	-1220.29	91	0;0;0	CTG; 522-627; Rank: 105; cov: 53.33	53.3333	0.6	basic,appris_principal_2,CCDS	protein_coding	0.17688	ENST00000398733
ENST00000261811.5	CYSTM1	523	664	47	chr5:140175165-140175285+chr5:140194446-140194465	plus	chr5:140175165-140175285+chr5:140194446-140194465	-3091.6	119	0;0;0	CTG; 584-665; Rank: 469; cov: 63.64	63.6364	0	basic,appris_principal_1,CCDS	protein_coding	0.201062	ENST00000261811
ENST00000252102.8	NDUFA2	46	202	52	chr5:140647584-140647733	minus	chr5:140647584-140647739	-3318.62	116	0;0;0	CTG; 173-203; Rank: 7; cov: 100.0	100	0	basic,appris_principal_1,CCDS	protein_coding	0.728614	ENST00000252102
ENST00000394434.6	LARS	59	167	36	chr5:146182494-146182601	minus	chr5:146182494-146182601	-2067.69	115	0;0;0	GTG; 114-168; Rank: 43; cov: 84.62	84.6154	1.88462	basic,appris_principal_1,CCDS	protein_coding	0.842705	ENST00000394434
ENST00000524142.5	ATOX1	259	358	33	chr5:151758552-151758650	minus	chr5:151758552-151758650	-1298.06	100	0;0;0	CTG; 311-359; Rank: 135; cov: 72.73	72.7273	0	basic,appris_principal_1,CCDS	protein_coding	0.0471598	ENST00000524142
ENST00000296930.9	NPM1	58	301	81	chr5:171387799-171387948	plus	chr5:171387706-171387948	-2367.12	112	0;0;0	CTG; 239-302; Rank: 10; cov: 68.75	68.75	0	basic,appris_principal_1,CCDS	protein_coding	25.028	ENST00000296930
ENST00000393792.2	UBTD2	211	406	65	chr5:172283666-172283815	minus	chr5:172283666-172283860	-456.32	75	0;0;0	GTG; 323-407; Rank: 378; cov: 73.91	73.913	0	basic,appris_principal_1,CCDS	protein_coding	0.174279	ENST00000393792
ENST00000393784.7	ERGIC1	1	139	46	chr5:172834276-172834413	plus	chr5:172834276-172834413	-560.374	90	0;0;0	TTG; 65-140; Rank: 170; cov: 80.0	80	0	basic,appris_principal_1,CCDS	protein_coding	0.100353	ENST00000393784
ENST00000259808.8	RIPK1	1	298	99	chr6:3068572-3068661+chr6:3076764-3076823	plus	chr6:3068425-3068661+chr6:3076764-3076823	-1998.13	116	0;0;0	CTG; 152-299; Rank: 394; cov: 70.45	70.4545	0	basic,appris_principal_1,CCDS	protein_coding	0.436468	ENST00000259808
ENST00000230056.7	GMNN	236	332	32	chr6:24775174-24775244+chr6:24777222-24777246	plus	chr6:24775174-24775244+chr6:24777222-24777246	-1538.98	118	0;0;0	ACG; 237-333; Rank: 177; cov: 48.15	48.1481	0	basic,appris_principal_1,CCDS	protein_coding	0.205223	ENST00000230056
ENST00000211379.9	BAG6	58	295	79	chr6:31651764-31651776+chr6:31652424-31652560	minus	chr6:31651764-31651776+chr6:31652424-31652647	-1842.99	117	0;0;0	CTG; 209-296; Rank: 95; cov: 75.0	75	15.2326	basic,appris_principal_3,CCDS	protein_coding	0.461844	ENST00000211379
ENST00000229794.8	MAPK14	1	388	129	chr6:36028008-36028157	plus	chr6:36027771-36028157	-1917.78	108	0;0;0	CTG; 242-389; Rank: 294; cov: 61.36	61.3636	0	basic,appris_principal_4,CCDS	protein_coding	0.167238	ENST00000229794
ENST00000229812.7	STK38	118	286	56	chr6:36540203-36540207+chr6:36547190-36547334	minus	chr6:36540203-36540207+chr6:36547190-36547352	-2337.87	119	0;0;0	CTG; 221-287; Rank: 316; cov: 35.29	35.2941	0	basic,appris_principal_1,CCDS	protein_coding	0.162683	ENST00000229812
ENST00000355773.5	SLC17A5	2	269	89	chr6:73653887-73654036	minus	chr6:73653887-73654153	-2883.57	102	0;0;0	GTG; 240-270; Rank: 381; cov: 100.0	100	0	basic,appris_principal_1,CCDS	protein_coding	0.911375	ENST00000355773
ENST00000369750.3	TPBG	56	617	187	chr6:82364812-82364961	plus	chr6:82363687-82363908+chr6:82364623-82364961	-1801.92	102	0;0;0	TTG; 252-618; Rank: 302; cov: 45.3	45.2991	0	basic,appris_principal_1,CCDS	protein_coding	0.241791	ENST00000369750
ENST00000369622.7	SYNCRIP	90	501	137	chr6:85641440-85641451+chr6:85642797-85642934	minus	chr6:85641440-85641451+chr6:85642797-85643195	-471.962	118	0;0;0	GTG; 337-502; Rank: 53; cov: 58.0	58	5	basic,appris_principal_3,CCDS	protein_coding	4.41965	ENST00000369622
ENST00000612661.1	MARCKS	213	384	57	chr6:113857596-113857745	plus	chr6:113857575-113857745	16.394	115	0;0;0	TTG; 349-385; Rank: 151; cov: 57.14	57.1429	0	basic,appris_principal_1,CCDS	protein_coding	0.531479	ENST00000612661
ENST00000367976.3	CTGF	24	201	59	chr6:131951173-131951322	minus	chr6:131951173-131951349	-1319.06	105	0;0;0	ACG; 61-202; Rank: 136; cov: 76.19	76.1905	0	basic,appris_principal_1,CCDS	protein_coding	0.0803662	ENST00000367976
ENST00000607197.5	HEBP2	1	277	92	chr6:138404346-138404495	plus	chr6:138404220-138404495	-2172.44	89	0;0;0	CTG; 167-278; Rank: 216; cov: 53.12	53.125	0.915147	basic,appris_principal_1,CCDS	protein_coding	0.34543	ENST00000607197
ENST00000367495.3	RAB32	2	179	59	chr6:146543722-146543871	plus	chr6:146543695-146543871	-1602.31	71	0;0;0	CTG; 69-180; Rank: 484; cov: 53.12	53.125	1.76471	basic,appris_principal_1,CCDS	protein_coding	0.0160411	ENST00000367495
ENST00000367075.3	EZR	1	169	56	chr6:158818094-158818166+chr6:158819317-158819393	minus	chr6:158818094-158818166+chr6:158819317-158819411	-1926.69	107	0;0;0	ATA; 125-170; Rank: 23; cov: 80.0	80	0	basic,appris_principal_2,CCDS	protein_coding	1.10462	ENST00000367075
ENST00000356956.5	IGF2R	1	148	49	chr6:159969100-159969246	plus	chr6:159969100-159969246	-888.893	65	0;0;0	CTG; 62-149; Rank: 313; cov: 79.17	79.1667	0	basic,appris_principal_1,CCDS	protein_coding	0.133941	ENST00000356956
ENST00000343242.8	MAFK	1	229	76	chr7:1530793-1530898+chr7:1539149-1539192	plus	chr7:1530715-1530898+chr7:1539149-1539192	-1126.59	114	0;0;0	TTG; 47-230; Rank: 411; cov: 58.93	58.9286	0	basic,appris_principal_1,CCDS	protein_coding	0.839161	ENST00000343242
ENST00000406869.5	MAD1L1	0	558	186	chr7:2230134-2230143+chr7:2230549-2230688	minus	chr7:2230134-2230143+chr7:2230549-2230724+chr7:2232872-2233243	-461.141	114	0;0;0	ATC; 442-559; Rank: 389; cov: 64.71	64.7059	0	alternative_5_UTR,basic,appris_principal_1,CCDS	protein_coding	0.666186	ENST00000406869
ENST00000382252.5	ZNF316	52	556	168	chr7:6641841-6641962+chr7:6642382-6642409	plus	chr7:6637374-6637447+chr7:6637846-6638009+chr7:6639042-6639141+chr7:6641825-6641962+chr7:6642382-6642409	-3052.84	115	0;0;0	GTG; 206-557; Rank: 301; cov: 47.32	47.3214	11	basic,appris_principal_1,CCDS	protein_coding	2.03786	ENST00000382252
ENST00000436587.6	C1GALT1	67	223	52	chr7:7182688-7182820+chr7:7234303-7234319	plus	chr7:7182682-7182820+chr7:7234303-7234319	-1248.47	117	0;0;0	CTG; 113-224; Rank: 189; cov: 40.62	40.625	0	basic,appris_principal_1,CCDS	protein_coding	2.86151	ENST00000436587
ENST00000262067.4	TSPAN13	1	433	144	chr7:16753818-16753967	plus	chr7:16753536-16753967	-2205.34	111	0;0;0	TTG; 326-434; Rank: 155; cov: 80.65	80.6452	0	basic,appris_principal_1,CCDS	protein_coding	0.459384	ENST00000262067
ENST00000356674.7	HNRNPA2B1	1	169	56	chr7:26200578-26200727	minus	chr7:26200578-26200745	-992.398	117	0;0;0	AGG; 83-170; Rank: 126; cov: 33.33	33.3333	111.432	basic,appris_principal_3,CCDS	protein_coding	0.704295	ENST00000356674
ENST00000275603.8	CCT6A	150	219	23	chr7:56051780-56051848	plus	chr7:56051780-56051848	-1483.79	99	0;0;0	ATC; 190-220; Rank: 386; cov: 60.0	60	0	basic,appris_principal_1,CCDS	protein_coding	0.245868	ENST00000275603
ENST00000248553.6	HSPB1	58	169	37	chr7:76302602-76302712	plus	chr7:76302602-76302712	-1226.24	107	0;0;0	CTG; 92-170; Rank: 463; cov: 52.38	52.381	8	basic,appris_principal_1,CCDS	protein_coding	0.304834	ENST00000248553
ENST00000351004.7	GNAI1	1	373	124	chr7:80135011-80135160	plus	chr7:80134789-80135160	-1783.26	92	0;0;0	TTG; 137-374; Rank: 152; cov: 51.35	51.3514	0.411765	basic,appris_principal_1,CCDS	protein_coding	0.473169	ENST00000351004
ENST00000361368.6	SMURF1	2	239	79	chr7:99143781-99143930	minus	chr7:99143781-99144017	-418.796	52	0;0;0	CTG; 21-240; Rank: 480; cov: 45.59	45.5882	0.5	basic,appris_principal_1,CCDS	protein_coding	0.451228	ENST00000361368
ENST00000262942.9	ARPC1A	1	124	41	chr7:99325911-99326004+chr7:99333325-99333353	plus	chr7:99325911-99326004+chr7:99333325-99333353	-1172.97	120	0;0;0	ATC; 56-125; Rank: 211; cov: 61.11	61.1111	0	basic,appris_principal_1,CCDS	protein_coding	1.83214	ENST00000262942
ENST00000223095.4	SERPINE1	1	157	52	chr7:101127096-101127244+chr7:101128393-101128393	plus	chr7:101127090-101127244+chr7:101128393-101128393	-2157.74	120	0;0;0	ACG; 119-158; Rank: 344; cov: 50.0	50	0	basic,appris_principal_1,CCDS	protein_coding	0.238137	ENST00000223095
ENST00000356362.6	PUS7	2	215	71	chr7:105508513-105508520+chr7:105522052-105522193	minus	chr7:105508513-105508520+chr7:105522052-105522256	-2990.6	118	0;0;0	CTG; 48-216; Rank: 494; cov: 54.9	54.902	0	alternative_5_UTR,basic,appris_principal_1,CCDS	protein_coding	0.398238	ENST00000356362
ENST00000257700.6	RINT1	96	231	45	chr7:105532181-105532315	plus	chr7:105532181-105532315	-2945.75	115	0;0;0	ACG; 190-232; Rank: 235; cov: 77.78	77.7778	2.46581	basic,appris_principal_1,CCDS	protein_coding	2.22347	ENST00000257700
ENST00000354725.7	SND1	2	194	64	chr7:127652224-127652373	plus	chr7:127652182-127652373	-2401.69	116	0;0;0	TTG; 141-195; Rank: 142; cov: 61.54	61.5385	0	basic,appris_principal_1,CCDS	protein_coding	0.338628	ENST00000354725
ENST00000393085.3	MTPN	0	216	72	chr7:135977101-135977250	minus	chr7:135977101-135977316	-1951.75	112	0;0;0	GTG; 13-217; Rank: 363; cov: 68.25	68.254	0	basic,appris_principal_1,CCDS	protein_coding	0.180319	ENST00000393085
ENST00000348225.6	PTN	173	428	85	chr7:137254974-137254974+chr7:137343439-137343587	minus	chr7:137254974-137254974+chr7:137343439-137343692	-1717.87	120	0;0;0	CTG; 396-429; Rank: 429; cov: 83.33	83.3333	0	basic,appris_principal_1,CCDS	protein_coding	0.0740145	ENST00000348225
ENST00000554914.1	CTD-2135J3.4	1	91	30	chr8:10839757-10839846	minus	chr8:10839757-10839846	-1919.57	110	0;0;0	ATT; 14-92; Rank: 231; cov: 80.95	80.9524	0	basic,appris_principal_1,readthrough_transcript	protein_coding	1.7002	ENST00000554914
ENST00000314787.7	PINX1	0	120	40	chr8:10839757-10839876	minus	chr8:10839757-10839876	-2601.9	110	0;0;0	ACG; 31-121; Rank: 224; cov: 76.0	76	0	basic,appris_principal_3,CCDS	protein_coding	1.1957	ENST00000314787
ENST00000397977.7	INTS10	140	398	86	chr8:19817388-19817537	plus	chr8:19817280-19817537	-1554.82	103	0;0;0	GTG; 321-399; Rank: 215; cov: 80.95	80.9524	0.285714	basic,appris_principal_1,CCDS	protein_coding	0.822831	ENST00000397977
ENST00000221200.8	KCTD9	2	221	73	chr8:25458247-25458396	minus	chr8:25458247-25458465	-529.151	112	0;0;0	AGG; 96-222; Rank: 129; cov: 75.68	75.6757	3	basic,appris_principal_1,CCDS	protein_coding	9.19507	ENST00000221200
ENST00000305188.12	ESCO2	1	238	79	chr8:27774474-27774607+chr8:27775499-27775514	plus	chr8:27774387-27774607+chr8:27775499-27775514	-2875.58	119	0;0;0	ACG; 173-239; Rank: 478; cov: 64.71	64.7059	0	basic,appris_principal_2,CCDS	protein_coding	0.295444	ENST00000305188
ENST00000276533.3	GINS4	57	210	51	chr8:41529266-41529396+chr8:41530184-41530202	plus	chr8:41529263-41529396+chr8:41530184-41530202	-3284.61	119	0;0;0	GTG; 160-211; Rank: 398; cov: 58.33	58.3333	0	basic,appris_principal_1,CCDS	protein_coding	0.150588	ENST00000276533
ENST00000379454.8	ASPH	50	188	46	chr8:61714372-61714509	minus	chr8:61714372-61714509	-1473.58	93	0;0;0	CTG; 144-189; Rank: 1; cov: 100.0	100	0	basic,appris_principal_1,CCDS	protein_coding	1.64507	ENST00000379454
ENST00000518322.5	FAM92A1	0	141	47	chr8:93700507-93700647	plus	chr8:93700507-93700647	-1754.92	88	0;0;0	TTG; 88-142; Rank: 348; cov: 69.23	69.2308	0	dotter_confirmed,basic,appris_principal_2,CCDS	protein_coding	0.898656	ENST00000518322
ENST00000523731.5	INTS8	7	133	42	chr8:94823306-94823431	plus	chr8:94823306-94823431	-2459.47	111	0;0;0	TTG; 89-134; Rank: 372; cov: 60.0	60	0	basic,appris_principal_1,CCDS	protein_coding	0.532036	ENST00000523731
ENST00000297578.8	SLC25A32	5	167	54	chr8:103414938-103415087	minus	chr8:103414938-103415099	-985.839	112	0;0;0	TTG; 30-168; Rank: 64; cov: 92.68	92.6829	0	basic,appris_principal_1,CCDS	protein_coding	0.776933	ENST00000297578
ENST00000259512.8	DERL1	217	301	28	chr8:123042123-123042206	minus	chr8:123042123-123042206	-1163.49	112	0;0;0	ACG; 254-302; Rank: 169; cov: 81.82	81.8182	0	basic,appris_principal_1,CCDS	protein_coding	0.385762	ENST00000259512
ENST00000355849.9	KHDRBS3	2	410	136	chr8:135457717-135457866	plus	chr8:135457459-135457866	-413.363	72	0;0;0	GTG; 39-411; Rank: 267; cov: 55.46	55.4622	14	basic,appris_principal_1,CCDS	protein_coding	0.31477	ENST00000355849
ENST00000292430.10	LY6K	0	417	139	chr8:142700378-142700527	plus	chr8:142700111-142700527	-1057.28	72	0;0;0	AGG; 247-418; Rank: 26; cov: 86.54	86.5385	0	upstream_ATG,basic,appris_principal_3,CCDS	protein_coding	0.211305	ENST00000292430
ENST00000381809.7	AK3	144	231	29	chr9:4741088-4741174	minus	chr9:4741088-4741174	-958.365	94	0;0;0	CTG; 196-232; Rank: 317; cov: 57.14	57.1429	0	basic,appris_principal_1,CCDS	protein_coding	1.8556	ENST00000381809
ENST00000381750.8	RCL1	55	223	56	chr9:4792942-4793091	plus	chr9:4792924-4793091	-1620.34	102	0;0;0	ATC; 149-224; Rank: 158; cov: 65.0	65	0.37037	basic,appris_principal_1,CCDS	protein_coding	0.677023	ENST00000381750
ENST00000239316.4	INSL4	0	105	35	chr9:5231419-5231523	plus	chr9:5231419-5231523	-1659.67	84	0;0;0	AGG; 67-106; Rank: 275; cov: 62.5	62.5	0	basic,appris_principal_1,CCDS	protein_coding	4.39956	ENST00000239316
ENST00000377798.8	POLR1E	2	113	37	chr9:37485937-37486047	plus	chr9:37485937-37486047	-2817.55	116	0;0;0	GTG; 66-114; Rank: 361; cov: 63.64	63.6364	0	basic,appris_principal_2,CCDS	protein_coding	0.426747	ENST00000377798
ENST00000376834.7	CARNMT1	0	153	51	chr9:75028242-75028391	minus	chr9:75028242-75028394	-851.753	103	0;0;0	CTG; 103-154; Rank: 318; cov: 91.67	91.6667	0.946429	basic,appris_principal_1,CCDS	protein_coding	1.09599	ENST00000376834
ENST00000376736.5	RFK	1	334	111	chr9:76394172-76394321	minus	chr9:76394172-76394504	-1424.38	99	0;0;0	ACG; 116-335; Rank: 441; cov: 41.18	41.1765	0	basic,appris_principal_1,CCDS	protein_coding	1.05874	ENST00000376736
ENST00000375464.6	CARD19	2	128	42	chr9:93096220-93096345	plus	chr9:93096220-93096345	-1588.17	88	0;0;0	CTG; 39-129; Rank: 134; cov: 84.0	84	0	basic,appris_principal_1,CCDS	protein_coding	0.646798	ENST00000375464
ENST00000375147.7	NCBP1	88	256	56	chr9:97633732-97633881	plus	chr9:97633714-97633881	-2613.18	114	0;0;0	CTG; 221-257; Rank: 431; cov: 85.71	85.7143	0	basic,appris_principal_1,CCDS	protein_coding	0.0596032	ENST00000375147
ENST00000374279.3	UGCG	0	450	150	chr9:111897066-111897215	plus	chr9:111896766-111897215	-885.163	100	0;0;0	TTG; 409-451; Rank: 357; cov: 77.78	77.7778	0	basic,appris_principal_1,CCDS	protein_coding	0.210106	ENST00000374279
ENST00000350763.8	TNC	316	412	32	chr9:115091019-115091114	minus	chr9:115091019-115091114	-1725.21	120	0;0;0	CTG; 350-413; Rank: 298; cov: 62.5	62.5	0	basic,appris_principal_2,CCDS	protein_coding	0.601579	ENST00000350763
ENST00000373840.8	RAB14	1	238	79	chr9:121193413-121193419+chr9:121201639-121201781	minus	chr9:121193413-121193419+chr9:121201639-121201868	-1257.5	119	0;0;0	AAG; 203-239; Rank: 186; cov: 100.0	100	0	basic,appris_principal_1,CCDS	protein_coding	0.288307	ENST00000373840
ENST00000259467.8	PDCL	73	166	31	chr9:122826788-122826792+chr9:122828471-122828558	minus	chr9:122826788-122826792+chr9:122828471-122828558	-2100.57	118	0;0;0	CTG; 125-167; Rank: 84; cov: 100.0	100	0	basic,appris_principal_1,CCDS	protein_coding	0.952099	ENST00000259467
ENST00000372994.1	C9orf16	1	148	49	chr9:128160261-128160407	plus	chr9:128160261-128160407	-2420.14	103	0;0;0	ACG; 98-149; Rank: 76; cov: 83.33	83.3333	0	basic,appris_principal_1,CCDS	protein_coding	0.169201	ENST00000372994
ENST00000372642.4	ENDOG	1	211	70	chr9:128818535-128818684	plus	chr9:128818475-128818684	-1984.82	104	0;0;0	TTG; 77-212; Rank: 226; cov: 60.0	60	0	basic,appris_principal_1,CCDS	protein_coding	1.01618	ENST00000372642
ENST00000393370.6	PTPA	154	283	43	chr9:129111472-129111600	plus	chr9:129111472-129111600	-1512.57	93	0;0;0	TTG; 170-284; Rank: 249; cov: 78.79	78.7879	1	basic,appris_principal_1,CCDS	protein_coding	0.249856	ENST00000393370
ENST00000298585.2	ZMYND19	2	227	75	chr9:137590264-137590413	minus	chr9:137590264-137590488	-391.678	48	0;0;0	GTG; 9-228; Rank: 453; cov: 70.59	70.5882	0	basic,appris_principal_1,CCDS	protein_coding	0.251542	ENST00000298585
ENST00000373783.2	ADO	2	203	67	chr10:62804910-62805059	plus	chr10:62804859-62805059	-1453.25	100	0;0;0	CTG; 117-204; Rank: 402; cov: 62.5	62.5	3.86842	basic,appris_principal_1,CCDS	protein_coding	0.392531	ENST00000373783
ENST00000361983.6	KIF1BP	1	112	37	chr10:68988722-68988832	plus	chr10:68988722-68988832	-1555.83	113	0;0;0	ATT; 83-113; Rank: 497; cov: 100.0	100	0	basic,appris_principal_1,CCDS	protein_coding	0.129397	ENST00000361983
ENST00000373232.7	PPA1	1	100	33	chr10:70233328-70233426	minus	chr10:70233328-70233426	-1582.48	93	0;0;0	CTG; 59-101; Rank: 102; cov: 77.78	77.7778	0	basic,appris_principal_1,CCDS	protein_coding	1.12837	ENST00000373232
ENST00000307365.3	DDIT4	138	201	21	chr10:72274058-72274060+chr10:72274157-72274216	plus	chr10:72274058-72274060+chr10:72274157-72274216	-957.069	118	0;0;0	CTG; 163-202; Rank: 34; cov: 87.5	87.5	0	basic,appris_principal_1,CCDS	protein_coding	0.325678	ENST00000307365
ENST00000371627.4	TNKS2	16	379	121	chr10:91798541-91798690	plus	chr10:91798328-91798690	-400.894	90	0;0;0	TTG; 341-380; Rank: 427; cov: 100.0	100	0	basic,appris_principal_1,CCDS	protein_coding	0.779232	ENST00000371627
ENST00000285605.7	MARVELD1	27	153	42	chr10:97713751-97713876	plus	chr10:97713751-97713876	-654.524	91	0;0;0	ATT; 106-154; Rank: 140; cov: 100.0	100	0	NMD_exception,basic,appris_principal_1	protein_coding	0.183558	ENST00000285605
ENST00000361464.7	MGEA5	0	396	132	chr10:101818023-101818172	minus	chr10:101818023-101818418	-1532.13	115	0;0;0	AGG; 178-397; Rank: 132; cov: 54.41	54.4118	1	basic,appris_principal_1,CCDS	protein_coding	0.472752	ENST00000361464
ENST00000369902.7	SUFU	1	166	55	chr10:102504003-102504152	plus	chr10:102503988-102504152	-1701.61	110	0;0;0	CTG; 98-167; Rank: 179; cov: 77.78	77.7778	0	basic,appris_principal_1,CCDS	protein_coding	0.554327	ENST00000369902
ENST00000369713.9	GSTO1	2	194	64	chr10:104254779-104254928	plus	chr10:104254737-104254928	-2499.51	113	0;0;0	CTG; 147-195; Rank: 305; cov: 72.73	72.7273	0.107143	basic,appris_principal_1,CCDS	protein_coding	0.163849	ENST00000369713
ENST00000369583.3	DUSP5	2	284	94	chr10:110497972-110498121	plus	chr10:110497840-110498121	-1477.72	91	0;0;0	CTG; 96-285; Rank: 35; cov: 72.41	72.4138	0.846154	basic,appris_principal_1,CCDS	protein_coding	1.45408	ENST00000369583
ENST00000369397.8	TCF7L2	2	305	101	chr10:112950607-112950756	plus	chr10:112950454-112950756	-758.938	104	0;0;0	TTG; 231-306; Rank: 377; cov: 45.0	45	0	basic,appris_principal_3,CCDS	protein_coding	1.20783	ENST00000369397
ENST00000369248.8	FAM160B1	2	335	111	chr10:114821929-114822078	plus	chr10:114821746-114822078	-458.343	58	0;0;0	CTG; 192-336; Rank: 273; cov: 62.79	62.7907	1	basic,appris_principal_1,CCDS	protein_coding	0.928597	ENST00000369248
ENST00000615301.4	SHTN1	109	286	59	chr10:117005080-117005229	minus	chr10:117005080-117005256	-1475.36	93	0;0;0	GTG; 185-287; Rank: 473; cov: 48.28	48.2759	0	basic,appris_principal_3,CCDS	protein_coding	0.212219	ENST00000615301
ENST00000369103.2	RGS10	1	70	23	chr10:119542639-119542707	minus	chr10:119542639-119542707	-1140.37	84	0;0;0	CTG; 38-71; Rank: 428; cov: 100.0	100	0	basic,appris_principal_3,CCDS	protein_coding	0.154154	ENST00000369103
ENST00000369085.7	BAG3	0	306	102	chr10:119651526-119651675	plus	chr10:119651370-119651675	-1334.06	92	0;0;0	CTG; 46-307; Rank: 354; cov: 51.22	51.2195	1.275	basic,appris_principal_1,CCDS	protein_coding	0.263551	ENST00000369085
ENST00000360003.7	MCMBP	2	170	56	chr10:119872585-119872734	minus	chr10:119872585-119872752	-603.664	61	0;0;0	ATC; 129-171; Rank: 243; cov: 100.0	100	0	basic,appris_principal_3,CCDS	protein_coding	0.104795	ENST00000360003
ENST00000368845.5	OAT	27	93	22	chr10:124412172-124412200+chr10:124418873-124418909	minus	chr10:124412172-124412200+chr10:124418873-124418909	-1388.34	118	0;0;0	CTG; 58-94; Rank: 345; cov: 71.43	71.4286	0	basic,appris_principal_1,CCDS	protein_coding	2.6985	ENST00000368845
ENST00000532097.5	PSMD13	432	504	24	chr11:236978-237049	plus	chr11:236978-237049	-1834.97	102	0;0;0	ATC; 448-505; Rank: 39; cov: 85.71	85.7143	0	dotter_confirmed,basic,appris_principal_1,CCDS	protein_coding	0.455678	ENST00000532097
ENST00000336615.8	PNPLA2	37	202	55	chr11:818954-818958+chr11:819574-819718	plus	chr11:818939-818958+chr11:819574-819718	-1149.4	104	0;0;0	CTG; 107-203; Rank: 80; cov: 92.59	92.5926	0	basic,appris_principal_1,CCDS	protein_coding	0.659635	ENST00000336615
ENST00000397420.7	CD151	0	249	83	chr11:832942-833022+chr11:834530-834591+chr11:836063-836069	plus	chr11:832843-833022+chr11:834530-834591+chr11:836063-836069	-1968.35	109	0;0;0	CTG; 190-250; Rank: 60; cov: 86.67	86.6667	0	basic,appris_principal_2,CCDS	protein_coding	0.437309	ENST00000397420
ENST00000534025.5	TMEM9B	301	460	53	chr11:8964314-8964463	minus	chr11:8964314-8964472	-1042.36	110	0;0;0	CTG; 374-461; Rank: 125; cov: 66.67	66.6667	0	basic,appris_principal_1,CCDS	protein_coding	0.875006	ENST00000534025
ENST00000528080.5	TMEM41B	63	339	92	chr11:9314442-9314591	minus	chr11:9314442-9314717	-2715.58	111	0;0;0	GTG; 238-340; Rank: 208; cov: 58.62	58.6207	0	basic,appris_principal_1,CCDS	protein_coding	0.375548	ENST00000528080
ENST00000407364.7	METTL15	289	352	21	chr11:28110356-28110401+chr11:28113318-28113334	plus	chr11:28110356-28110401+chr11:28113318-28113334	-887.888	119	0;0;0	CTG; 293-353; Rank: 295; cov: 60.0	60	0	basic,appris_principal_1,CCDS	protein_coding	7.95124	ENST00000407364
ENST00000054950.3	RCN1	2	293	97	chr11:32091047-32091196	plus	chr11:32090906-32091196	-1390.3	72	0;0;0	CTG; 237-294; Rank: 90; cov: 64.29	64.2857	0	basic,appris_principal_2,CCDS	protein_coding	1.22704	ENST00000054950
ENST00000395850.7	CD59	1	76	25	chr11:33722446-33722463+chr11:33736382-33736438	minus	chr11:33722446-33722463+chr11:33736382-33736438	-1119.39	114	0;0;0	AGG; 29-77; Rank: 13; cov: 90.91	90.9091	0	alternative_5_UTR,basic,appris_principal_2,CCDS	protein_coding	0.166792	ENST00000395850
ENST00000341394.8	CAPRIN1	54	189	45	chr11:34051737-34051871	plus	chr11:34051737-34051871	-1345.37	89	0;0;0	GTG; 67-190; Rank: 172; cov: 61.11	61.1111	0.214286	not_organism_supported,basic,appris_principal_4,CCDS	protein_coding	0.152823	ENST00000341394
ENST00000309318.7	PPP1R14B	1	268	89	chr11:64246674-64246823	minus	chr11:64246674-64246940	-375.734	50	0;0;0	GTG; 221-269; Rank: 46; cov: 72.73	72.7273	6.80714	basic,appris_principal_1,CCDS	protein_coding	4.0291	ENST00000309318
ENST00000265462.8	PRDX5	2	128	42	chr11:64318090-64318215	plus	chr11:64318090-64318215	-2446.77	109	0;0;0	GTG; 84-129; Rank: 498; cov: 60.0	60	0	basic,appris_principal_1,CCDS	protein_coding	0.129632	ENST00000265462
ENST00000294258.7	ZFPL1	11	152	47	chr11:65084246-65084378+chr11:65084691-65084698	plus	chr11:65084246-65084378+chr11:65084691-65084698	-3253.56	119	0;0;0	GTG; 111-153; Rank: 415; cov: 55.56	55.5556	0	basic,appris_principal_1,CCDS	protein_coding	0.562185	ENST00000294258
ENST00000312562.6	FOSL1	43	187	48	chr11:65900340-65900483	minus	chr11:65900340-65900483	-1001.55	108	0;0;0	ACG; 128-188; Rank: 119; cov: 86.67	86.6667	0	basic,appris_principal_1,CCDS	protein_coding	1.96711	ENST00000312562
ENST00000312419.7	POLD4	0	147	49	chr11:67353400-67353546	minus	chr11:67353400-67353546	-1227.36	113	0;0;0	CTG; 88-148; Rank: 251; cov: 60.0	60	0	basic,appris_principal_1,CCDS	protein_coding	0.345362	ENST00000312419
ENST00000265643.3	GAL	0	258	86	chr11:68684583-68684732	plus	chr11:68684475-68684732	-1386.83	73	0;0;0	ACG; 226-259; Rank: 457; cov: 83.33	83.3333	0	basic,appris_principal_1,CCDS	protein_coding	0.0770242	ENST00000265643
ENST00000301838.4	FADD	120	297	59	chr11:70203310-70203459	plus	chr11:70203283-70203459	-1457.91	87	0;0;0	GTG; 154-298; Rank: 72; cov: 60.47	60.4651	0	basic,appris_principal_1,CCDS	protein_coding	0.601485	ENST00000301838
ENST00000356467.4	FAM168A	120	279	53	chr11:73468475-73468492+chr11:73597923-73598054	minus	chr11:73468475-73468492+chr11:73597923-73598063	-1248.62	119	0;0;0	CTG; 160-280; Rank: 237; cov: 62.86	62.8571	0	basic,appris_principal_1,CCDS	protein_coding	0.456423	ENST00000356467
ENST00000398136.6	TMEM123	1	421	140	chr11:102452624-102452773	minus	chr11:102452624-102453043	-2590.32	89	0;0;0	ACG; 392-422; Rank: 163; cov: 80.0	80	0	basic,appris_principal_2,CCDS	protein_coding	0.375902	ENST00000398136
ENST00000425380.6	HYLS1	583	781	66	chr11:125887691-125887765+chr11:125891423-125891472+chr11:125899344-125899368	plus	chr11:125887643-125887765+chr11:125891423-125891472+chr11:125899344-125899368	-3033.57	119	0;0;0	CTG; 656-782; Rank: 259; cov: 51.35	51.3514	0	alternative_5_UTR,basic,appris_principal_1,CCDS	protein_coding	0.671334	ENST00000425380
ENST00000396801.7	ZNF384	1	208	69	chr12:6679521-6679525+chr12:6688167-6688226+chr12:6689368-6689452	minus	chr12:6679521-6679525+chr12:6688167-6688226+chr12:6689368-6689509	-704.163	119	0;0;0	CTG; 158-209; Rank: 197; cov: 83.33	83.3333	0	basic,appris_principal_1,CCDS	protein_coding	0.48264	ENST00000396801
ENST00000619580.4	PTMS	1	331	110	chr12:6766556-6766705	plus	chr12:6766376-6766705	-241.742	57	0;0;0	CTG; 113-332; Rank: 434; cov: 55.88	55.8824	0	basic,appris_principal_1,CCDS	protein_coding	0.12757	ENST00000619580
ENST00000538862.6	CDCA3	791	902	37	chr12:6850953-6851009+chr12:6851222-6851275	minus	chr12:6850953-6851009+chr12:6851222-6851275	-2253.94	118	0;0;0	CTG; 813-903; Rank: 438; cov: 36.0	36	0	basic,appris_principal_1,CCDS	protein_coding	0.322432	ENST00000538862
ENST00000320756.6	MAGOHB	28	91	21	chr12:10613533-10613595	minus	chr12:10613533-10613595	-1026.81	109	0;0;0	ACG; 53-92; Rank: 314; cov: 75.0	75	0	basic,appris_principal_1,CCDS	protein_coding	0.483207	ENST00000320756
ENST00000228251.8	YBX3	0	201	67	chr12:10723112-10723261	minus	chr12:10723112-10723312	-652.929	77	0;0;0	ATC; 91-202; Rank: 40; cov: 71.88	71.875	0	basic,appris_principal_3,CCDS	protein_coding	2.6197	ENST00000228251
ENST00000014914.5	GPRC5A	758	890	44	chr12:12891540-12891664+chr12:12908243-12908249	plus	chr12:12891540-12891664+chr12:12908243-12908249	-1804.66	119	0;0;0	AAG; 855-891; Rank: 8; cov: 100.0	100	0	basic,appris_principal_1,CCDS	protein_coding	1.38892	ENST00000014914
ENST00000266987.6	TARBP2	414	483	23	chr12:53501340-53501408	plus	chr12:53501340-53501408	-333.356	114	0;0;0	ACG; 454-484; Rank: 380; cov: 60.0	60	0	basic,appris_principal_1,CCDS	protein_coding	2.95886	ENST00000266987
ENST00000266970.8	CDK2	0	240	80	chr12:55966859-55967008	plus	chr12:55966769-55967008	-2403.54	118	0;0;0	TTG; 73-241; Rank: 65; cov: 58.82	58.8235	1	basic,appris_principal_1,CCDS	protein_coding	0.421183	ENST00000266970
ENST00000303305.10	PA2G4	68	419	117	chr12:56104588-56104737	plus	chr12:56104387-56104737	-1183.46	117	0;0;0	CTG; 348-420; Rank: 290; cov: 42.11	42.1053	0.333333	basic,appris_principal_1,CCDS	protein_coding	4.59501	ENST00000303305
ENST00000258145.7	GNS	0	171	57	chr12:64759277-64759426	minus	chr12:64759277-64759447	-2604.73	105	0;0;0	GTG; 19-172; Rank: 285; cov: 56.52	56.5217	0	basic,appris_principal_2,CCDS	protein_coding	0.356479	ENST00000258145
ENST00000279488.7	DUSP6	902	1232	110	chr12:89352040-89352189	minus	chr12:89352040-89352369	-2128.47	116	0;0;0	ACG; 939-1233; Rank: 133; cov: 52.69	52.6882	0	basic,appris_principal_1,CCDS	protein_coding	0.515766	ENST00000279488
ENST00000229266.7	CHPT1	1	235	78	chr12:101697712-101697861	plus	chr12:101697628-101697861	-1111.45	61	0;0;0	GTG; 104-236; Rank: 315; cov: 53.85	53.8462	0	basic,appris_principal_1,CCDS	protein_coding	0.385852	ENST00000229266
ENST00000419234.8	BRAP	74	194	40	chr12:111685793-111685912	minus	chr12:111685793-111685912	-1223.63	107	0;0;0	GTG; 96-195; Rank: 474; cov: 78.57	78.5714	0	basic,appris_principal_1,CCDS	protein_coding	0.225482	ENST00000419234
ENST00000320027.9	HSPH1	72	345	91	chr13:31161583-31161732	minus	chr13:31161583-31161855	-1504.48	101	0;0;0	AGG; 172-346; Rank: 150; cov: 56.6	56.6038	0	basic,appris_principal_1,CCDS	protein_coding	0.477927	ENST00000320027
ENST00000377687.5	KLF5	215	536	107	chr13:73059178-73059327	plus	chr13:73059007-73059327	-1664.14	96	0;0;0	CTG; 399-537; Rank: 160; cov: 68.29	68.2927	0	basic,appris_principal_1,CCDS	protein_coding	0.396437	ENST00000377687
ENST00000355619.9	FBXL3	49	325	92	chr13:77021861-77021861+chr13:77026827-77026975	minus	chr13:77021861-77021861+chr13:77026827-77027101	-1049.99	119	0;0;0	CTG; 98-326; Rank: 200; cov: 52.11	52.1127	1	basic,appris_principal_1,CCDS	protein_coding	0.700136	ENST00000355619
ENST00000602402.5	DNAJC3	18	117	33	chr13:95677157-95677255	plus	chr13:95677157-95677255	-1489.19	95	0;0;0	GTG; 67-118; Rank: 409; cov: 58.33	58.3333	0	basic,appris_principal_1,CCDS	protein_coding	0.26854	ENST00000602402
ENST00000376335.7	ZIC2	2	293	97	chr13:99981915-99982064	plus	chr13:99981774-99982064	-1383.56	72	0;0;0	GTG; 168-294; Rank: 223; cov: 67.57	67.5676	0	basic,appris_principal_1,CCDS	protein_coding	0.330935	ENST00000376335
ENST00000216297.6	SUPT16H	189	339	50	chr14:21383928-21384077	minus	chr14:21383928-21384077	-984.491	118	0;0;0	GTG; 280-340; Rank: 91; cov: 100.0	100	0.52	basic,appris_principal_1,CCDS	protein_coding	1.45565	ENST00000216297
ENST00000250457.7	EGLN3	2	329	109	chr14:33950753-33950902	minus	chr14:33950753-33951079	-2128.19	118	0;0;0	CTG; 297-330; Rank: 393; cov: 66.67	66.6667	0	basic,appris_principal_1,CCDS	protein_coding	0.580441	ENST00000250457
ENST00000216410.7	GNPNAT1	2	188	62	chr14:52784651-52784664+chr14:52791428-52791563	minus	chr14:52784651-52784664+chr14:52791428-52791599	-1928.67	119	0;0;0	GTG; 48-189; Rank: 116; cov: 88.1	88.0952	5	basic,appris_principal_1,CCDS	protein_coding	0.249845	ENST00000216410
ENST00000216500.9	DHRS7	99	456	119	chr14:60165310-60165459	minus	chr14:60165310-60165605+chr14:60169697-60169757	-2162.68	101	0;0;0	CTG; 409-457; Rank: 489; cov: 63.64	63.6364	0	basic,appris_principal_1,CCDS	protein_coding	0.05683	ENST00000216500
ENST00000381346.8	RDH11	0	111	37	chr14:67695704-67695814	minus	chr14:67695704-67695814	-2639.02	117	0;0;0	CTG; 73-112; Rank: 407; cov: 87.5	87.5	0	basic,appris_principal_1,CCDS	protein_coding	0.0482983	ENST00000381346
ENST00000303562.8	FOS	26	209	61	chr14:75278833-75278982	plus	chr14:75278800-75278982	-1732.63	115	0;0;0	GTG; 123-210; Rank: 426; cov: 54.17	54.1667	0	basic,appris_principal_1,CCDS	protein_coding	2.79827	ENST00000303562
ENST00000336735.8	SEL1L	18	117	33	chr14:81533745-81533843	minus	chr14:81533745-81533843	-924.917	117	0;0;0	GTG; 46-118; Rank: 242; cov: 73.68	73.6842	0	basic,appris_principal_1,CCDS	protein_coding	0.727779	ENST00000336735
ENST00000216281.12	HSP90AA1	26	206	60	chr14:102086986-102087135	minus	chr14:102086986-102087165	-1331.19	63	0;0;0	GTG; 168-207; Rank: 2; cov: 100.0	100	0	basic,appris_principal_1,CCDS	protein_coding	3.08108	ENST00000216281
ENST00000348956.6	CKB	217	358	47	chr14:103522494-103522505+chr14:103522766-103522894	minus	chr14:103522494-103522505+chr14:103522766-103522894	-1570.11	98	0;0;0	CTG; 305-359; Rank: 253; cov: 46.15	46.1538	0.6	basic,appris_principal_1,CCDS	protein_coding	0.0696178	ENST00000348956
ENST00000300289.9	PDIA3	1	148	49	chr15:43746393-43746539	plus	chr15:43746393-43746539	-1714.31	104	0;0;0	GTG; 74-149; Rank: 232; cov: 30.0	30	0	basic,appris_principal_1,CCDS	protein_coding	0.790234	ENST00000300289
ENST00000267812.3	MFAP1	170	233	21	chr15:43824570-43824632	minus	chr15:43824570-43824632	-1203.22	119	0;0;0	CTG; 186-234; Rank: 346; cov: 72.73	72.7273	0	basic,appris_principal_1,CCDS	protein_coding	0.588374	ENST00000267812
ENST00000261854.9	SPPL2A	2	275	91	chr15:50765534-50765683	minus	chr15:50765534-50765806	-1054.15	79	0;0;0	ACG; 186-276; Rank: 149; cov: 76.0	76	0	basic,appris_principal_1,CCDS	protein_coding	1.9539	ENST00000261854
ENST00000345330.8	NPTN	0	198	66	chr15:73633216-73633365	minus	chr15:73633216-73633413	-1360.13	110	0;0;0	CTG; 157-199; Rank: 101; cov: 100.0	100	0	basic,appris_principal_3,CCDS	protein_coding	0.371049	ENST00000345330
ENST00000299565.9	CHRNA5	32	200	56	chr15:78565570-78565719	plus	chr15:78565552-78565719	-1826.01	76	0;0;0	GTG; 120-201; Rank: 495; cov: 50.0	50	0	basic,appris_principal_1,CCDS	protein_coding	0.801688	ENST00000299565
ENST00000332810.3	AEN	1	151	50	chr15:88621297-88621382+chr15:88626146-88626209	plus	chr15:88621297-88621382+chr15:88626146-88626209	-2876.11	118	0;0;0	AGG; 86-152; Rank: 410; cov: 58.82	58.8235	0	basic,appris_principal_1,CCDS	protein_coding	0.627987	ENST00000332810
ENST00000355112.7	BLM	1	118	39	chr15:90717328-90717440+chr15:90747389-90747392	plus	chr15:90717328-90717440+chr15:90747389-90747392	-1992.49	118	0;0;0	ATC; 80-119; Rank: 303; cov: 100.0	100	0	basic,appris_principal_1,CCDS	protein_coding	1.10739	ENST00000355112
ENST00000361188.9	PRC1	858	1212	118	chr15:90994418-90994567	minus	chr15:90994418-90994771	-3315.24	100	0;0;0	CTG; 1177-1213; Rank: 17; cov: 100.0	100	6	basic,appris_principal_1,CCDS	protein_coding	1.49341	ENST00000361188
ENST00000383018.7	SNRNP25	2	161	53	chr16:53840-53989	plus	chr16:53831-53989	-749.191	111	0;0;0	CTG; 78-162; Rank: 99; cov: 91.3	91.3043	0	basic,appris_principal_2,CCDS	protein_coding	3.09777	ENST00000383018
ENST00000268668.10	NDUFB10	0	117	39	chr16:1959508-1959624	plus	chr16:1959508-1959624	-1123.29	110	0;0;0	ACG; 61-118; Rank: 66; cov: 78.57	78.5714	0	basic,appris_principal_1,CCDS	protein_coding	0.0704906	ENST00000268668
ENST00000568546.5	TBL3	2	128	42	chr16:1972039-1972164	plus	chr16:1972039-1972164	-1470.42	108	0;0;0	GTG; 78-129; Rank: 201; cov: 66.67	66.6667	0	basic,appris_principal_2,CCDS	protein_coding	0.363647	ENST00000568546
ENST00000330398.8	ATP6V0C	0	234	78	chr16:2513954-2514103	plus	chr16:2513870-2514103	-1700.8	92	0;0;0	GTG; 91-235; Rank: 114; cov: 62.79	62.7907	0	basic,appris_principal_1,CCDS	protein_coding	0.479742	ENST00000330398
ENST00000304735.3	VASN	2	155	51	chr16:4371853-4371993+chr16:4380869-4380877	plus	chr16:4371850-4371993+chr16:4380869-4380877	-1826.59	118	0;0;0	CTG; 96-156; Rank: 468; cov: 53.33	53.3333	0	basic,appris_principal_1,CCDS	protein_coding	0.286861	ENST00000304735
ENST00000327827.11	C16orf72	1	397	132	chr16:9091895-9092044	plus	chr16:9091649-9092044	-754.246	61	0;0;0	AGG; 254-398; Rank: 365; cov: 62.79	62.7907	0	basic,appris_principal_1,CCDS	protein_coding	0.217899	ENST00000327827
ENST00000434724.6	GSPT1	2	200	66	chr16:11915721-11915870	minus	chr16:11915721-11915918	-1499.47	97	0;0;0	TTG; 123-201; Rank: 44; cov: 66.67	66.6667	0	basic,appris_principal_4,CCDS	protein_coding	1.00463	ENST00000434724
ENST00000437198.6	PARN	1	142	47	chr16:14630126-14630266	minus	chr16:14630126-14630266	-3111.18	114	0;0;0	ATT; 74-143; Rank: 248; cov: 77.78	77.7778	0	basic,appris_principal_1,CCDS	protein_coding	0.401698	ENST00000437198
ENST00000300571.6	GPRC5B	0	192	64	chr16:19872846-19872846+chr16:19884727-19884875	minus	chr16:19872846-19872846+chr16:19884727-19884917	-1221.85	114	0;0;0	AAG; 79-193; Rank: 319; cov: 72.73	72.7273	0.0909091	basic,appris_principal_2,CCDS	protein_coding	0.586299	ENST00000300571
ENST00000268383.6	CDR2	53	308	85	chr16:22374310-22374459	minus	chr16:22374310-22374564	-953.469	91	0;0;0	CTG; 216-309; Rank: 233; cov: 73.08	73.0769	0.458333	basic,appris_principal_1,CCDS	protein_coding	0.209927	ENST00000268383
ENST00000262525.5	ZNF629	25	208	61	chr16:30784483-30784515+chr16:30787028-30787144	minus	chr16:30784483-30784515+chr16:30787028-30787177	-1679.2	120	0;0;0	CTG; 47-209; Rank: 406; cov: 69.39	69.3878	0	basic,appris_principal_1,CCDS	protein_coding	1.13675	ENST00000262525
ENST00000215115.4	BCL7C	485	1016	177	chr16:30893945-30894094	minus	chr16:30893945-30894475	-796.757	91	0;0;0	CTG; 942-1017; Rank: 424; cov: 70.0	70	0.733333	basic,appris_principal_1,CCDS	protein_coding	0.231178	ENST00000215115
ENST00000317508.10	PRSS8	114	264	50	chr16:31135499-31135648	minus	chr16:31135499-31135648	-2911.28	114	0;0;0	TTG; 124-265; Rank: 264; cov: 50.0	50	0	basic,appris_principal_1,CCDS	protein_coding	1.14285	ENST00000317508
ENST00000394688.7	BRD7	1	160	53	chr16:50368775-50368924	minus	chr16:50368775-50368933	-212.805	71	0;0;0	CTG; 38-161; Rank: 401; cov: 80.56	80.5556	18	basic,appris_principal_3,CCDS	protein_coding	6.37015	ENST00000394688
ENST00000290649.9	AMFR	1	211	70	chr16:56425328-56425477	minus	chr16:56425328-56425537	-372.735	64	0;0;0	ACG; 119-212; Rank: 263; cov: 65.38	65.3846	0	basic,appris_principal_2,CCDS	protein_coding	0.477675	ENST00000290649
ENST00000300291.9	NUDT21	101	173	24	chr16:56451203-56451274	minus	chr16:56451203-56451274	-1352.94	117	0;0;0	CTG; 129-174; Rank: 145; cov: 60.0	60	0	basic,appris_principal_1,CCDS	protein_coding	0.521229	ENST00000300291
ENST00000245206.9	GOT2	0	129	43	chr16:58734229-58734357	minus	chr16:58734229-58734357	-2084.02	108	0;0;0	CTG; 97-130; Rank: 213; cov: 50.0	50	1	basic,appris_principal_1,CCDS	protein_coding	1.46002	ENST00000245206
ENST00000290810.7	NAE1	5	98	31	chr16:66830900-66830992	minus	chr16:66830900-66830992	-1125.13	111	0;0;0	GTG; 39-99; Rank: 472; cov: 60.0	60	0	basic,appris_principal_1,CCDS	protein_coding	0.204315	ENST00000290810
ENST00000339507.9	PRMT7	755	830	25	chr16:68315905-68315979	plus	chr16:68315905-68315979	-1041.01	119	0;0;0	CTG; 783-831; Rank: 452; cov: 54.55	54.5455	0	basic,appris_principal_1,CCDS	protein_coding	0.633837	ENST00000339507
ENST00000254940.9	NIP7	1	400	133	chr16:69339680-69339829	plus	chr16:69339431-69339829	-2914.66	117	0;0;0	ATT; 287-401; Rank: 382; cov: 60.61	60.6061	0	basic,appris_principal_1,CCDS	protein_coding	0.257299	ENST00000254940
ENST00000261772.12	AARS	30	144	38	chr16:70282764-70282784+chr16:70289421-70289513	minus	chr16:70282764-70282784+chr16:70289421-70289513	-2601.54	119	0;0;0	CTG; 100-145; Rank: 74; cov: 60.0	60	0	basic,appris_principal_1,CCDS	protein_coding	0.660923	ENST00000261772
ENST00000262428.4	COTL1	43	163	40	chr16:84617915-84618034	minus	chr16:84617915-84618034	-1787.68	96	0;0;0	ATC; 98-164; Rank: 331; cov: 70.59	70.5882	0	basic,appris_principal_1,CCDS	protein_coding	0.130202	ENST00000262428
ENST00000301015.13	PIEZO1	1	247	82	chr16:88784965-88785114	minus	chr16:88784965-88785210	-1078.13	67	0;0;0	ACG; 86-248; Rank: 465; cov: 51.02	51.0204	0	not_organism_supported,basic,appris_principal_1,exp_conf,CCDS	protein_coding	0.429744	ENST00000301015
ENST00000336868.7	NXN	2	92	30	chr17:979679-979768	minus	chr17:979679-979768	-679.487	61	0;0;0	GTG; 48-93; Rank: 218; cov: 80.0	80	0	basic,appris_principal_3,CCDS	protein_coding	0.175897	ENST00000336868
ENST00000264335.12	YWHAE	163	268	35	chr17:1400111-1400215	minus	chr17:1400111-1400215	-435.509	112	0;0;0	AGG; 200-269; Rank: 16; cov: 66.67	66.6667	12.5325	basic,appris_principal_1,CCDS	protein_coding	3.35368	ENST00000264335
ENST00000421807.6	INPP5K	98	389	97	chr17:1516500-1516649	minus	chr17:1516500-1516790	-2831.65	116	0;0;0	CTG; 357-390; Rank: 470; cov: 83.33	83.3333	0.6	basic,appris_principal_1,CCDS	protein_coding	1.28456	ENST00000421807
ENST00000254719.9	RPA1	2	110	36	chr17:1829986-1830093	plus	chr17:1829986-1830093	-2332.03	107	0;0;0	AAG; 63-111; Rank: 54; cov: 100.0	100	8.60201	basic,appris_principal_1,CCDS	protein_coding	0.559761	ENST00000254719
ENST00000396981.6	UBE2G1	1	166	55	chr17:4366317-4366466	minus	chr17:4366317-4366481	-1582.53	88	0;0;0	CTG; 113-167; Rank: 207; cov: 69.23	69.2308	0	basic,appris_principal_1,CCDS	protein_coding	0.161646	ENST00000396981
ENST00000262482.10	RNF167	494	656	54	chr17:4940760-4940909	plus	chr17:4940748-4940909	-2181.53	118	0;0;0	AGG; 618-657; Rank: 300; cov: 75.0	75	0	basic,appris_principal_2,CCDS	protein_coding	0.377886	ENST00000262482
ENST00000225698.8	C1QBP	1	82	27	chr17:5439074-5439154	minus	chr17:5439074-5439154	-1421.53	101	0;0;0	CTG; 38-83; Rank: 69; cov: 70.0	70	0	basic,appris_principal_1,CCDS	protein_coding	0.462569	ENST00000225698
ENST00000225296.7	DHX33	0	201	67	chr17:5468860-5469009	minus	chr17:5468860-5469060	-3026.35	110	0;0;0	GTG; 124-202; Rank: 475; cov: 66.67	66.6667	0	basic,appris_principal_1,CCDS	protein_coding	0.390958	ENST00000225296
ENST00000572447.5	FAM64A	1	109	36	chr17:6444416-6444488+chr17:6445076-6445110	plus	chr17:6444416-6444488+chr17:6445076-6445110	-1889	114	0;0;0	GTG; 65-110; Rank: 175; cov: 90.0	90	0	basic,appris_principal_3,CCDS	protein_coding	1.64507	ENST00000572447
ENST00000302386.9	GABARAP	308	440	44	chr17:7242331-7242462	minus	chr17:7242331-7242462	-969.767	117	0;0;0	GTG; 330-441; Rank: 459; cov: 56.25	56.25	0	basic,appris_principal_1,CCDS	protein_coding	0.175969	ENST00000302386
ENST00000250113.11	FXR2	2	335	111	chr17:7614533-7614682	minus	chr17:7614533-7614865	489.3	97	0;0;0	GTG; 117-336; Rank: 110; cov: 70.59	70.5882	147.865	basic,appris_principal_1,CCDS	protein_coding	0.331728	ENST00000250113
ENST00000437139.6	TMEM107	4	88	28	chr17:8176287-8176370	minus	chr17:8176287-8176370	-1870.26	116	0;0;0	CTG; 38-89; Rank: 332; cov: 58.33	58.3333	0	basic,appris_alternative_1,CCDS	protein_coding	0.465955	ENST00000437139
ENST00000399277.5	ZSWIM7	2	98	32	chr17:15999595-15999690	minus	chr17:15999595-15999690	-1661.76	93	0;0;0	CTG; 48-99; Rank: 456; cov: 100.0	100	0	basic,appris_principal_1,CCDS	protein_coding	0.167994	ENST00000399277
ENST00000176643.10	ALDH3A2	167	446	93	chr17:19648822-19648971	plus	chr17:19648693-19648971	-2259.92	104	0;0;0	TTG; 324-447; Rank: 425; cov: 58.33	58.3333	0	basic,appris_principal_3,CCDS	protein_coding	0.322587	ENST00000176643
ENST00000261714.10	BLMH	1	175	58	chr17:30291820-30291969	minus	chr17:30291820-30291993	-2473.59	104	0;0;0	CTG; 137-176; Rank: 83; cov: 75.0	75	0	basic,appris_principal_1,CCDS	protein_coding	0.594348	ENST00000261714
ENST00000613102.4	GGNBP2	133	316	61	chr17:36545054-36545097+chr17:36545619-36545724	plus	chr17:36545021-36545097+chr17:36545619-36545724	-1096.87	111	0;0;0	GTG; 146-317; Rank: 281; cov: 69.23	69.2308	0	basic,appris_principal_1,CCDS	protein_coding	0.761152	ENST00000613102
ENST00000318008.10	LASP1	22	331	103	chr17:38870040-38870189	plus	chr17:38869881-38870189	-1063.53	106	0;0;0	AGG; 284-332; Rank: 56; cov: 100.0	100	0	basic,appris_principal_1,CCDS	protein_coding	0.297356	ENST00000318008
ENST00000209728.8	CDC6	321	471	50	chr17:40287954-40288090+chr17:40289408-40289420	plus	chr17:40287954-40288090+chr17:40289408-40289420	-2552.55	119	0;0;0	CTG; 424-472; Rank: 477; cov: 45.45	45.4545	0	basic,appris_principal_1,CCDS	protein_coding	0.317306	ENST00000209728
ENST00000391418.3	KRTAP2-3	1	64	21	chr17:41060051-41060113	minus	chr17:41060051-41060113	-945.269	109	0;0;0	ATC; 17-65; Rank: 482; cov: 36.36	36.3636	0	basic,appris_principal_1,CCDS	protein_coding	0	ENST00000391418
ENST00000469257.1	EIF1	2	146	48	chr17:41688895-41689038	plus	chr17:41688895-41689038	-470.081	113	0;0;0	ACG; 57-147; Rank: 471; cov: 56.0	56	0	basic,appris_principal_1,CCDS	protein_coding	0.37147	ENST00000469257
ENST00000393892.7	CNP	0	144	48	chr17:41966741-41966884	plus	chr17:41966741-41966884	-1268.61	105	0;0;0	CTG; 103-145; Rank: 309; cov: 88.89	88.8889	0	basic,appris_principal_1,CCDS	protein_coding	0.128226	ENST00000393892
ENST00000360943.9	UBE2Z	0	135	45	chr17:48908369-48908503	plus	chr17:48908369-48908503	-792.067	104	0;0;0	GTG; 103-136; Rank: 395; cov: 66.67	66.6667	0	basic,appris_principal_1,CCDS	protein_coding	0.369234	ENST00000360943
ENST00000259021.8	KAT7	73	280	69	chr17:49788685-49788834	plus	chr17:49788628-49788834	-449.781	120	0;0;0	ACG; 203-281; Rank: 148; cov: 85.71	85.7143	15.3846	basic,appris_principal_1,CCDS	protein_coding	0.933324	ENST00000259021
ENST00000225972.7	LRRC59	68	236	56	chr17:50397318-50397467	minus	chr17:50397318-50397485	-2251.25	116	0;0;0	ATT; 177-237; Rank: 14; cov: 93.33	93.3333	9.375	basic,appris_principal_1,CCDS	protein_coding	0.289107	ENST00000225972
ENST00000579991.2	DYNLL2	2	278	92	chr17:58083543-58083683+chr17:58087082-58087090	plus	chr17:58083417-58083683+chr17:58087082-58087090	-557.233	119	0;0;0	GTG; 27-279; Rank: 93; cov: 55.7	55.6962	0.857143	basic,appris_principal_1,CCDS	protein_coding	0.293475	ENST00000579991
ENST00000225504.7	SUPT4H1	1	67	22	chr17:58352136-58352201	minus	chr17:58352136-58352201	-1770.16	118	0;0;0	AGG; 23-68; Rank: 78; cov: 80.0	80	0	basic,appris_principal_1,CCDS	protein_coding	0.696641	ENST00000225504
ENST00000262291.8	VMP1	235	310	25	chr17:59707700-59707748+chr17:59731421-59731446	plus	chr17:59707700-59707748+chr17:59731421-59731446	-739.993	120	0;0;0	ATC; 251-311; Rank: 89; cov: 80.0	80	0	basic,appris_principal_1,CCDS	protein_coding	0.392736	ENST00000262291
ENST00000439174.6	GNA13	0	246	82	chr17:65056594-65056743	minus	chr17:65056594-65056839	-620.238	77	0;0;0	CTG; 67-247; Rank: 454; cov: 49.09	49.0909	0	basic,appris_principal_1,CCDS	protein_coding	0.251053	ENST00000439174
ENST00000409753.7	HN1	145	286	47	chr17:75154398-75154538	minus	chr17:75154398-75154538	-2973.96	114	0;0;0	TTG; 242-287; Rank: 4; cov: 100.0	100	0	basic,appris_principal_1,CCDS	protein_coding	0.588389	ENST00000409753
ENST00000245539.10	MRPS7	2	227	75	chr17:75261751-75261900	plus	chr17:75261676-75261900	-3218.19	115	0;0;0	AGG; 138-228; Rank: 174; cov: 84.0	84	0	basic,appris_principal_1,CCDS	protein_coding	0.130204	ENST00000245539
ENST00000327490.7	UBALD2	1	304	101	chr17:76265356-76265505	plus	chr17:76265203-76265505	-732.598	72	0;0;0	ATT; 152-305; Rank: 310; cov: 65.22	65.2174	0	basic,appris_principal_1,CCDS	protein_coding	0.273646	ENST00000327490
ENST00000301634.11	TK1	5	239	78	chr17:78186995-78187144	minus	chr17:78186995-78187228	-2213.63	105	0;0;0	ACG; 195-240; Rank: 11; cov: 80.0	80	0	basic,appris_principal_1,CCDS	protein_coding	0.542917	ENST00000301634
ENST00000306801.7	RPTOR	299	362	21	chr17:80545567-80545629	plus	chr17:80545567-80545629	468.552	113	0;0;0	AGG; 306-363; Rank: 333; cov: 85.71	85.7143	0	basic,appris_principal_1,CCDS	protein_coding	0.977953	ENST00000306801
ENST00000331134.10	NPLOC4	0	216	72	chr17:81636931-81637080	minus	chr17:81636931-81637146	-653.989	70	0;0;0	AAG; 85-217; Rank: 304; cov: 79.49	79.4872	40	basic,appris_principal_1,CCDS	protein_coding	0.228957	ENST00000331134
ENST00000261601.7	USP14	1	91	30	chr18:158609-158698	plus	chr18:158609-158698	-1657.78	95	0;0;0	CTG; 14-92; Rank: 366; cov: 61.9	61.9048	0	basic,appris_principal_1,CCDS	protein_coding	0.213212	ENST00000261601
ENST00000526991.2	CHMP1B	2	116	38	chr18:11851398-11851511	plus	chr18:11851398-11851511	-1790.49	116	0;0;0	CTG; 63-117; Rank: 487; cov: 53.85	53.8462	0	basic,appris_principal_1,CCDS	protein_coding	0.0520888	ENST00000526991
ENST00000269221.7	C18orf8	2	110	36	chr18:23503511-23503618	plus	chr18:23503511-23503618	-927.93	90	0;0;0	CTG; 66-111; Rank: 359; cov: 70.0	70	0	non_canonical_conserved,basic,appris_principal_1,CCDS	protein_coding	0.207433	ENST00000269221
ENST00000269228.9	NPC1	18	555	179	chr18:23586344-23586493	minus	chr18:23586344-23586880	-2769.2	101	0;0;0	ACG; 163-556; Rank: 349; cov: 55.56	55.5556	3.48387	basic,appris_principal_1,CCDS	protein_coding	0.128629	ENST00000269228
ENST00000285106.10	CXXC1	598	715	39	chr18:50287590-50287706	minus	chr18:50287590-50287706	-1621.61	110	0;0;0	CTG; 677-716; Rank: 254; cov: 100.0	100	0	basic,appris_principal_3,CCDS	protein_coding	0.835493	ENST00000285106
ENST00000256854.9	NARS	354	456	34	chr18:57621718-57621819	minus	chr18:57621718-57621819	-1120.9	115	0;0;0	AAG; 400-457; Rank: 375; cov: 57.14	57.1429	0	basic,appris_principal_1,CCDS	protein_coding	0.359613	ENST00000256854
ENST00000316660.6	PMAIP1	77	230	51	chr18:59900028-59900177	plus	chr18:59900025-59900177	-2541.71	100	0;0;0	AGG; 180-231; Rank: 86; cov: 66.67	66.6667	0	basic,appris_principal_1,CCDS	protein_coding	0.414798	ENST00000316660
ENST00000406396.7	KDSR	308	392	28	chr18:63367119-63367202	minus	chr18:63367119-63367202	-463.434	72	0;0;0	CTG; 333-393; Rank: 440; cov: 80.0	80	0	basic,appris_principal_1,CCDS	protein_coding	0.0478714	ENST00000406396
ENST00000299608.6	TMX3	92	317	75	chr18:68714982-68715131	minus	chr18:68714982-68715206	-2641.56	104	0;0;0	ATC; 273-318; Rank: 433; cov: 60.0	60	0	upstream_ATG,basic,appris_principal_2,CCDS	protein_coding	0.418697	ENST00000299608
ENST00000269601.9	TXNL4A	0	201	67	chr18:79988393-79988542	minus	chr18:79988393-79988593	-1368.42	103	0;0;0	TTG; 64-202; Rank: 234; cov: 43.9	43.9024	0	basic,appris_principal_1,CCDS	protein_coding	0.256388	ENST00000269601
ENST00000434325.6	PLPP2	105	168	21	chr19:291337-291399	minus	chr19:291337-291399	-691.38	75	0;0;0	CTG; 139-169; Rank: 392; cov: 100.0	100	0	basic,appris_principal_1,CCDS	protein_coding	0.201135	ENST00000434325
ENST00000215574.8	CDC34	1	220	73	chr19:531782-531931	plus	chr19:531713-531931	-460.649	80	0;0;0	CTG; 53-221; Rank: 293; cov: 58.82	58.8235	3	basic,appris_principal_1,CCDS	protein_coding	0.162323	ENST00000215574
ENST00000233596.7	REEP6	193	523	110	chr19:1491120-1491269	plus	chr19:1490940-1491269	-3142.87	102	0;0;0	GTG; 467-524; Rank: 362; cov: 85.71	85.7143	0	basic,appris_principal_2,CCDS	protein_coding	0.168402	ENST00000233596
ENST00000307741.10	THOP1	2	203	67	chr19:2785513-2785662	plus	chr19:2785462-2785662	-2048.13	104	0;0;0	GTG; 144-204; Rank: 193; cov: 73.33	73.3333	11.061	basic,appris_principal_1,CCDS	protein_coding	0.470349	ENST00000307741
ENST00000355415.6	MFSD12	41	170	43	chr19:3557404-3557532	minus	chr19:3557404-3557532	-776.588	71	0;0;0	CTG; 114-171; Rank: 171; cov: 64.29	64.2857	0.421053	basic,appris_principal_3,CCDS	protein_coding	0.515025	ENST00000355415
ENST00000545797.6	DAPK3	1	244	81	chr19:3969736-3969829+chr19:3970921-3970976	minus	chr19:3969736-3969829+chr19:3970921-3971069	-1942.34	113	0;0;0	GTG; 194-245; Rank: 166; cov: 83.33	83.3333	0	basic,appris_principal_1,CCDS	protein_coding	0.748201	ENST00000545797
ENST00000292123.9	SAFB	47	107	20	chr19:5623146-5623205	plus	chr19:5623146-5623205	-1038.39	110	0;0;0	CTG; 72-108; Rank: 326; cov: 85.71	85.7143	0	basic,appris_principal_3,CCDS	protein_coding	0.178578	ENST00000292123
ENST00000327064.8	CARM1	1	190	63	chr19:10871553-10871702	plus	chr19:10871514-10871702	-280.844	39	0;0;0	CTG; 140-191; Rank: 238; cov: 66.67	66.6667	0	basic,appris_principal_2,CCDS	protein_coding	0.248676	ENST00000327064
ENST00000263382.7	ASF1B	125	500	125	chr19:14136457-14136606	minus	chr19:14136457-14136831	-2300.59	116	0;0;0	GTG; 399-501; Rank: 57; cov: 65.52	65.5172	0	basic,appris_principal_1,CCDS	protein_coding	0.485914	ENST00000263382
ENST00000587708.6	PSENEN	605	683	26	chr19:35745853-35745930	plus	chr19:35745853-35745930	-1379.21	117	0;0;0	TTG; 609-684; Rank: 420; cov: 55.0	55	0	basic,appris_principal_1,CCDS	protein_coding	0.235141	ENST00000587708
ENST00000390658.3	EID2	107	254	49	chr19:39540080-39540226	minus	chr19:39540080-39540226	-2283.31	98	0;0;0	ATT; 210-255; Rank: 416; cov: 80.0	80	0	upstream_ATG,basic,appris_principal_1,CCDS	protein_coding	0.603126	ENST00000390658
ENST00000322354.3	SERTAD3	395	497	34	chr19:40442081-40442086+chr19:40444215-40444310	minus	chr19:40442081-40442086+chr19:40444215-40444310	-1258.29	118	0;0;0	ACG; 444-498; Rank: 461; cov: 61.54	61.5385	0	upstream_uORF,basic,appris_principal_2,CCDS	protein_coding	0.915261	ENST00000322354
ENST00000221930.5	TGFB1	114	867	251	chr19:41353045-41353194	minus	chr19:41353045-41353797	-2186.05	110	0;0;0	CTG; 172-868; Rank: 61; cov: 55.51	55.5066	0	basic,appris_principal_1,CCDS	protein_coding	0.465603	ENST00000221930
ENST00000300811.7	ZNF428	186	447	87	chr19:43614305-43614434+chr19:43619558-43619577	minus	chr19:43614305-43614434+chr19:43619558-43619688	-1618.37	117	0;0;0	ATT; 346-448; Rank: 488; cov: 72.41	72.4138	0	basic,appris_principal_1,CCDS	protein_coding	0.765762	ENST00000300811
ENST00000353609.7	FOSB	250	592	114	chr19:45468437-45468586	plus	chr19:45468245-45468586	-995.369	117	0;0;0	CTG; 251-593; Rank: 247; cov: 39.45	39.4495	0.2	basic,appris_principal_1,CCDS	protein_coding	1.93708	ENST00000353609
ENST00000307522.3	CCDC8	525	774	83	chr19:46412811-46412960	minus	chr19:46412811-46413059	2693.89	108	0;0;0	ATC; 559-775; Rank: 400; cov: 79.1	79.1045	7.66601	basic,appris_principal_1,CCDS	protein_coding	1.00811	ENST00000307522
ENST00000452733.6	CYTH2	302	476	58	chr19:48469358-48469507	plus	chr19:48469334-48469507	95.5282	115	0;0;0	GTG; 369-477; Rank: 255; cov: 74.19	74.1935	6.42857	basic,appris_principal_2,CCDS	protein_coding	0.518214	ENST00000452733
ENST00000331825.10	FTL	0	207	69	chr19:48965358-48965507	plus	chr19:48965301-48965507	-3438.12	114	0;0;0	CTG; 163-208; Rank: 28; cov: 70.0	70	0	basic,appris_principal_1,CCDS	protein_coding	1.84228	ENST00000331825
ENST00000270625.6	RPS11	2	83	27	chr19:49496376-49496456	plus	chr19:49496376-49496456	-937.274	113	0;0;0	ACG; 45-84; Rank: 156; cov: 100.0	100	0	basic,appris_principal_1,CCDS	protein_coding	0.0851931	ENST00000270625
ENST00000391842.5	PTOV1	2	170	56	chr19:49851179-49851328	plus	chr19:49851161-49851328	-1479.89	90	0;0;0	GTG; 108-171; Rank: 144; cov: 62.5	62.5	0	basic,appris_principal_1,CCDS	protein_coding	0.457484	ENST00000391842
ENST00000322344.7	PNKP	206	431	75	chr19:49867205-49867217+chr19:49867469-49867605	minus	chr19:49867205-49867217+chr19:49867469-49867680	-2526.16	115	0;0;0	GTG; 390-432; Rank: 423; cov: 77.78	77.7778	0	basic,appris_principal_1,CCDS	protein_coding	0.392378	ENST00000322344
ENST00000205194.4	NAT14	180	303	41	chr19:55485184-55485258+chr19:55485661-55485708	plus	chr19:55485184-55485258+chr19:55485661-55485708	-1299.02	108	0;0;0	TTG; 226-304; Rank: 199; cov: 52.38	52.381	0	basic,appris_principal_1,CCDS	protein_coding	0.777795	ENST00000205194
ENST00000253023.7	UBE2M	165	579	138	chr19:58558382-58558531	minus	chr19:58558382-58558795	-232.248	81	0;0;0	CTG; 235-580; Rank: 137; cov: 60.91	60.9091	8	basic,appris_principal_1,CCDS	protein_coding	1.39452	ENST00000253023
ENST00000400137.8	FKBP1A	41	164	41	chr20:1392999-1393121	minus	chr20:1392999-1393121	-1061.97	86	0;0;0	ACG; 120-165; Rank: 323; cov: 70.0	70	6.3	alternative_3_UTR,basic,appris_principal_1,CCDS	protein_coding	0.526975	ENST00000400137
ENST00000203001.6	TRMT6	41	131	30	chr20:5950406-5950495	minus	chr20:5950406-5950495	-1915.51	118	0;0;0	AGG; 48-132; Rank: 269; cov: 100.0	100	1.22727	basic,appris_principal_1,CCDS	protein_coding	0.676504	ENST00000203001
ENST00000377768.7	SNX5	196	313	39	chr20:17968426-17968457+chr20:17968700-17968784	minus	chr20:17968426-17968457+chr20:17968700-17968784	-2221.07	116	0;0;0	GTG; 266-314; Rank: 356; cov: 63.64	63.6364	0	basic,appris_principal_1,CCDS	protein_coding	0.826075	ENST00000377768
ENST00000340852.9	HM13	31	124	31	chr20:31514459-31514551	plus	chr20:31514459-31514551	-1170.78	114	0;0;0	GTG; 38-125; Rank: 24; cov: 95.83	95.8333	0	basic,appris_alternative_1,CCDS	protein_coding	0.831469	ENST00000340852
ENST00000361337.2	TOP1	19	250	77	chr20:41028918-41029067	plus	chr20:41028837-41029067	-2249.07	105	0;0;0	CTG; 140-251; Rank: 157; cov: 43.75	43.75	0.315789	basic,appris_principal_1,CCDS	protein_coding	0.194502	ENST00000361337
ENST00000371652.8	TMEM189	25	97	24	chr20:50153638-50153709	minus	chr20:50153638-50153709	-671.862	75	0;0;0	CTG; 47-98; Rank: 370; cov: 58.33	58.3333	0	basic,appris_principal_3,CCDS	protein_coding	0.23074	ENST00000371652
ENST00000395841.6	RAE1	285	420	45	chr20:57351295-57351422+chr20:57354032-57354038	plus	chr20:57351295-57351422+chr20:57354032-57354038	-3158.26	120	0;0;0	CTG; 301-421; Rank: 117; cov: 80.0	80	0	basic,appris_principal_1,CCDS	protein_coding	0.467931	ENST00000395841
ENST00000217131.5	CTSZ	2	119	39	chr20:59007129-59007245	minus	chr20:59007129-59007245	-859.862	73	0;0;0	CTG; 69-120; Rank: 127; cov: 66.67	66.6667	0	basic,appris_principal_1,CCDS	protein_coding	0.271971	ENST00000217131
ENST00000370873.8	PSMA7	40	127	29	chr20:62143304-62143390	minus	chr20:62143304-62143390	-574.097	69	0;0;0	TTG; 86-128; Rank: 296; cov: 77.78	77.7778	0	basic,appris_principal_1,CCDS	protein_coding	0.031495	ENST00000370873
ENST00000491935.5	ADRM1	55	205	50	chr20:62302901-62303049+chr20:62303568-62303568	plus	chr20:62302901-62303049+chr20:62303568-62303568	-1395.29	114	0;0;0	ACG; 170-206; Rank: 311; cov: 71.43	71.4286	0	basic,appris_principal_1,CCDS	protein_coding	0.112399	ENST00000491935
ENST00000380749.9	HMGN1	1	283	94	chr21:39348918-39349067	minus	chr21:39348918-39349199	-1367.34	62	0;0;0	AGG; 200-284; Rank: 85; cov: 56.52	56.5217	10.3333	basic,appris_principal_1,CCDS	protein_coding	0.688811	ENST00000380749
ENST00000291565.8	PDXK	0	183	61	chr21:43719145-43719294	plus	chr21:43719112-43719294	-981.188	74	0;0;0	GTG; 142-184; Rank: 187; cov: 77.78	77.7778	0	basic,appris_principal_1,CCDS	protein_coding	0.221822	ENST00000291565
ENST00000215882.9	SLC25A1	1	157	52	chr22:19178674-19178823	minus	chr22:19178674-19178829	-1575.92	77	0;0;0	CTG; 107-158; Rank: 50; cov: 83.33	83.3333	0	basic,appris_principal_1,CCDS	protein_coding	0.865603	ENST00000215882
ENST00000263202.14	UFD1L	1	130	43	chr22:19479086-19479214	minus	chr22:19479086-19479214	-2458.75	110	0;0;0	TTG; 92-131; Rank: 180; cov: 87.5	87.5	0	basic,appris_principal_1,CCDS	protein_coding	0.821499	ENST00000263202
ENST00000292733.11	MED15	2	77	25	chr22:20507604-20507678	plus	chr22:20507604-20507678	-1022.25	107	0;0;0	GTG; 33-78; Rank: 373; cov: 90.0	90	0	basic,appris_principal_3,CCDS	protein_coding	0.468572	ENST00000292733
ENST00000216038.5	RTCB	0	99	33	chr22:32412157-32412255	minus	chr22:32412157-32412255	-1817.29	115	0;0;0	ACG; 43-100; Rank: 493; cov: 57.14	57.1429	0.461538	basic,appris_principal_1,CCDS	protein_coding	0.0546829	ENST00000216038
ENST00000266085.6	TIMP3	1	301	100	chr22:32801852-32802001	plus	chr22:32801702-32802001	-1206.62	115	0;0;0	TTG; 257-302; Rank: 265; cov: 60.0	60	0	basic,appris_principal_1,CCDS	protein_coding	0.143838	ENST00000266085
ENST00000216014.8	KDELR3	52	172	40	chr22:38468114-38468233	plus	chr22:38468114-38468233	-957.332	91	0;0;0	CTG; 68-173; Rank: 111; cov: 96.67	96.6667	0	basic,appris_principal_1,CCDS	protein_coding	0.337821	ENST00000216014
ENST00000435456.6	SLC25A17	23	134	37	chr22:40819249-40819359	minus	chr22:40819249-40819359	-2385.68	117	0;0;0	CTG; 81-135; Rank: 225; cov: 53.85	53.8462	0	basic,appris_principal_1,CCDS	protein_coding	0.381971	ENST00000435456
ENST00000216218.7	ST13	260	482	74	chr22:40856541-40856690	minus	chr22:40856541-40856762	-2538.57	118	0;0;0	CTG; 435-483; Rank: 47; cov: 100.0	100	11.6338	basic,appris_principal_1,CCDS	protein_coding	1.56127	ENST00000216218
ENST00000263256.6	DESI1	74	257	61	chr22:41620840-41620989	minus	chr22:41620840-41621022	-2126.38	108	0;0;0	ACG; 192-258; Rank: 88; cov: 76.47	76.4706	0	basic,appris_principal_1,exp_conf,CCDS	protein_coding	0.560492	ENST00000263256
ENST00000255784.5	CCDC134	17	104	29	chr22:41800696-41800766+chr22:41808875-41808890	plus	chr22:41800696-41800766+chr22:41808875-41808890	-1916.65	118	0;0;0	CTG; 63-105; Rank: 396; cov: 88.89	88.8889	0	basic,appris_principal_1,exp_conf,CCDS	protein_coding	0.510074	ENST00000255784
ENST00000396398.7	NAGA	416	533	39	chr22:42070298-42070414	minus	chr22:42070298-42070414	-1604.9	112	0;0;0	CTG; 501-534; Rank: 383; cov: 100.0	100	0	alternative_5_UTR,basic,appris_principal_1,CCDS	protein_coding	0.177941	ENST00000396398
ENST00000328268.8	CRELD2	2	74	24	chr22:49918698-49918769	plus	chr22:49918698-49918769	-742.274	83	0;0;0	CTG; 36-75; Rank: 408; cov: 87.5	87.5	0.777778	basic,appris_principal_3,CCDS	protein_coding	0.130742	ENST00000328268
ENST00000381401.10	SLC25A6	640	715	25	chrX:1392010-1392084	minus	chrX:1392010-1392084	-682.849	50	0;0;0	CTG; 683-716; Rank: 467; cov: 50.0	50	0	basic,appris_principal_1,CCDS	protein_coding	1.22176	ENST00000381401
ENST00000381192.8	CD99	2	182	60	chrX:2691211-2691360	plus	chrX:2691181-2691360	-622.273	40	0;0;0	CTG; 144-183; Rank: 167; cov: 62.5	62.5	0	basic,appris_principal_3,CCDS	protein_coding	4.078	ENST00000381192
ENST00000380155.3	SYAP1	0	93	31	chrX:16719632-16719724	plus	chrX:16719632-16719724	-1894.65	108	0;0;0	GTG; 22-94; Rank: 75; cov: 63.16	63.1579	9	basic,appris_principal_1,CCDS	protein_coding	0.442941	ENST00000380155
ENST00000298190.10	KRBOX4	1	196	65	chrX:46447338-46447346+chrX:46448200-46448310+chrX:46450431-46450460	plus	chrX:46447293-46447346+chrX:46448200-46448310+chrX:46450431-46450460	-2307.23	98	0;0;0	AGG; 146-197; Rank: 146; cov: 100.0	100	0	basic,appris_principal_3,CCDS	protein_coding	6.33333	ENST00000298190
ENST00000376509.4	PIM2	1	190	63	chrX:48918835-48918984	minus	chrX:48918835-48919023	-255.099	108	0;0;0	TTG; 8-191; Rank: 299; cov: 69.64	69.6429	1.71429	basic,appris_principal_1,CCDS	protein_coding	0.484519	ENST00000376509
ENST00000373719.7	OGT	55	217	54	chrX:71533150-71533299	plus	chrX:71533138-71533299	-1810.25	115	0;0;0	CTG; 158-218; Rank: 272; cov: 86.67	86.6667	0.111111	basic,appris_principal_3,CCDS	protein_coding	0.632045	ENST00000373719
ENST00000332687.10	RLIM	36	219	61	chrX:74595978-74596000+chrX:74614422-74614548	minus	chrX:74595978-74596000+chrX:74614422-74614581	-2303.5	119	0;0;0	ATC; 178-220; Rank: 476; cov: 66.67	66.6667	0	basic,appris_principal_1,CCDS	protein_coding	1.39932	ENST00000332687
ENST00000539247.5	ARMCX6	286	433	49	chrX:101616621-101616766+chrX:101617283-101617283	minus	chrX:101616621-101616766+chrX:101617283-101617283	-3195.66	115	0;0;0	CTG; 314-434; Rank: 191; cov: 60.0	60	0	basic,appris_principal_1,CCDS	protein_coding	6.22256	ENST00000539247
ENST00000372661.3	TCEAL9	20	311	97	chrX:103356606-103356606+chrX:103357083-103357161+chrX:103357615-103357684	plus	chrX:103356465-103356606+chrX:103357083-103357161+chrX:103357615-103357684	-2211.29	111	0;0;0	ATA; 264-312; Rank: 71; cov: 100.0	100	0	alternative_5_UTR,basic,appris_principal_1,CCDS	protein_coding	0.262199	ENST00000372661
ENST00000371335.4	LAMP2	2	137	45	chrX:120469170-120469304	minus	chrX:120469170-120469304	-2793.82	114	0;0;0	GTG; 78-138; Rank: 48; cov: 80.0	80	0	basic,appris_alternative_2,CCDS	protein_coding	0.360883	ENST00000371335
ENST00000304661.5	C1GALT1C1	137	239	34	chrX:120627167-120627171+chrX:120629917-120630013	minus	chrX:120627167-120627171+chrX:120629917-120630013	-1609.14	118	0;0;0	CTG; 144-240; Rank: 486; cov: 51.85	51.8519	0	basic,appris_principal_1,CCDS	protein_coding	0.328909	ENST00000304661
ENST00000371122.8	SMARCA1	49	130	27	chrX:129523371-129523451	minus	chrX:129523371-129523451	-1018.14	90	0;0;0	GTG; 59-131; Rank: 283; cov: 63.16	63.1579	0	basic,appris_principal_3,CCDS	protein_coding	0.363321	ENST00000371122
ENST00000330374.6	VMA21	0	105	35	chrX:151397204-151397308	plus	chrX:151397204-151397308	-1797.12	100	0;0;0	CTG; 46-106; Rank: 327; cov: 66.67	66.6667	0	basic,appris_principal_1,CCDS	protein_coding	0.0528344	ENST00000330374
ENST00000370274.7	NSDHL	2	194	64	chrX:152831011-152831117+chrX:152846282-152846324	plus	chrX:152830969-152831117+chrX:152846282-152846324	-3415.5	119	0;0;0	CTG; 120-195; Rank: 334; cov: 60.0	60	0	basic,appris_principal_1,CCDS	protein_coding	0.356544	ENST00000370274
ENST00000447750.6	GDI1	197	335	46	chrX:154437117-154437254	plus	chrX:154437117-154437254	-1237.32	90	0;0;0	GTG; 252-336; Rank: 422; cov: 69.57	69.5652	0	basic,appris_principal_1,CCDS	protein_coding	0.282225	ENST00000447750

## Sheet: Sheet1
tr_id	gene	N_term_start1	N_term_end1	len_codons	global_coo_50_and_less	strand	global_coo_primary	PhyloCSF120score	number_of_records	ovlp	Riboseq_Summary	Coverage_value_ext	Proteomics_count_ext	tag	transcript_type	CDS_ratio	tr_id1
ENST00000307522.3	CCDC8	525	774	83	chr19:46412811-46412960	minus	chr19:46412811-46413059	2693.89	108	0;0;0	ATC; 559-775; Rank: 400; cov: 79.1	79.1045	7.66601	basic,appris_principal_1,CCDS	protein_coding	1.00811	ENST00000307522
ENST00000250113.11	FXR2	2	335	111	chr17:7614533-7614682	minus	chr17:7614533-7614865	489.3	97	0;0;0	GTG; 117-336; Rank: 110; cov: 70.59	70.5882	147.865	basic,appris_principal_1,CCDS	protein_coding	0.331728	ENST00000250113
ENST00000306801.7	RPTOR	299	362	21	chr17:80545567-80545629	plus	chr17:80545567-80545629	468.552	113	0;0;0	AGG; 306-363; Rank: 333; cov: 85.71	85.7143	0	basic,appris_principal_1,CCDS	protein_coding	0.977953	ENST00000306801
ENST00000333762.5	H1FX	0	375	125	chr3:129315903-129316052	minus	chr3:129315903-129316277	305.962	69	0;0;0	CTG; 223-376; Rank: 58; cov: 80.43	80.4348	26.2069	basic,appris_principal_1,CCDS	protein_coding	0.094361	ENST00000333762
ENST00000357214.5	SFPQ	0	99	33	chr1:35193050-35193148	minus	chr1:35193050-35193148	192.195	115	0;0;0	GTG; 37-100; Rank: 9; cov: 81.25	81.25	11.5385	basic,appris_principal_1,CCDS	protein_coding	0.59	ENST00000357214
ENST00000452733.6	CYTH2	302	476	58	chr19:48469358-48469507	plus	chr19:48469334-48469507	95.5282	115	0;0;0	GTG; 369-477; Rank: 255; cov: 74.19	74.1935	6.42857	basic,appris_principal_2,CCDS	protein_coding	0.518214	ENST00000452733
ENST00000314940.6	HNRNPA0	241	310	23	chr5:137754067-137754135	minus	chr5:137754067-137754135	27.8325	111	0;0;0	ATA; 248-311; Rank: 6; cov: 93.75	93.75	30.6923	basic,appris_principal_1,CCDS	protein_coding	0.838178	ENST00000314940
ENST00000612661.1	MARCKS	213	384	57	chr6:113857596-113857745	plus	chr6:113857575-113857745	16.394	115	0;0;0	TTG; 349-385; Rank: 151; cov: 57.14	57.1429	0	basic,appris_principal_1,CCDS	protein_coding	0.531479	ENST00000612661
ENST00000361168.9	CLK2	0	87	29	chr1:155273201-155273287	minus	chr1:155273201-155273287	-39.7413	100	0;0;0	ATC; 40-88; Rank: 387; cov: 63.64	63.6364	1	basic,appris_principal_3,CCDS	protein_coding	3.90919	ENST00000361168
ENST00000271715.6	POGZ	252	315	21	chr1:151442205-151442205+chr1:151459152-151459213	minus	chr1:151442205-151442205+chr1:151459152-151459213	-181.088	118	0;0;0	AAG; 262-316; Rank: 368; cov: 46.15	46.1538	0.025641	basic,appris_principal_4,CCDS	protein_coding	1.09887	ENST00000271715
ENST00000321358.11	YBX1	1	139	46	chr1:42682428-42682565	plus	chr1:42682428-42682565	-204.288	107	0;0;0	CTG; 44-140; Rank: 5; cov: 85.19	85.1852	0	basic,appris_principal_1,CCDS	protein_coding	7.70976	ENST00000321358
ENST00000394688.7	BRD7	1	160	53	chr16:50368775-50368924	minus	chr16:50368775-50368933	-212.805	71	0;0;0	CTG; 38-161; Rank: 401; cov: 80.56	80.5556	18	basic,appris_principal_3,CCDS	protein_coding	6.37015	ENST00000394688
ENST00000357325.9	HDGF	0	315	105	chr1:156751430-156751579	minus	chr1:156751430-156751744	-226.117	76	0;0;0	ATT; 61-316; Rank: 20; cov: 78.75	78.75	0	basic,appris_principal_1,CCDS	protein_coding	0.354607	ENST00000357325
ENST00000253023.7	UBE2M	165	579	138	chr19:58558382-58558531	minus	chr19:58558382-58558795	-232.248	81	0;0;0	CTG; 235-580; Rank: 137; cov: 60.91	60.9091	8	basic,appris_principal_1,CCDS	protein_coding	1.39452	ENST00000253023
ENST00000619580.4	PTMS	1	331	110	chr12:6766556-6766705	plus	chr12:6766376-6766705	-241.742	57	0;0;0	CTG; 113-332; Rank: 434; cov: 55.88	55.8824	0	basic,appris_principal_1,CCDS	protein_coding	0.12757	ENST00000619580
ENST00000376509.4	PIM2	1	190	63	chrX:48918835-48918984	minus	chrX:48918835-48919023	-255.099	108	0;0;0	TTG; 8-191; Rank: 299; cov: 69.64	69.6429	1.71429	basic,appris_principal_1,CCDS	protein_coding	0.484519	ENST00000376509
ENST00000327435.10	ADI1	186	249	21	chr2:3519488-3519550	minus	chr2:3519488-3519550	-276.377	68	0;0;0	CTG; 217-250; Rank: 320; cov: 83.33	83.3333	0	basic,appris_principal_1,CCDS	protein_coding	0.391419	ENST00000327435
ENST00000327064.8	CARM1	1	190	63	chr19:10871553-10871702	plus	chr19:10871514-10871702	-280.844	39	0;0;0	CTG; 140-191; Rank: 238; cov: 66.67	66.6667	0	basic,appris_principal_2,CCDS	protein_coding	0.248676	ENST00000327064
ENST00000398888.6	USP19	34	319	95	chr3:49119146-49119281+chr3:49120756-49120769	minus	chr3:49119146-49119281+chr3:49120756-49120904	-322.188	119	0;0;0	AAG; 227-320; Rank: 236; cov: 61.54	61.5385	0	basic,appris_principal_3,CCDS	protein_coding	1.10965	ENST00000398888
ENST00000266987.6	TARBP2	414	483	23	chr12:53501340-53501408	plus	chr12:53501340-53501408	-333.356	114	0;0;0	ACG; 454-484; Rank: 380; cov: 60.0	60	0	basic,appris_principal_1,CCDS	protein_coding	2.95886	ENST00000266987
ENST00000395366.2	PPP1CB	185	272	29	chr2:28752038-28752124	plus	chr2:28752038-28752124	-346.698	86	0;0;0	AAG; 228-273; Rank: 73; cov: 90.0	90	0	basic,appris_principal_1,CCDS	protein_coding	0.730583	ENST00000395366
ENST00000290649.9	AMFR	1	211	70	chr16:56425328-56425477	minus	chr16:56425328-56425537	-372.735	64	0;0;0	ACG; 119-212; Rank: 263; cov: 65.38	65.3846	0	basic,appris_principal_2,CCDS	protein_coding	0.477675	ENST00000290649
ENST00000309318.7	PPP1R14B	1	268	89	chr11:64246674-64246823	minus	chr11:64246674-64246940	-375.734	50	0;0;0	GTG; 221-269; Rank: 46; cov: 72.73	72.7273	6.80714	basic,appris_principal_1,CCDS	protein_coding	4.0291	ENST00000309318
ENST00000368694.7	CHTOP	189	312	41	chr1:153634238-153634343+chr1:153636572-153636588	plus	chr1:153634238-153634343+chr1:153636572-153636588	-391.226	119	0;0;0	GTG; 253-313; Rank: 109; cov: 86.67	86.6667	0	basic,appris_principal_3,CCDS	protein_coding	0.675616	ENST00000368694
ENST00000298585.2	ZMYND19	2	227	75	chr9:137590264-137590413	minus	chr9:137590264-137590488	-391.678	48	0;0;0	GTG; 9-228; Rank: 453; cov: 70.59	70.5882	0	basic,appris_principal_1,CCDS	protein_coding	0.251542	ENST00000298585
ENST00000371627.4	TNKS2	16	379	121	chr10:91798541-91798690	plus	chr10:91798328-91798690	-400.894	90	0;0;0	TTG; 341-380; Rank: 427; cov: 100.0	100	0	basic,appris_principal_1,CCDS	protein_coding	0.779232	ENST00000371627
ENST00000355849.9	KHDRBS3	2	410	136	chr8:135457717-135457866	plus	chr8:135457459-135457866	-413.363	72	0;0;0	GTG; 39-411; Rank: 267; cov: 55.46	55.4622	14	basic,appris_principal_1,CCDS	protein_coding	0.31477	ENST00000355849
ENST00000361368.6	SMURF1	2	239	79	chr7:99143781-99143930	minus	chr7:99143781-99144017	-418.796	52	0;0;0	CTG; 21-240; Rank: 480; cov: 45.59	45.5882	0.5	basic,appris_principal_1,CCDS	protein_coding	0.451228	ENST00000361368
ENST00000272233.5	RHOB	320	392	24	chr2:20447394-20447465	plus	chr2:20447394-20447465	-420.271	110	0;0;0	GTG; 324-393; Rank: 196; cov: 61.11	61.1111	0	basic,appris_principal_1,CCDS	protein_coding	0.0813681	ENST00000272233
ENST00000264335.12	YWHAE	163	268	35	chr17:1400111-1400215	minus	chr17:1400111-1400215	-435.509	112	0;0;0	AGG; 200-269; Rank: 16; cov: 66.67	66.6667	12.5325	basic,appris_principal_1,CCDS	protein_coding	3.35368	ENST00000264335
ENST00000259021.8	KAT7	73	280	69	chr17:49788685-49788834	plus	chr17:49788628-49788834	-449.781	120	0;0;0	ACG; 203-281; Rank: 148; cov: 85.71	85.7143	15.3846	basic,appris_principal_1,CCDS	protein_coding	0.933324	ENST00000259021
ENST00000393792.2	UBTD2	211	406	65	chr5:172283666-172283815	minus	chr5:172283666-172283860	-456.32	75	0;0;0	GTG; 323-407; Rank: 378; cov: 73.91	73.913	0	basic,appris_principal_1,CCDS	protein_coding	0.174279	ENST00000393792
ENST00000369248.8	FAM160B1	2	335	111	chr10:114821929-114822078	plus	chr10:114821746-114822078	-458.343	58	0;0;0	CTG; 192-336; Rank: 273; cov: 62.79	62.7907	1	basic,appris_principal_1,CCDS	protein_coding	0.928597	ENST00000369248
ENST00000215574.8	CDC34	1	220	73	chr19:531782-531931	plus	chr19:531713-531931	-460.649	80	0;0;0	CTG; 53-221; Rank: 293; cov: 58.82	58.8235	3	basic,appris_principal_1,CCDS	protein_coding	0.162323	ENST00000215574
ENST00000406869.5	MAD1L1	0	558	186	chr7:2230134-2230143+chr7:2230549-2230688	minus	chr7:2230134-2230143+chr7:2230549-2230724+chr7:2232872-2233243	-461.141	114	0;0;0	ATC; 442-559; Rank: 389; cov: 64.71	64.7059	0	alternative_5_UTR,basic,appris_principal_1,CCDS	protein_coding	0.666186	ENST00000406869
ENST00000406396.7	KDSR	308	392	28	chr18:63367119-63367202	minus	chr18:63367119-63367202	-463.434	72	0;0;0	CTG; 333-393; Rank: 440; cov: 80.0	80	0	basic,appris_principal_1,CCDS	protein_coding	0.0478714	ENST00000406396
ENST00000469257.1	EIF1	2	146	48	chr17:41688895-41689038	plus	chr17:41688895-41689038	-470.081	113	0;0;0	ACG; 57-147; Rank: 471; cov: 56.0	56	0	basic,appris_principal_1,CCDS	protein_coding	0.37147	ENST00000469257
ENST00000369622.7	SYNCRIP	90	501	137	chr6:85641440-85641451+chr6:85642797-85642934	minus	chr6:85641440-85641451+chr6:85642797-85643195	-471.962	118	0;0;0	GTG; 337-502; Rank: 53; cov: 58.0	58	5	basic,appris_principal_3,CCDS	protein_coding	4.41965	ENST00000369622
ENST00000374612.5	HNRNPR	49	124	25	chr1:23341009-23341020+chr1:23344211-23344273	minus	chr1:23341009-23341020+chr1:23344211-23344273	-510.574	120	0;0;0	CTG; 71-125; Rank: 340; cov: 53.85	53.8462	0	alternative_5_UTR,basic,appris_principal_3,CCDS	protein_coding	0.115733	ENST00000374612
ENST00000264993.7	CDV3	201	315	38	chr3:133573931-133574044	plus	chr3:133573931-133574044	-526.634	57	0;0;0	GTG; 223-316; Rank: 274; cov: 80.77	80.7692	14.3173	basic,appris_principal_3,CCDS	protein_coding	0.461323	ENST00000264993
ENST00000221200.8	KCTD9	2	221	73	chr8:25458247-25458396	minus	chr8:25458247-25458465	-529.151	112	0;0;0	AGG; 96-222; Rank: 129; cov: 75.68	75.6757	3	basic,appris_principal_1,CCDS	protein_coding	9.19507	ENST00000221200
ENST00000370035.7	FAM102B	1	340	113	chr1:108560279-108560428	plus	chr1:108560090-108560428	-537.959	93	0;0;0	ACG; 14-341; Rank: 342; cov: 53.85	53.8462	9	basic,appris_principal_2,CCDS	protein_coding	0.549294	ENST00000370035
ENST00000579991.2	DYNLL2	2	278	92	chr17:58083543-58083683+chr17:58087082-58087090	plus	chr17:58083417-58083683+chr17:58087082-58087090	-557.233	119	0;0;0	GTG; 27-279; Rank: 93; cov: 55.7	55.6962	0.857143	basic,appris_principal_1,CCDS	protein_coding	0.293475	ENST00000579991
ENST00000393784.7	ERGIC1	1	139	46	chr5:172834276-172834413	plus	chr5:172834276-172834413	-560.374	90	0;0;0	TTG; 65-140; Rank: 170; cov: 80.0	80	0	basic,appris_principal_1,CCDS	protein_coding	0.100353	ENST00000393784
ENST00000409185.5	FAM168B	0	108	36	chr2:131082647-131082657+chr2:131093332-131093428	minus	chr2:131082647-131082657+chr2:131093332-131093428	-563.609	118	0;0;0	CTG; 13-109; Rank: 399; cov: 59.26	59.2593	0	basic,appris_principal_1,CCDS	protein_coding	0.273341	ENST00000409185
ENST00000370873.8	PSMA7	40	127	29	chr20:62143304-62143390	minus	chr20:62143304-62143390	-574.097	69	0;0;0	TTG; 86-128; Rank: 296; cov: 77.78	77.7778	0	basic,appris_principal_1,CCDS	protein_coding	0.031495	ENST00000370873
ENST00000379380.8	LYRM7	148	211	21	chr5:131170958-131171020	plus	chr5:131170958-131171020	-592.787	113	0;0;0	CTG; 182-212; Rank: 266; cov: 100.0	100	0	basic,appris_principal_1,CCDS	protein_coding	0.301295	ENST00000379380
ENST00000375213.7	AC013461.1	0	78	26	chr2:173075959-173076002+chr2:173090998-173091031	plus	chr2:173075959-173076002+chr2:173090998-173091031	-601.467	120	0;0;0	CTG; 19-79; Rank: 205; cov: 66.67	66.6667	0	basic,appris_principal_1,CCDS	protein_coding	1.06101	ENST00000375213
ENST00000360003.7	MCMBP	2	170	56	chr10:119872585-119872734	minus	chr10:119872585-119872752	-603.664	61	0;0;0	ATC; 129-171; Rank: 243; cov: 100.0	100	0	basic,appris_principal_3,CCDS	protein_coding	0.104795	ENST00000360003
ENST00000439174.6	GNA13	0	246	82	chr17:65056594-65056743	minus	chr17:65056594-65056839	-620.238	77	0;0;0	CTG; 67-247; Rank: 454; cov: 49.09	49.0909	0	basic,appris_principal_1,CCDS	protein_coding	0.251053	ENST00000439174
ENST00000381192.8	CD99	2	182	60	chrX:2691211-2691360	plus	chrX:2691181-2691360	-622.273	40	0;0;0	CTG; 144-183; Rank: 167; cov: 62.5	62.5	0	basic,appris_principal_3,CCDS	protein_coding	4.078	ENST00000381192
ENST00000356692.9	PPP4R2	1	253	84	chr3:72996888-72997037	plus	chr3:72996786-72997037	-632.264	88	0;0;0	GTG; 149-254; Rank: 446; cov: 53.33	53.3333	1	basic,appris_principal_1,CCDS	protein_coding	0.680925	ENST00000356692
ENST00000228251.8	YBX3	0	201	67	chr12:10723112-10723261	minus	chr12:10723112-10723312	-652.929	77	0;0;0	ATC; 91-202; Rank: 40; cov: 71.88	71.875	0	basic,appris_principal_3,CCDS	protein_coding	2.6197	ENST00000228251
ENST00000331134.10	NPLOC4	0	216	72	chr17:81636931-81637080	minus	chr17:81636931-81637146	-653.989	70	0;0;0	AAG; 85-217; Rank: 304; cov: 79.49	79.4872	40	basic,appris_principal_1,CCDS	protein_coding	0.228957	ENST00000331134
ENST00000285605.7	MARVELD1	27	153	42	chr10:97713751-97713876	plus	chr10:97713751-97713876	-654.524	91	0;0;0	ATT; 106-154; Rank: 140; cov: 100.0	100	0	NMD_exception,basic,appris_principal_1	protein_coding	0.183558	ENST00000285605
ENST00000259154.8	KCTD3	0	294	98	chr1:215567536-215567685	plus	chr1:215567392-215567685	-664.677	64	0;0;0	TTG; 82-295; Rank: 297; cov: 66.67	66.6667	13.6222	basic,appris_principal_1,CCDS	protein_coding	0.470386	ENST00000259154
ENST00000371652.8	TMEM189	25	97	24	chr20:50153638-50153709	minus	chr20:50153638-50153709	-671.862	75	0;0;0	CTG; 47-98; Rank: 370; cov: 58.33	58.3333	0	basic,appris_principal_3,CCDS	protein_coding	0.23074	ENST00000371652
ENST00000336868.7	NXN	2	92	30	chr17:979679-979768	minus	chr17:979679-979768	-679.487	61	0;0;0	GTG; 48-93; Rank: 218; cov: 80.0	80	0	basic,appris_principal_3,CCDS	protein_coding	0.175897	ENST00000336868
ENST00000381401.10	SLC25A6	640	715	25	chrX:1392010-1392084	minus	chrX:1392010-1392084	-682.849	50	0;0;0	CTG; 683-716; Rank: 467; cov: 50.0	50	0	basic,appris_principal_1,CCDS	protein_coding	1.22176	ENST00000381401
ENST00000434325.6	PLPP2	105	168	21	chr19:291337-291399	minus	chr19:291337-291399	-691.38	75	0;0;0	CTG; 139-169; Rank: 392; cov: 100.0	100	0	basic,appris_principal_1,CCDS	protein_coding	0.201135	ENST00000434325
ENST00000367103.3	MAPKAPK2	1	193	64	chr1:206685080-206685229	plus	chr1:206685038-206685229	-691.471	64	0;0;0	GTG; 17-194; Rank: 70; cov: 62.96	62.963	3	basic,appris_principal_1,CCDS	protein_coding	0.569488	ENST00000367103
ENST00000396801.7	ZNF384	1	208	69	chr12:6679521-6679525+chr12:6688167-6688226+chr12:6689368-6689452	minus	chr12:6679521-6679525+chr12:6688167-6688226+chr12:6689368-6689509	-704.163	119	0;0;0	CTG; 158-209; Rank: 197; cov: 83.33	83.3333	0	basic,appris_principal_1,CCDS	protein_coding	0.48264	ENST00000396801
ENST00000370986.8	GADD45A	347	434	29	chr1:67685408-67685494	plus	chr1:67685408-67685494	-715.619	107	0;0;0	GTG; 378-435; Rank: 143; cov: 78.57	78.5714	0	basic,appris_principal_1,CCDS	protein_coding	0.195776	ENST00000370986
ENST00000327490.7	UBALD2	1	304	101	chr17:76265356-76265505	plus	chr17:76265203-76265505	-732.598	72	0;0;0	ATT; 152-305; Rank: 310; cov: 65.22	65.2174	0	basic,appris_principal_1,CCDS	protein_coding	0.273646	ENST00000327490
ENST00000262291.8	VMP1	235	310	25	chr17:59707700-59707748+chr17:59731421-59731446	plus	chr17:59707700-59707748+chr17:59731421-59731446	-739.993	120	0;0;0	ATC; 251-311; Rank: 89; cov: 80.0	80	0	basic,appris_principal_1,CCDS	protein_coding	0.392736	ENST00000262291
ENST00000328268.8	CRELD2	2	74	24	chr22:49918698-49918769	plus	chr22:49918698-49918769	-742.274	83	0;0;0	CTG; 36-75; Rank: 408; cov: 87.5	87.5	0.777778	basic,appris_principal_3,CCDS	protein_coding	0.130742	ENST00000328268
ENST00000383018.7	SNRNP25	2	161	53	chr16:53840-53989	plus	chr16:53831-53989	-749.191	111	0;0;0	CTG; 78-162; Rank: 99; cov: 91.3	91.3043	0	basic,appris_principal_2,CCDS	protein_coding	3.09777	ENST00000383018
ENST00000327827.11	C16orf72	1	397	132	chr16:9091895-9092044	plus	chr16:9091649-9092044	-754.246	61	0;0;0	AGG; 254-398; Rank: 365; cov: 62.79	62.7907	0	basic,appris_principal_1,CCDS	protein_coding	0.217899	ENST00000327827
ENST00000369397.8	TCF7L2	2	305	101	chr10:112950607-112950756	plus	chr10:112950454-112950756	-758.938	104	0;0;0	TTG; 231-306; Rank: 377; cov: 45.0	45	0	basic,appris_principal_3,CCDS	protein_coding	1.20783	ENST00000369397
ENST00000355415.6	MFSD12	41	170	43	chr19:3557404-3557532	minus	chr19:3557404-3557532	-776.588	71	0;0;0	CTG; 114-171; Rank: 171; cov: 64.29	64.2857	0.421053	basic,appris_principal_3,CCDS	protein_coding	0.515025	ENST00000355415
ENST00000413052.6	MOV10	282	390	36	chr1:112674703-112674729+chr1:112674832-112674912	plus	chr1:112674703-112674729+chr1:112674832-112674912	-777.899	117	0;0;0	ATT; 349-391; Rank: 481; cov: 66.67	66.6667	0	basic,appris_principal_1,CCDS	protein_coding	1.14007	ENST00000413052
ENST00000360943.9	UBE2Z	0	135	45	chr17:48908369-48908503	plus	chr17:48908369-48908503	-792.067	104	0;0;0	GTG; 103-136; Rank: 395; cov: 66.67	66.6667	0	basic,appris_principal_1,CCDS	protein_coding	0.369234	ENST00000360943
ENST00000215115.4	BCL7C	485	1016	177	chr16:30893945-30894094	minus	chr16:30893945-30894475	-796.757	91	0;0;0	CTG; 942-1017; Rank: 424; cov: 70.0	70	0.733333	basic,appris_principal_1,CCDS	protein_coding	0.231178	ENST00000215115
ENST00000258341.4	LAMC1	26	257	77	chr1:183023567-183023716	plus	chr1:183023486-183023716	-849.728	67	0;0;0	AGG; 144-258; Rank: 209; cov: 51.52	51.5152	0	basic,appris_principal_1,CCDS	protein_coding	0.321985	ENST00000258341
ENST00000376834.7	CARNMT1	0	153	51	chr9:75028242-75028391	minus	chr9:75028242-75028394	-851.753	103	0;0;0	CTG; 103-154; Rank: 318; cov: 91.67	91.6667	0.946429	basic,appris_principal_1,CCDS	protein_coding	1.09599	ENST00000376834
ENST00000217131.5	CTSZ	2	119	39	chr20:59007129-59007245	minus	chr20:59007129-59007245	-859.862	73	0;0;0	CTG; 69-120; Rank: 127; cov: 66.67	66.6667	0	basic,appris_principal_1,CCDS	protein_coding	0.271971	ENST00000217131
ENST00000374279.3	UGCG	0	450	150	chr9:111897066-111897215	plus	chr9:111896766-111897215	-885.163	100	0;0;0	TTG; 409-451; Rank: 357; cov: 77.78	77.7778	0	basic,appris_principal_1,CCDS	protein_coding	0.210106	ENST00000374279
ENST00000407364.7	METTL15	289	352	21	chr11:28110356-28110401+chr11:28113318-28113334	plus	chr11:28110356-28110401+chr11:28113318-28113334	-887.888	119	0;0;0	CTG; 293-353; Rank: 295; cov: 60.0	60	0	basic,appris_principal_1,CCDS	protein_coding	7.95124	ENST00000407364
ENST00000356956.5	IGF2R	1	148	49	chr6:159969100-159969246	plus	chr6:159969100-159969246	-888.893	65	0;0;0	CTG; 62-149; Rank: 313; cov: 79.17	79.1667	0	basic,appris_principal_1,CCDS	protein_coding	0.133941	ENST00000356956
ENST00000328834.9	CNOT10	217	316	33	chr3:32685362-32685460	plus	chr3:32685362-32685460	-900.128	109	0;0;0	ACG; 278-317; Rank: 176; cov: 62.5	62.5	0	basic,appris_principal_1,CCDS	protein_coding	1.43689	ENST00000328834
ENST00000325404.2	SOX2	17	437	140	chr3:181712211-181712360	plus	chr3:181711941-181712360	-904.745	99	0;0;0	ATA; 183-438; Rank: 336; cov: 45.0	45	0	basic,appris_principal_1,CCDS	protein_coding	0.93569	ENST00000325404
ENST00000295822.6	EIF5A2	102	186	28	chr3:170907807-170907841+chr3:170908543-170908591	minus	chr3:170907807-170907841+chr3:170908543-170908591	-912.676	118	0;0;0	CTG; 145-187; Rank: 214; cov: 88.89	88.8889	0	basic,appris_principal_1,CCDS	protein_coding	1.2965	ENST00000295822
ENST00000286201.2	FZD7	1	61	20	chr2:202034588-202034647	plus	chr2:202034588-202034647	-919.3	93	0;0;0	CTG; 32-62; Rank: 379; cov: 100.0	100	0	basic,appris_principal_1,CCDS	protein_coding	0.911386	ENST00000286201
ENST00000336735.8	SEL1L	18	117	33	chr14:81533745-81533843	minus	chr14:81533745-81533843	-924.917	117	0;0;0	GTG; 46-118; Rank: 242; cov: 73.68	73.6842	0	basic,appris_principal_1,CCDS	protein_coding	0.727779	ENST00000336735
ENST00000269221.7	C18orf8	2	110	36	chr18:23503511-23503618	plus	chr18:23503511-23503618	-927.93	90	0;0;0	CTG; 66-111; Rank: 359; cov: 70.0	70	0	non_canonical_conserved,basic,appris_principal_1,CCDS	protein_coding	0.207433	ENST00000269221
ENST00000270625.6	RPS11	2	83	27	chr19:49496376-49496456	plus	chr19:49496376-49496456	-937.274	113	0;0;0	ACG; 45-84; Rank: 156; cov: 100.0	100	0	basic,appris_principal_1,CCDS	protein_coding	0.0851931	ENST00000270625
ENST00000320912.8	MRFAP1	581	653	24	chr4:6640672-6640708+chr4:6640828-6640862	plus	chr4:6640672-6640708+chr4:6640828-6640862	-937.831	102	0;0;0	ATC; 621-654; Rank: 19; cov: 100.0	100	0	basic,appris_principal_1,CCDS	protein_coding	1.66388	ENST00000320912
ENST00000244869.2	EREG	58	166	36	chr4:74365201-74365308	plus	chr4:74365201-74365308	-943.908	101	0;0;0	CTG; 107-167; Rank: 77; cov: 66.67	66.6667	0	basic,appris_principal_1,CCDS	protein_coding	0.14982	ENST00000244869
ENST00000391418.3	KRTAP2-3	1	64	21	chr17:41060051-41060113	minus	chr17:41060051-41060113	-945.269	109	0;0;0	ATC; 17-65; Rank: 482; cov: 36.36	36.3636	0	basic,appris_principal_1,CCDS	protein_coding	0	ENST00000391418
ENST00000268383.6	CDR2	53	308	85	chr16:22374310-22374459	minus	chr16:22374310-22374564	-953.469	91	0;0;0	CTG; 216-309; Rank: 233; cov: 73.08	73.0769	0.458333	basic,appris_principal_1,CCDS	protein_coding	0.209927	ENST00000268383
ENST00000370544.9	LMO4	534	780	82	chr1:87329098-87329244+chr1:87332013-87332015	plus	chr1:87329002-87329244+chr1:87332013-87332015	-955.549	119	0;0;0	CTG; 646-781; Rank: 270; cov: 30.0	30	0	basic,appris_principal_1,CCDS	protein_coding	0.293202	ENST00000370544
ENST00000307365.3	DDIT4	138	201	21	chr10:72274058-72274060+chr10:72274157-72274216	plus	chr10:72274058-72274060+chr10:72274157-72274216	-957.069	118	0;0;0	CTG; 163-202; Rank: 34; cov: 87.5	87.5	0	basic,appris_principal_1,CCDS	protein_coding	0.325678	ENST00000307365
ENST00000216014.8	KDELR3	52	172	40	chr22:38468114-38468233	plus	chr22:38468114-38468233	-957.332	91	0;0;0	CTG; 68-173; Rank: 111; cov: 96.67	96.6667	0	basic,appris_principal_1,CCDS	protein_coding	0.337821	ENST00000216014
ENST00000381809.7	AK3	144	231	29	chr9:4741088-4741174	minus	chr9:4741088-4741174	-958.365	94	0;0;0	CTG; 196-232; Rank: 317; cov: 57.14	57.1429	0	basic,appris_principal_1,CCDS	protein_coding	1.8556	ENST00000381809
ENST00000302386.9	GABARAP	308	440	44	chr17:7242331-7242462	minus	chr17:7242331-7242462	-969.767	117	0;0;0	GTG; 330-441; Rank: 459; cov: 56.25	56.25	0	basic,appris_principal_1,CCDS	protein_coding	0.175969	ENST00000302386
ENST00000291565.8	PDXK	0	183	61	chr21:43719145-43719294	plus	chr21:43719112-43719294	-981.188	74	0;0;0	GTG; 142-184; Rank: 187; cov: 77.78	77.7778	0	basic,appris_principal_1,CCDS	protein_coding	0.221822	ENST00000291565
ENST00000216297.6	SUPT16H	189	339	50	chr14:21383928-21384077	minus	chr14:21383928-21384077	-984.491	118	0;0;0	GTG; 280-340; Rank: 91; cov: 100.0	100	0.52	basic,appris_principal_1,CCDS	protein_coding	1.45565	ENST00000216297
ENST00000297578.8	SLC25A32	5	167	54	chr8:103414938-103415087	minus	chr8:103414938-103415099	-985.839	112	0;0;0	TTG; 30-168; Rank: 64; cov: 92.68	92.6829	0	basic,appris_principal_1,CCDS	protein_coding	0.776933	ENST00000297578
ENST00000356674.7	HNRNPA2B1	1	169	56	chr7:26200578-26200727	minus	chr7:26200578-26200745	-992.398	117	0;0;0	AGG; 83-170; Rank: 126; cov: 33.33	33.3333	111.432	basic,appris_principal_3,CCDS	protein_coding	0.704295	ENST00000356674
ENST00000353609.7	FOSB	250	592	114	chr19:45468437-45468586	plus	chr19:45468245-45468586	-995.369	117	0;0;0	CTG; 251-593; Rank: 247; cov: 39.45	39.4495	0.2	basic,appris_principal_1,CCDS	protein_coding	1.93708	ENST00000353609
ENST00000312562.6	FOSL1	43	187	48	chr11:65900340-65900483	minus	chr11:65900340-65900483	-1001.55	108	0;0;0	ACG; 128-188; Rank: 119; cov: 86.67	86.6667	0	basic,appris_principal_1,CCDS	protein_coding	1.96711	ENST00000312562
ENST00000371122.8	SMARCA1	49	130	27	chrX:129523371-129523451	minus	chrX:129523371-129523451	-1018.14	90	0;0;0	GTG; 59-131; Rank: 283; cov: 63.16	63.1579	0	basic,appris_principal_3,CCDS	protein_coding	0.363321	ENST00000371122
ENST00000292733.11	MED15	2	77	25	chr22:20507604-20507678	plus	chr22:20507604-20507678	-1022.25	107	0;0;0	GTG; 33-78; Rank: 373; cov: 90.0	90	0	basic,appris_principal_3,CCDS	protein_coding	0.468572	ENST00000292733
ENST00000320756.6	MAGOHB	28	91	21	chr12:10613533-10613595	minus	chr12:10613533-10613595	-1026.81	109	0;0;0	ACG; 53-92; Rank: 314; cov: 75.0	75	0	basic,appris_principal_1,CCDS	protein_coding	0.483207	ENST00000320756
ENST00000292123.9	SAFB	47	107	20	chr19:5623146-5623205	plus	chr19:5623146-5623205	-1038.39	110	0;0;0	CTG; 72-108; Rank: 326; cov: 85.71	85.7143	0	basic,appris_principal_3,CCDS	protein_coding	0.178578	ENST00000292123
ENST00000339507.9	PRMT7	755	830	25	chr16:68315905-68315979	plus	chr16:68315905-68315979	-1041.01	119	0;0;0	CTG; 783-831; Rank: 452; cov: 54.55	54.5455	0	basic,appris_principal_1,CCDS	protein_coding	0.633837	ENST00000339507
ENST00000534025.5	TMEM9B	301	460	53	chr11:8964314-8964463	minus	chr11:8964314-8964472	-1042.36	110	0;0;0	CTG; 374-461; Rank: 125; cov: 66.67	66.6667	0	basic,appris_principal_1,CCDS	protein_coding	0.875006	ENST00000534025
ENST00000355619.9	FBXL3	49	325	92	chr13:77021861-77021861+chr13:77026827-77026975	minus	chr13:77021861-77021861+chr13:77026827-77027101	-1049.99	119	0;0;0	CTG; 98-326; Rank: 200; cov: 52.11	52.1127	1	basic,appris_principal_1,CCDS	protein_coding	0.700136	ENST00000355619
ENST00000261854.9	SPPL2A	2	275	91	chr15:50765534-50765683	minus	chr15:50765534-50765806	-1054.15	79	0;0;0	ACG; 186-276; Rank: 149; cov: 76.0	76	0	basic,appris_principal_1,CCDS	protein_coding	1.9539	ENST00000261854
ENST00000292430.10	LY6K	0	417	139	chr8:142700378-142700527	plus	chr8:142700111-142700527	-1057.28	72	0;0;0	AGG; 247-418; Rank: 26; cov: 86.54	86.5385	0	upstream_ATG,basic,appris_principal_3,CCDS	protein_coding	0.211305	ENST00000292430
ENST00000400137.8	FKBP1A	41	164	41	chr20:1392999-1393121	minus	chr20:1392999-1393121	-1061.97	86	0;0;0	ACG; 120-165; Rank: 323; cov: 70.0	70	6.3	alternative_3_UTR,basic,appris_principal_1,CCDS	protein_coding	0.526975	ENST00000400137
ENST00000302550.15	DESI2	7	379	124	chr1:244653164-244653313	plus	chr1:244652942-244653313	-1062.92	87	0;0;0	ACG; 338-380; Rank: 460; cov: 77.78	77.7778	0	basic,appris_principal_1,CCDS	protein_coding	0.434281	ENST00000302550
ENST00000318008.10	LASP1	22	331	103	chr17:38870040-38870189	plus	chr17:38869881-38870189	-1063.53	106	0;0;0	AGG; 284-332; Rank: 56; cov: 100.0	100	0	basic,appris_principal_1,CCDS	protein_coding	0.297356	ENST00000318008
ENST00000337190.6	MXD4	2	314	104	chr4:2261981-2262130	minus	chr4:2261981-2262292	-1074.48	74	0;0;0	CTG; 207-315; Rank: 260; cov: 61.29	61.2903	0	basic,appris_principal_1,CCDS	protein_coding	0.0955854	ENST00000337190
ENST00000301015.13	PIEZO1	1	247	82	chr16:88784965-88785114	minus	chr16:88784965-88785210	-1078.13	67	0;0;0	ACG; 86-248; Rank: 465; cov: 51.02	51.0204	0	not_organism_supported,basic,appris_principal_1,exp_conf,CCDS	protein_coding	0.429744	ENST00000301015
ENST00000613102.4	GGNBP2	133	316	61	chr17:36545054-36545097+chr17:36545619-36545724	plus	chr17:36545021-36545097+chr17:36545619-36545724	-1096.87	111	0;0;0	GTG; 146-317; Rank: 281; cov: 69.23	69.2308	0	basic,appris_principal_1,CCDS	protein_coding	0.761152	ENST00000613102
ENST00000229266.7	CHPT1	1	235	78	chr12:101697712-101697861	plus	chr12:101697628-101697861	-1111.45	61	0;0;0	GTG; 104-236; Rank: 315; cov: 53.85	53.8462	0	basic,appris_principal_1,CCDS	protein_coding	0.385852	ENST00000229266
ENST00000395850.7	CD59	1	76	25	chr11:33722446-33722463+chr11:33736382-33736438	minus	chr11:33722446-33722463+chr11:33736382-33736438	-1119.39	114	0;0;0	AGG; 29-77; Rank: 13; cov: 90.91	90.9091	0	alternative_5_UTR,basic,appris_principal_2,CCDS	protein_coding	0.166792	ENST00000395850
ENST00000256854.9	NARS	354	456	34	chr18:57621718-57621819	minus	chr18:57621718-57621819	-1120.9	115	0;0;0	AAG; 400-457; Rank: 375; cov: 57.14	57.1429	0	basic,appris_principal_1,CCDS	protein_coding	0.359613	ENST00000256854
ENST00000268668.10	NDUFB10	0	117	39	chr16:1959508-1959624	plus	chr16:1959508-1959624	-1123.29	110	0;0;0	ACG; 61-118; Rank: 66; cov: 78.57	78.5714	0	basic,appris_principal_1,CCDS	protein_coding	0.0704906	ENST00000268668
ENST00000290810.7	NAE1	5	98	31	chr16:66830900-66830992	minus	chr16:66830900-66830992	-1125.13	111	0;0;0	GTG; 39-99; Rank: 472; cov: 60.0	60	0	basic,appris_principal_1,CCDS	protein_coding	0.204315	ENST00000290810
ENST00000343242.8	MAFK	1	229	76	chr7:1530793-1530898+chr7:1539149-1539192	plus	chr7:1530715-1530898+chr7:1539149-1539192	-1126.59	114	0;0;0	TTG; 47-230; Rank: 411; cov: 58.93	58.9286	0	basic,appris_principal_1,CCDS	protein_coding	0.839161	ENST00000343242
ENST00000369103.2	RGS10	1	70	23	chr10:119542639-119542707	minus	chr10:119542639-119542707	-1140.37	84	0;0;0	CTG; 38-71; Rank: 428; cov: 100.0	100	0	basic,appris_principal_3,CCDS	protein_coding	0.154154	ENST00000369103
ENST00000356955.6	ADAM15	2	101	33	chr1:155051288-155051386	plus	chr1:155051288-155051386	-1146.37	89	0;0;0	CTG; 57-102; Rank: 222; cov: 80.0	80	0	basic,appris_principal_4,CCDS	protein_coding	0.282956	ENST00000356955
ENST00000336615.8	PNPLA2	37	202	55	chr11:818954-818958+chr11:819574-819718	plus	chr11:818939-818958+chr11:819574-819718	-1149.4	104	0;0;0	CTG; 107-203; Rank: 80; cov: 92.59	92.5926	0	basic,appris_principal_1,CCDS	protein_coding	0.659635	ENST00000336615
ENST00000286371.7	ATP1B3	53	188	45	chr3:141876667-141876801	plus	chr3:141876667-141876801	-1150.53	64	0;0;0	ATC; 147-189; Rank: 192; cov: 66.67	66.6667	0	basic,appris_principal_1,CCDS	protein_coding	0.108682	ENST00000286371
ENST00000259512.8	DERL1	217	301	28	chr8:123042123-123042206	minus	chr8:123042123-123042206	-1163.49	112	0;0;0	ACG; 254-302; Rank: 169; cov: 81.82	81.8182	0	basic,appris_principal_1,CCDS	protein_coding	0.385762	ENST00000259512
ENST00000507668.6	SERINC5	61	157	32	chr5:80255923-80256018	minus	chr5:80255923-80256018	-1164.97	100	0;0;0	GTG; 110-158; Rank: 447; cov: 72.73	72.7273	0	basic,appris_principal_1,CCDS	protein_coding	0.189631	ENST00000507668
ENST00000340852.9	HM13	31	124	31	chr20:31514459-31514551	plus	chr20:31514459-31514551	-1170.78	114	0;0;0	GTG; 38-125; Rank: 24; cov: 95.83	95.8333	0	basic,appris_alternative_1,CCDS	protein_coding	0.831469	ENST00000340852
ENST00000262942.9	ARPC1A	1	124	41	chr7:99325911-99326004+chr7:99333325-99333353	plus	chr7:99325911-99326004+chr7:99333325-99333353	-1172.97	120	0;0;0	ATC; 56-125; Rank: 211; cov: 61.11	61.1111	0	basic,appris_principal_1,CCDS	protein_coding	1.83214	ENST00000262942
ENST00000303305.10	PA2G4	68	419	117	chr12:56104588-56104737	plus	chr12:56104387-56104737	-1183.46	117	0;0;0	CTG; 348-420; Rank: 290; cov: 42.11	42.1053	0.333333	basic,appris_principal_1,CCDS	protein_coding	4.59501	ENST00000303305
ENST00000267812.3	MFAP1	170	233	21	chr15:43824570-43824632	minus	chr15:43824570-43824632	-1203.22	119	0;0;0	CTG; 186-234; Rank: 346; cov: 72.73	72.7273	0	basic,appris_principal_1,CCDS	protein_coding	0.588374	ENST00000267812
ENST00000370238.7	GCLM	16	247	77	chr1:93909164-93909313	minus	chr1:93909164-93909394	-1206.32	76	0;0;0	CTG; 176-248; Rank: 358; cov: 42.11	42.1053	2	basic,appris_principal_1,CCDS	protein_coding	0.101587	ENST00000370238
ENST00000266085.6	TIMP3	1	301	100	chr22:32801852-32802001	plus	chr22:32801702-32802001	-1206.62	115	0;0;0	TTG; 257-302; Rank: 265; cov: 60.0	60	0	basic,appris_principal_1,CCDS	protein_coding	0.143838	ENST00000266085
ENST00000398733.7	UBE2D2	461	626	55	chr5:139561642-139561791	plus	chr5:139561627-139561791	-1220.29	91	0;0;0	CTG; 522-627; Rank: 105; cov: 53.33	53.3333	0.6	basic,appris_principal_2,CCDS	protein_coding	0.17688	ENST00000398733
ENST00000300571.6	GPRC5B	0	192	64	chr16:19872846-19872846+chr16:19884727-19884875	minus	chr16:19872846-19872846+chr16:19884727-19884917	-1221.85	114	0;0;0	AAG; 79-193; Rank: 319; cov: 72.73	72.7273	0.0909091	basic,appris_principal_2,CCDS	protein_coding	0.586299	ENST00000300571
ENST00000419234.8	BRAP	74	194	40	chr12:111685793-111685912	minus	chr12:111685793-111685912	-1223.63	107	0;0;0	GTG; 96-195; Rank: 474; cov: 78.57	78.5714	0	basic,appris_principal_1,CCDS	protein_coding	0.225482	ENST00000419234
ENST00000248553.6	HSPB1	58	169	37	chr7:76302602-76302712	plus	chr7:76302602-76302712	-1226.24	107	0;0;0	CTG; 92-170; Rank: 463; cov: 52.38	52.381	8	basic,appris_principal_1,CCDS	protein_coding	0.304834	ENST00000248553
ENST00000312419.7	POLD4	0	147	49	chr11:67353400-67353546	minus	chr11:67353400-67353546	-1227.36	113	0;0;0	CTG; 88-148; Rank: 251; cov: 60.0	60	0	basic,appris_principal_1,CCDS	protein_coding	0.345362	ENST00000312419
ENST00000447750.6	GDI1	197	335	46	chrX:154437117-154437254	plus	chrX:154437117-154437254	-1237.32	90	0;0;0	GTG; 252-336; Rank: 422; cov: 69.57	69.5652	0	basic,appris_principal_1,CCDS	protein_coding	0.282225	ENST00000447750
ENST00000272227.7	PDIA6	1	148	49	chr2:10812697-10812843	minus	chr2:10812697-10812843	-1246.17	93	0;0;0	GTG; 119-149; Rank: 104; cov: 80.0	80	0	basic,appris_principal_3,CCDS	protein_coding	0.21396	ENST00000272227
ENST00000436587.6	C1GALT1	67	223	52	chr7:7182688-7182820+chr7:7234303-7234319	plus	chr7:7182682-7182820+chr7:7234303-7234319	-1248.47	117	0;0;0	CTG; 113-224; Rank: 189; cov: 40.62	40.625	0	basic,appris_principal_1,CCDS	protein_coding	2.86151	ENST00000436587
ENST00000356467.4	FAM168A	120	279	53	chr11:73468475-73468492+chr11:73597923-73598054	minus	chr11:73468475-73468492+chr11:73597923-73598063	-1248.62	119	0;0;0	CTG; 160-280; Rank: 237; cov: 62.86	62.8571	0	basic,appris_principal_1,CCDS	protein_coding	0.456423	ENST00000356467
ENST00000370109.7	DPH5	47	113	22	chr1:101025444-101025466+chr1:101025683-101025725	minus	chr1:101025444-101025466+chr1:101025683-101025725	-1257.38	117	0;0;0	ACG; 75-114; Rank: 268; cov: 87.5	87.5	0	basic,appris_principal_4,CCDS	protein_coding	0.432997	ENST00000370109
ENST00000373840.8	RAB14	1	238	79	chr9:121193413-121193419+chr9:121201639-121201781	minus	chr9:121193413-121193419+chr9:121201639-121201868	-1257.5	119	0;0;0	AAG; 203-239; Rank: 186; cov: 100.0	100	0	basic,appris_principal_1,CCDS	protein_coding	0.288307	ENST00000373840
ENST00000322354.3	SERTAD3	395	497	34	chr19:40442081-40442086+chr19:40444215-40444310	minus	chr19:40442081-40442086+chr19:40444215-40444310	-1258.29	118	0;0;0	ACG; 444-498; Rank: 461; cov: 61.54	61.5385	0	upstream_uORF,basic,appris_principal_2,CCDS	protein_coding	0.915261	ENST00000322354
ENST00000327300.11	KHDRBS1	2	167	55	chr1:32013846-32013995	plus	chr1:32013831-32013995	-1260.2	103	0;0;0	CTG; 87-168; Rank: 55; cov: 63.64	63.6364	5	basic,appris_principal_1,CCDS	protein_coding	0.471287	ENST00000327300
ENST00000393892.7	CNP	0	144	48	chr17:41966741-41966884	plus	chr17:41966741-41966884	-1268.61	105	0;0;0	CTG; 103-145; Rank: 309; cov: 88.89	88.8889	0	basic,appris_principal_1,CCDS	protein_coding	0.128226	ENST00000393892
ENST00000286070.9	RBM45	2	92	30	chr2:178112457-178112546	plus	chr2:178112457-178112546	-1278.14	116	0;0;0	GTG; 36-93; Rank: 241; cov: 100.0	100	1.15789	basic,appris_principal_2,CCDS	protein_coding	1.08088	ENST00000286070
ENST00000296591.9	EDIL3	323	419	32	chr5:84384375-84384470	minus	chr5:84384375-84384470	-1279.39	110	0;0;0	CTG; 366-420; Rank: 490; cov: 61.54	61.5385	0	alternative_5_UTR,basic,appris_principal_1,CCDS	protein_coding	0.1391	ENST00000296591
ENST00000349431.10	UBE2J2	28	220	64	chr1:1273666-1273815	minus	chr1:1273666-1273857	-1285.82	78	0;0;0	ACG; 173-221; Rank: 328; cov: 90.91	90.9091	0	basic,appris_principal_1,CCDS	protein_coding	0.762814	ENST00000349431
ENST00000524142.5	ATOX1	259	358	33	chr5:151758552-151758650	minus	chr5:151758552-151758650	-1298.06	100	0;0;0	CTG; 311-359; Rank: 135; cov: 72.73	72.7273	0	basic,appris_principal_1,CCDS	protein_coding	0.0471598	ENST00000524142
ENST00000205194.4	NAT14	180	303	41	chr19:55485184-55485258+chr19:55485661-55485708	plus	chr19:55485184-55485258+chr19:55485661-55485708	-1299.02	108	0;0;0	TTG; 226-304; Rank: 199; cov: 52.38	52.381	0	basic,appris_principal_1,CCDS	protein_coding	0.777795	ENST00000205194
ENST00000367976.3	CTGF	24	201	59	chr6:131951173-131951322	minus	chr6:131951173-131951349	-1319.06	105	0;0;0	ACG; 61-202; Rank: 136; cov: 76.19	76.1905	0	basic,appris_principal_1,CCDS	protein_coding	0.0803662	ENST00000367976
ENST00000326172.9	NFKBIZ	1	115	38	chr3:101849515-101849628	plus	chr3:101849515-101849628	-1323.03	81	0;0;0	GTG; 74-116; Rank: 239; cov: 77.78	77.7778	0	basic,appris_principal_3,CCDS	protein_coding	0.933333	ENST00000326172
ENST00000166345.7	TRIP13	2	356	118	chr5:892849-892998	plus	chr5:892645-892998	-1324.66	77	0;0;0	GTG; 285-357; Rank: 107; cov: 73.68	73.6842	4.29217	basic,appris_principal_1,CCDS	protein_coding	0.334456	ENST00000166345
ENST00000244815.9	LRRFIP1	123	240	39	chr2:237692339-237692455	plus	chr2:237692339-237692455	-1327.88	102	0;0;0	GTG; 130-241; Rank: 384; cov: 34.38	34.375	0	basic,appris_principal_3,CCDS	protein_coding	0.411502	ENST00000244815
ENST00000308683.2	ZNF622	58	127	23	chr5:16465666-16465734	minus	chr5:16465666-16465734	-1329.83	115	0;0;0	ACG; 74-128; Rank: 217; cov: 46.15	46.1538	0	basic,appris_principal_1,CCDS	protein_coding	1.06401	ENST00000308683
ENST00000216281.12	HSP90AA1	26	206	60	chr14:102086986-102087135	minus	chr14:102086986-102087165	-1331.19	63	0;0;0	GTG; 168-207; Rank: 2; cov: 100.0	100	0	basic,appris_principal_1,CCDS	protein_coding	3.08108	ENST00000216281
ENST00000369085.7	BAG3	0	306	102	chr10:119651526-119651675	plus	chr10:119651370-119651675	-1334.06	92	0;0;0	CTG; 46-307; Rank: 354; cov: 51.22	51.2195	1.275	basic,appris_principal_1,CCDS	protein_coding	0.263551	ENST00000369085
ENST00000233809.8	IGFBP2	0	129	43	chr2:216633395-216633523	plus	chr2:216633395-216633523	-1340.81	91	0;0;0	AGG; 61-130; Rank: 466; cov: 50.0	50	0	basic,appris_principal_1,CCDS	protein_coding	0.27718	ENST00000233809
ENST00000234160.4	GORASP2	488	815	109	chr2:170929191-170929340	plus	chr2:170929014-170929340	-1341.02	106	0;0;0	CTG; 762-816; Rank: 347; cov: 46.15	46.1538	1.12	basic,appris_principal_1,CCDS	protein_coding	0.181874	ENST00000234160
ENST00000341394.8	CAPRIN1	54	189	45	chr11:34051737-34051871	plus	chr11:34051737-34051871	-1345.37	89	0;0;0	GTG; 67-190; Rank: 172; cov: 61.11	61.1111	0.214286	not_organism_supported,basic,appris_principal_4,CCDS	protein_coding	0.152823	ENST00000341394
ENST00000300291.9	NUDT21	101	173	24	chr16:56451203-56451274	minus	chr16:56451203-56451274	-1352.94	117	0;0;0	CTG; 129-174; Rank: 145; cov: 60.0	60	0	basic,appris_principal_1,CCDS	protein_coding	0.521229	ENST00000300291
ENST00000371222.3	JUN	1059	1257	66	chr1:58783071-58783220	minus	chr1:58783071-58783268	-1356.43	107	0;0;0	CTG; 1192-1258; Rank: 25; cov: 94.12	94.1176	0	basic,appris_principal_1,CCDS	protein_coding	0.69538	ENST00000371222
ENST00000373477.8	YARS	825	909	28	chr1:32817245-32817328	minus	chr1:32817245-32817328	-1356.75	117	0;0;0	CTG; 880-910; Rank: 435; cov: 60.0	60	0.285714	basic,appris_principal_1,CCDS	protein_coding	0.0256558	ENST00000373477
ENST00000345330.8	NPTN	0	198	66	chr15:73633216-73633365	minus	chr15:73633216-73633413	-1360.13	110	0;0;0	CTG; 157-199; Rank: 101; cov: 100.0	100	0	basic,appris_principal_3,CCDS	protein_coding	0.371049	ENST00000345330
ENST00000380749.9	HMGN1	1	283	94	chr21:39348918-39349067	minus	chr21:39348918-39349199	-1367.34	62	0;0;0	AGG; 200-284; Rank: 85; cov: 56.52	56.5217	10.3333	basic,appris_principal_1,CCDS	protein_coding	0.688811	ENST00000380749
ENST00000269601.9	TXNL4A	0	201	67	chr18:79988393-79988542	minus	chr18:79988393-79988593	-1368.42	103	0;0;0	TTG; 64-202; Rank: 234; cov: 43.9	43.9024	0	basic,appris_principal_1,CCDS	protein_coding	0.256388	ENST00000269601
ENST00000587708.6	PSENEN	605	683	26	chr19:35745853-35745930	plus	chr19:35745853-35745930	-1379.21	117	0;0;0	TTG; 609-684; Rank: 420; cov: 55.0	55	0	basic,appris_principal_1,CCDS	protein_coding	0.235141	ENST00000587708
ENST00000376335.7	ZIC2	2	293	97	chr13:99981915-99982064	plus	chr13:99981774-99982064	-1383.56	72	0;0;0	GTG; 168-294; Rank: 223; cov: 67.57	67.5676	0	basic,appris_principal_1,CCDS	protein_coding	0.330935	ENST00000376335
ENST00000265643.3	GAL	0	258	86	chr11:68684583-68684732	plus	chr11:68684475-68684732	-1386.83	73	0;0;0	ACG; 226-259; Rank: 457; cov: 83.33	83.3333	0	basic,appris_principal_1,CCDS	protein_coding	0.0770242	ENST00000265643
ENST00000368845.5	OAT	27	93	22	chr10:124412172-124412200+chr10:124418873-124418909	minus	chr10:124412172-124412200+chr10:124418873-124418909	-1388.34	118	0;0;0	CTG; 58-94; Rank: 345; cov: 71.43	71.4286	0	basic,appris_principal_1,CCDS	protein_coding	2.6985	ENST00000368845
ENST00000054950.3	RCN1	2	293	97	chr11:32091047-32091196	plus	chr11:32090906-32091196	-1390.3	72	0;0;0	CTG; 237-294; Rank: 90; cov: 64.29	64.2857	0	basic,appris_principal_2,CCDS	protein_coding	1.22704	ENST00000054950
ENST00000354283.8	DDX46	57	135	26	chr5:134758861-134758938	plus	chr5:134758861-134758938	-1392.27	115	0;0;0	CTG; 91-136; Rank: 185; cov: 80.0	80	0	basic,appris_principal_3,CCDS	protein_coding	0.694954	ENST00000354283
ENST00000264218.7	NMU	1	106	35	chr4:55636193-55636297	minus	chr4:55636193-55636297	-1393.25	95	0;0;0	GTG; 59-107; Rank: 27; cov: 90.91	90.9091	0	basic,appris_principal_1,CCDS	protein_coding	0.783133	ENST00000264218
ENST00000611884.4	RSRC1	99	174	25	chr3:158110151-158110223+chr3:158122103-158122104	plus	chr3:158110151-158110223+chr3:158122103-158122104	-1394.17	120	0;0;0	ACG; 109-175; Rank: 449; cov: 58.82	58.8235	0	basic,appris_principal_1,CCDS	protein_coding	0.981326	ENST00000611884
ENST00000491935.5	ADRM1	55	205	50	chr20:62302901-62303049+chr20:62303568-62303568	plus	chr20:62302901-62303049+chr20:62303568-62303568	-1395.29	114	0;0;0	ACG; 170-206; Rank: 311; cov: 71.43	71.4286	0	basic,appris_principal_1,CCDS	protein_coding	0.112399	ENST00000491935
ENST00000341772.4	DNER	0	135	45	chr2:229714424-229714558	minus	chr2:229714424-229714558	-1398.69	71	0;0;0	CTG; 103-136; Rank: 257; cov: 100.0	100	0	basic,appris_principal_1,CCDS	protein_coding	0.199931	ENST00000341772
ENST00000367879.8	UCK2	87	303	72	chr1:165827684-165827833	plus	chr1:165827618-165827833	-1400.35	79	0;0;0	AGG; 115-304; Rank: 62; cov: 53.45	53.4483	0	basic,appris_principal_1,CCDS	protein_coding	0.344251	ENST00000367879
ENST00000225698.8	C1QBP	1	82	27	chr17:5439074-5439154	minus	chr17:5439074-5439154	-1421.53	101	0;0;0	CTG; 38-83; Rank: 69; cov: 70.0	70	0	basic,appris_principal_1,CCDS	protein_coding	0.462569	ENST00000225698
ENST00000376736.5	RFK	1	334	111	chr9:76394172-76394321	minus	chr9:76394172-76394504	-1424.38	99	0;0;0	ACG; 116-335; Rank: 441; cov: 41.18	41.1765	0	basic,appris_principal_1,CCDS	protein_coding	1.05874	ENST00000376736
ENST00000234091.8	ID2	503	860	119	chr2:8682016-8682165	plus	chr2:8681521-8681565+chr2:8681854-8682165	-1444.8	116	0;0;0	CTG; 807-861; Rank: 31; cov: 76.92	76.9231	0	basic,appris_principal_1,CCDS	protein_coding	1.10737	ENST00000234091
ENST00000373783.2	ADO	2	203	67	chr10:62804910-62805059	plus	chr10:62804859-62805059	-1453.25	100	0;0;0	CTG; 117-204; Rank: 402; cov: 62.5	62.5	3.86842	basic,appris_principal_1,CCDS	protein_coding	0.392531	ENST00000373783
ENST00000301838.4	FADD	120	297	59	chr11:70203310-70203459	plus	chr11:70203283-70203459	-1457.91	87	0;0;0	GTG; 154-298; Rank: 72; cov: 60.47	60.4651	0	basic,appris_principal_1,CCDS	protein_coding	0.601485	ENST00000301838
ENST00000568546.5	TBL3	2	128	42	chr16:1972039-1972164	plus	chr16:1972039-1972164	-1470.42	108	0;0;0	GTG; 78-129; Rank: 201; cov: 66.67	66.6667	0	basic,appris_principal_2,CCDS	protein_coding	0.363647	ENST00000568546
ENST00000379454.8	ASPH	50	188	46	chr8:61714372-61714509	minus	chr8:61714372-61714509	-1473.58	93	0;0;0	CTG; 144-189; Rank: 1; cov: 100.0	100	0	basic,appris_principal_1,CCDS	protein_coding	1.64507	ENST00000379454
ENST00000615301.4	SHTN1	109	286	59	chr10:117005080-117005229	minus	chr10:117005080-117005256	-1475.36	93	0;0;0	GTG; 185-287; Rank: 473; cov: 48.28	48.2759	0	basic,appris_principal_3,CCDS	protein_coding	0.212219	ENST00000615301
ENST00000373493.9	RBBP4	15	159	48	chr1:32651163-32651306	plus	chr1:32651163-32651306	-1476.29	113	0;0;0	ACG; 121-160; Rank: 51; cov: 87.5	87.5	0.514493	basic,appris_principal_3,CCDS	protein_coding	6.70554	ENST00000373493
ENST00000369583.3	DUSP5	2	284	94	chr10:110497972-110498121	plus	chr10:110497840-110498121	-1477.72	91	0;0;0	CTG; 96-285; Rank: 35; cov: 72.41	72.4138	0.846154	basic,appris_principal_1,CCDS	protein_coding	1.45408	ENST00000369583
ENST00000391842.5	PTOV1	2	170	56	chr19:49851179-49851328	plus	chr19:49851161-49851328	-1479.89	90	0;0;0	GTG; 108-171; Rank: 144; cov: 62.5	62.5	0	basic,appris_principal_1,CCDS	protein_coding	0.457484	ENST00000391842
ENST00000275603.8	CCT6A	150	219	23	chr7:56051780-56051848	plus	chr7:56051780-56051848	-1483.79	99	0;0;0	ATC; 190-220; Rank: 386; cov: 60.0	60	0	basic,appris_principal_1,CCDS	protein_coding	0.245868	ENST00000275603
ENST00000505065.1	CDC42SE2	410	521	37	chr5:131359383-131359493	plus	chr5:131359383-131359493	-1487.26	117	0;0;0	TTG; 420-522; Rank: 184; cov: 65.52	65.5172	0	basic,appris_principal_1,CCDS	protein_coding	0.333567	ENST00000505065
ENST00000602402.5	DNAJC3	18	117	33	chr13:95677157-95677255	plus	chr13:95677157-95677255	-1489.19	95	0;0;0	GTG; 67-118; Rank: 409; cov: 58.33	58.3333	0	basic,appris_principal_1,CCDS	protein_coding	0.26854	ENST00000602402
ENST00000381334.9	TMEM165	119	233	38	chr4:55396076-55396189	plus	chr4:55396076-55396189	-1499.21	95	0;0;0	AGG; 156-234; Rank: 289; cov: 57.14	57.1429	0	basic,appris_principal_1,CCDS	protein_coding	0.262817	ENST00000381334
ENST00000434724.6	GSPT1	2	200	66	chr16:11915721-11915870	minus	chr16:11915721-11915918	-1499.47	97	0;0;0	TTG; 123-201; Rank: 44; cov: 66.67	66.6667	0	basic,appris_principal_4,CCDS	protein_coding	1.00463	ENST00000434724
ENST00000320027.9	HSPH1	72	345	91	chr13:31161583-31161732	minus	chr13:31161583-31161855	-1504.48	101	0;0;0	AGG; 172-346; Rank: 150; cov: 56.6	56.6038	0	basic,appris_principal_1,CCDS	protein_coding	0.477927	ENST00000320027
ENST00000393370.6	PTPA	154	283	43	chr9:129111472-129111600	plus	chr9:129111472-129111600	-1512.57	93	0;0;0	TTG; 170-284; Rank: 249; cov: 78.79	78.7879	1	basic,appris_principal_1,CCDS	protein_coding	0.249856	ENST00000393370
ENST00000361464.7	MGEA5	0	396	132	chr10:101818023-101818172	minus	chr10:101818023-101818418	-1532.13	115	0;0;0	AGG; 178-397; Rank: 132; cov: 54.41	54.4118	1	basic,appris_principal_1,CCDS	protein_coding	0.472752	ENST00000361464
ENST00000230056.7	GMNN	236	332	32	chr6:24775174-24775244+chr6:24777222-24777246	plus	chr6:24775174-24775244+chr6:24777222-24777246	-1538.98	118	0;0;0	ACG; 237-333; Rank: 177; cov: 48.15	48.1481	0	basic,appris_principal_1,CCDS	protein_coding	0.205223	ENST00000230056
ENST00000509578.1	COX7C	40	100	20	chr5:86617996-86618055	plus	chr5:86617996-86618055	-1544.12	118	0;0;0	ATT; 50-101; Rank: 42; cov: 66.67	66.6667	0	alternative_3_UTR,basic,appris_principal_1,CCDS	protein_coding	0.418606	ENST00000509578
ENST00000397977.7	INTS10	140	398	86	chr8:19817388-19817537	plus	chr8:19817280-19817537	-1554.82	103	0;0;0	GTG; 321-399; Rank: 215; cov: 80.95	80.9524	0.285714	basic,appris_principal_1,CCDS	protein_coding	0.822831	ENST00000397977
ENST00000361983.6	KIF1BP	1	112	37	chr10:68988722-68988832	plus	chr10:68988722-68988832	-1555.83	113	0;0;0	ATT; 83-113; Rank: 497; cov: 100.0	100	0	basic,appris_principal_1,CCDS	protein_coding	0.129397	ENST00000361983
ENST00000348956.6	CKB	217	358	47	chr14:103522494-103522505+chr14:103522766-103522894	minus	chr14:103522494-103522505+chr14:103522766-103522894	-1570.11	98	0;0;0	CTG; 305-359; Rank: 253; cov: 46.15	46.1538	0.6	basic,appris_principal_1,CCDS	protein_coding	0.0696178	ENST00000348956
ENST00000215882.9	SLC25A1	1	157	52	chr22:19178674-19178823	minus	chr22:19178674-19178829	-1575.92	77	0;0;0	CTG; 107-158; Rank: 50; cov: 83.33	83.3333	0	basic,appris_principal_1,CCDS	protein_coding	0.865603	ENST00000215882
ENST00000373232.7	PPA1	1	100	33	chr10:70233328-70233426	minus	chr10:70233328-70233426	-1582.48	93	0;0;0	CTG; 59-101; Rank: 102; cov: 77.78	77.7778	0	basic,appris_principal_1,CCDS	protein_coding	1.12837	ENST00000373232
ENST00000396981.6	UBE2G1	1	166	55	chr17:4366317-4366466	minus	chr17:4366317-4366481	-1582.53	88	0;0;0	CTG; 113-167; Rank: 207; cov: 69.23	69.2308	0	basic,appris_principal_1,CCDS	protein_coding	0.161646	ENST00000396981
ENST00000313334.12	BTF3L4	49	268	73	chr1:52056243-52056379+chr1:52059835-52059847	plus	chr1:52056174-52056379+chr1:52059835-52059847	-1583.08	120	0;0;0	GTG; 224-269; Rank: 120; cov: 60.0	60	0	basic,appris_principal_2,CCDS	protein_coding	2.38552	ENST00000313334
ENST00000375464.6	CARD19	2	128	42	chr9:93096220-93096345	plus	chr9:93096220-93096345	-1588.17	88	0;0;0	CTG; 39-129; Rank: 134; cov: 84.0	84	0	basic,appris_principal_1,CCDS	protein_coding	0.646798	ENST00000375464
ENST00000367495.3	RAB32	2	179	59	chr6:146543722-146543871	plus	chr6:146543695-146543871	-1602.31	71	0;0;0	CTG; 69-180; Rank: 484; cov: 53.12	53.125	1.76471	basic,appris_principal_1,CCDS	protein_coding	0.0160411	ENST00000367495
ENST00000264933.8	PDCD6	1	100	33	chr5:271622-271720	plus	chr5:271622-271720	-1602.63	93	0;0;0	CTG; 47-101; Rank: 123; cov: 76.92	76.9231	0	basic,appris_principal_3,CCDS	protein_coding	0.0827808	ENST00000264933
ENST00000396398.7	NAGA	416	533	39	chr22:42070298-42070414	minus	chr22:42070298-42070414	-1604.9	112	0;0;0	CTG; 501-534; Rank: 383; cov: 100.0	100	0	alternative_5_UTR,basic,appris_principal_1,CCDS	protein_coding	0.177941	ENST00000396398
ENST00000304661.5	C1GALT1C1	137	239	34	chrX:120627167-120627171+chrX:120629917-120630013	minus	chrX:120627167-120627171+chrX:120629917-120630013	-1609.14	118	0;0;0	CTG; 144-240; Rank: 486; cov: 51.85	51.8519	0	basic,appris_principal_1,CCDS	protein_coding	0.328909	ENST00000304661
ENST00000305533.9	TWF2	1	244	81	chr3:52239017-52239166	minus	chr3:52239017-52239259	-1613.29	110	0;0;0	AAG; 125-245; Rank: 212; cov: 77.14	77.1429	0	basic,appris_principal_1,CCDS	protein_coding	0.312574	ENST00000305533
ENST00000300811.7	ZNF428	186	447	87	chr19:43614305-43614434+chr19:43619558-43619577	minus	chr19:43614305-43614434+chr19:43619558-43619688	-1618.37	117	0;0;0	ATT; 346-448; Rank: 488; cov: 72.41	72.4138	0	basic,appris_principal_1,CCDS	protein_coding	0.765762	ENST00000300811
ENST00000264670.10	NSUN2	99	312	71	chr5:6632980-6633129	minus	chr5:6632980-6633192	-1619.95	83	0;0;0	CTG; 262-313; Rank: 21; cov: 91.67	91.6667	5.75758	basic,appris_principal_3,CCDS	protein_coding	1.06063	ENST00000264670
ENST00000381750.8	RCL1	55	223	56	chr9:4792942-4793091	plus	chr9:4792924-4793091	-1620.34	102	0;0;0	ATC; 149-224; Rank: 158; cov: 65.0	65	0.37037	basic,appris_principal_1,CCDS	protein_coding	0.677023	ENST00000381750
ENST00000285106.10	CXXC1	598	715	39	chr18:50287590-50287706	minus	chr18:50287590-50287706	-1621.61	110	0;0;0	CTG; 677-716; Rank: 254; cov: 100.0	100	0	basic,appris_principal_3,CCDS	protein_coding	0.835493	ENST00000285106
ENST00000383791.7	SH3BP5	2	221	73	chr3:15332409-15332558	minus	chr3:15332409-15332627	-1632.53	84	0;0;0	CTG; 156-222; Rank: 337; cov: 35.29	35.2941	0	basic,appris_principal_1,CCDS	protein_coding	0.452275	ENST00000383791
ENST00000261601.7	USP14	1	91	30	chr18:158609-158698	plus	chr18:158609-158698	-1657.78	95	0;0;0	CTG; 14-92; Rank: 366; cov: 61.9	61.9048	0	basic,appris_principal_1,CCDS	protein_coding	0.213212	ENST00000261601
ENST00000239316.4	INSL4	0	105	35	chr9:5231419-5231523	plus	chr9:5231419-5231523	-1659.67	84	0;0;0	AGG; 67-106; Rank: 275; cov: 62.5	62.5	0	basic,appris_principal_1,CCDS	protein_coding	4.39956	ENST00000239316
ENST00000399277.5	ZSWIM7	2	98	32	chr17:15999595-15999690	minus	chr17:15999595-15999690	-1661.76	93	0;0;0	CTG; 48-99; Rank: 456; cov: 100.0	100	0	basic,appris_principal_1,CCDS	protein_coding	0.167994	ENST00000399277
ENST00000377687.5	KLF5	215	536	107	chr13:73059178-73059327	plus	chr13:73059007-73059327	-1664.14	96	0;0;0	CTG; 399-537; Rank: 160; cov: 68.29	68.2927	0	basic,appris_principal_1,CCDS	protein_coding	0.396437	ENST00000377687
ENST00000262525.5	ZNF629	25	208	61	chr16:30784483-30784515+chr16:30787028-30787144	minus	chr16:30784483-30784515+chr16:30787028-30787177	-1679.2	120	0;0;0	CTG; 47-209; Rank: 406; cov: 69.39	69.3878	0	basic,appris_principal_1,CCDS	protein_coding	1.13675	ENST00000262525
ENST00000392456.3	CCDC50	194	590	132	chr3:191329525-191329674	plus	chr3:191329279-191329674	-1679.27	92	0;0;0	TTG; 393-591; Rank: 439; cov: 39.34	39.3443	0	basic,appris_principal_4,CCDS	protein_coding	0.372097	ENST00000392456
ENST00000330398.8	ATP6V0C	0	234	78	chr16:2513954-2514103	plus	chr16:2513870-2514103	-1700.8	92	0;0;0	GTG; 91-235; Rank: 114; cov: 62.79	62.7907	0	basic,appris_principal_1,CCDS	protein_coding	0.479742	ENST00000330398
ENST00000369902.7	SUFU	1	166	55	chr10:102504003-102504152	plus	chr10:102503988-102504152	-1701.61	110	0;0;0	CTG; 98-167; Rank: 179; cov: 77.78	77.7778	0	basic,appris_principal_1,CCDS	protein_coding	0.554327	ENST00000369902
ENST00000300289.9	PDIA3	1	148	49	chr15:43746393-43746539	plus	chr15:43746393-43746539	-1714.31	104	0;0;0	GTG; 74-149; Rank: 232; cov: 30.0	30	0	basic,appris_principal_1,CCDS	protein_coding	0.790234	ENST00000300289
ENST00000379982.7	RHOBTB3	280	508	76	chr5:95731533-95731682	plus	chr5:95731455-95731682	-1714.43	102	0;0;0	GTG; 380-509; Rank: 448; cov: 60.53	60.5263	0	basic,appris_principal_1,CCDS	protein_coding	0.404857	ENST00000379982
ENST00000348225.6	PTN	173	428	85	chr7:137254974-137254974+chr7:137343439-137343587	minus	chr7:137254974-137254974+chr7:137343439-137343692	-1717.87	120	0;0;0	CTG; 396-429; Rank: 429; cov: 83.33	83.3333	0	basic,appris_principal_1,CCDS	protein_coding	0.0740145	ENST00000348225
ENST00000350763.8	TNC	316	412	32	chr9:115091019-115091114	minus	chr9:115091019-115091114	-1725.21	120	0;0;0	CTG; 350-413; Rank: 298; cov: 62.5	62.5	0	basic,appris_principal_2,CCDS	protein_coding	0.601579	ENST00000350763
ENST00000344337.10	KPNA1	9	177	56	chr3:122496566-122496570+chr3:122514757-122514901	minus	chr3:122496566-122496570+chr3:122514757-122514919	-1732.49	118	0;0;0	AGG; 88-178; Rank: 385; cov: 56.0	56	0	basic,appris_principal_1,CCDS	protein_coding	0.488009	ENST00000344337
ENST00000303562.8	FOS	26	209	61	chr14:75278833-75278982	plus	chr14:75278800-75278982	-1732.63	115	0;0;0	GTG; 123-210; Rank: 426; cov: 54.17	54.1667	0	basic,appris_principal_1,CCDS	protein_coding	2.79827	ENST00000303562
ENST00000321265.9	NUDC	36	123	29	chr1:26921762-26921848	plus	chr1:26921762-26921848	-1744.69	118	0;0;0	GTG; 88-124; Rank: 292; cov: 57.14	57.1429	0	basic,appris_principal_1,CCDS	protein_coding	0.92124	ENST00000321265
ENST00000389682.7	TSN	172	247	25	chr2:121755705-121755779	plus	chr2:121755705-121755779	-1747.64	111	0;0;0	TTG; 203-248; Rank: 252; cov: 60.0	60	0	basic,appris_principal_1,CCDS	protein_coding	0.747854	ENST00000389682
ENST00000518322.5	FAM92A1	0	141	47	chr8:93700507-93700647	plus	chr8:93700507-93700647	-1754.92	88	0;0;0	TTG; 88-142; Rank: 348; cov: 69.23	69.2308	0	dotter_confirmed,basic,appris_principal_2,CCDS	protein_coding	0.898656	ENST00000518322
ENST00000225504.7	SUPT4H1	1	67	22	chr17:58352136-58352201	minus	chr17:58352136-58352201	-1770.16	118	0;0;0	AGG; 23-68; Rank: 78; cov: 80.0	80	0	basic,appris_principal_1,CCDS	protein_coding	0.696641	ENST00000225504
ENST00000369799.9	AHCYL1	1	367	122	chr1:109984903-109985052	plus	chr1:109984687-109985052	-1771.01	100	0;0;0	AAG; 227-368; Rank: 173; cov: 50.0	50	0.111111	basic,appris_principal_1,CCDS	protein_coding	0.410831	ENST00000369799
ENST00000296824.3	CCDC127	1	133	44	chr5:216850-216859+chr5:218093-218214	minus	chr5:216850-216859+chr5:218093-218214	-1779.48	115	0;0;0	ACG; 95-134; Rank: 403; cov: 87.5	87.5	0	basic,appris_principal_1,CCDS	protein_coding	0.239046	ENST00000296824
ENST00000351004.7	GNAI1	1	373	124	chr7:80135011-80135160	plus	chr7:80134789-80135160	-1783.26	92	0;0;0	TTG; 137-374; Rank: 152; cov: 51.35	51.3514	0.411765	basic,appris_principal_1,CCDS	protein_coding	0.473169	ENST00000351004
ENST00000234115.10	PLEKHB2	163	463	100	chr2:131105257-131105398+chr2:131120934-131120941	plus	chr2:131105107-131105398+chr2:131120934-131120941	-1783.47	107	0;0;0	ATC; 416-464; Rank: 41; cov: 81.82	81.8182	0	basic,appris_principal_3,CCDS	protein_coding	1.22797	ENST00000234115
ENST00000262428.4	COTL1	43	163	40	chr16:84617915-84618034	minus	chr16:84617915-84618034	-1787.68	96	0;0;0	ATC; 98-164; Rank: 331; cov: 70.59	70.5882	0	basic,appris_principal_1,CCDS	protein_coding	0.130202	ENST00000262428
ENST00000526991.2	CHMP1B	2	116	38	chr18:11851398-11851511	plus	chr18:11851398-11851511	-1790.49	116	0;0;0	CTG; 63-117; Rank: 487; cov: 53.85	53.8462	0	basic,appris_principal_1,CCDS	protein_coding	0.0520888	ENST00000526991
ENST00000330374.6	VMA21	0	105	35	chrX:151397204-151397308	plus	chrX:151397204-151397308	-1797.12	100	0;0;0	CTG; 46-106; Rank: 327; cov: 66.67	66.6667	0	basic,appris_principal_1,CCDS	protein_coding	0.0528344	ENST00000330374
ENST00000369750.3	TPBG	56	617	187	chr6:82364812-82364961	plus	chr6:82363687-82363908+chr6:82364623-82364961	-1801.92	102	0;0;0	TTG; 252-618; Rank: 302; cov: 45.3	45.2991	0	basic,appris_principal_1,CCDS	protein_coding	0.241791	ENST00000369750
ENST00000014914.5	GPRC5A	758	890	44	chr12:12891540-12891664+chr12:12908243-12908249	plus	chr12:12891540-12891664+chr12:12908243-12908249	-1804.66	119	0;0;0	AAG; 855-891; Rank: 8; cov: 100.0	100	0	basic,appris_principal_1,CCDS	protein_coding	1.38892	ENST00000014914
ENST00000373719.7	OGT	55	217	54	chrX:71533150-71533299	plus	chrX:71533138-71533299	-1810.25	115	0;0;0	CTG; 158-218; Rank: 272; cov: 86.67	86.6667	0.111111	basic,appris_principal_3,CCDS	protein_coding	0.632045	ENST00000373719
ENST00000216038.5	RTCB	0	99	33	chr22:32412157-32412255	minus	chr22:32412157-32412255	-1817.29	115	0;0;0	ACG; 43-100; Rank: 493; cov: 57.14	57.1429	0.461538	basic,appris_principal_1,CCDS	protein_coding	0.0546829	ENST00000216038
ENST00000319211.4	F2R	85	265	60	chr5:76716158-76716307	plus	chr5:76716128-76716307	-1818.12	80	0;0;0	CTG; 125-266; Rank: 244; cov: 80.95	80.9524	0	basic,appris_principal_1,CCDS	protein_coding	0.724769	ENST00000319211
ENST00000273158.8	SLC25A38	158	377	73	chr3:39383575-39383724	plus	chr3:39383506-39383724	-1821.55	107	0;0;0	CTG; 345-378; Rank: 430; cov: 100.0	100	0	basic,appris_principal_1,CCDS	protein_coding	0.927919	ENST00000273158
ENST00000368811.7	S100A10	336	660	108	chr1:151986231-151986251+chr1:151993752-151993880	minus	chr1:151986231-151986251+chr1:151993752-151994054	-1822.61	119	0;0;0	AAG; 349-661; Rank: 445; cov: 39.39	39.3939	0	basic,appris_principal_1,CCDS	protein_coding	0.0304443	ENST00000368811
ENST00000399728.5	STMN1	226	364	46	chr1:25904677-25904738+chr1:25905852-25905927	minus	chr1:25904677-25904738+chr1:25905852-25905927	-1822.81	118	0;0;0	TTG; 320-365; Rank: 22; cov: 60.0	60	0	basic,appris_principal_1,CCDS	protein_coding	0.780893	ENST00000399728
ENST00000299565.9	CHRNA5	32	200	56	chr15:78565570-78565719	plus	chr15:78565552-78565719	-1826.01	76	0;0;0	GTG; 120-201; Rank: 495; cov: 50.0	50	0	basic,appris_principal_1,CCDS	protein_coding	0.801688	ENST00000299565
ENST00000304735.3	VASN	2	155	51	chr16:4371853-4371993+chr16:4380869-4380877	plus	chr16:4371850-4371993+chr16:4380869-4380877	-1826.59	118	0;0;0	CTG; 96-156; Rank: 468; cov: 53.33	53.3333	0	basic,appris_principal_1,CCDS	protein_coding	0.286861	ENST00000304735
ENST00000532097.5	PSMD13	432	504	24	chr11:236978-237049	plus	chr11:236978-237049	-1834.97	102	0;0;0	ATC; 448-505; Rank: 39; cov: 85.71	85.7143	0	dotter_confirmed,basic,appris_principal_1,CCDS	protein_coding	0.455678	ENST00000532097
ENST00000211379.9	BAG6	58	295	79	chr6:31651764-31651776+chr6:31652424-31652560	minus	chr6:31651764-31651776+chr6:31652424-31652647	-1842.99	117	0;0;0	CTG; 209-296; Rank: 95; cov: 75.0	75	15.2326	basic,appris_principal_3,CCDS	protein_coding	0.461844	ENST00000211379
ENST00000437139.6	TMEM107	4	88	28	chr17:8176287-8176370	minus	chr17:8176287-8176370	-1870.26	116	0;0;0	CTG; 38-89; Rank: 332; cov: 58.33	58.3333	0	basic,appris_alternative_1,CCDS	protein_coding	0.465955	ENST00000437139
ENST00000356634.7	KDM1A	2	149	49	chr1:23019450-23019596	plus	chr1:23019450-23019596	-1883.3	103	0;0;0	GTG; 63-150; Rank: 37; cov: 87.5	87.5	2.83333	basic,appris_principal_3,CCDS	protein_coding	0.981869	ENST00000356634
ENST00000572447.5	FAM64A	1	109	36	chr17:6444416-6444488+chr17:6445076-6445110	plus	chr17:6444416-6444488+chr17:6445076-6445110	-1889	114	0;0;0	GTG; 65-110; Rank: 175; cov: 90.0	90	0	basic,appris_principal_3,CCDS	protein_coding	1.64507	ENST00000572447
ENST00000380155.3	SYAP1	0	93	31	chrX:16719632-16719724	plus	chrX:16719632-16719724	-1894.65	108	0;0;0	GTG; 22-94; Rank: 75; cov: 63.16	63.1579	9	basic,appris_principal_1,CCDS	protein_coding	0.442941	ENST00000380155
ENST00000295317.3	RNF149	0	108	36	chr2:101308589-101308696	minus	chr2:101308589-101308696	-1906.26	80	0;0;0	GTG; 70-109; Rank: 113; cov: 87.5	87.5	0	basic,appris_principal_1,CCDS	protein_coding	1.22543	ENST00000295317
ENST00000371655.3	RAB3B	93	213	40	chr1:51990552-51990671	minus	chr1:51990552-51990671	-1913.57	102	0;0;0	CTG; 157-214; Rank: 397; cov: 57.14	57.1429	0	basic,appris_principal_1,CCDS	protein_coding	0.201924	ENST00000371655
ENST00000203001.6	TRMT6	41	131	30	chr20:5950406-5950495	minus	chr20:5950406-5950495	-1915.51	118	0;0;0	AGG; 48-132; Rank: 269; cov: 100.0	100	1.22727	basic,appris_principal_1,CCDS	protein_coding	0.676504	ENST00000203001
ENST00000255784.5	CCDC134	17	104	29	chr22:41800696-41800766+chr22:41808875-41808890	plus	chr22:41800696-41800766+chr22:41808875-41808890	-1916.65	118	0;0;0	CTG; 63-105; Rank: 396; cov: 88.89	88.8889	0	basic,appris_principal_1,exp_conf,CCDS	protein_coding	0.510074	ENST00000255784
ENST00000229794.8	MAPK14	1	388	129	chr6:36028008-36028157	plus	chr6:36027771-36028157	-1917.78	108	0;0;0	CTG; 242-389; Rank: 294; cov: 61.36	61.3636	0	basic,appris_principal_4,CCDS	protein_coding	0.167238	ENST00000229794
ENST00000554914.1	CTD-2135J3.4	1	91	30	chr8:10839757-10839846	minus	chr8:10839757-10839846	-1919.57	110	0;0;0	ATT; 14-92; Rank: 231; cov: 80.95	80.9524	0	basic,appris_principal_1,readthrough_transcript	protein_coding	1.7002	ENST00000554914
ENST00000367075.3	EZR	1	169	56	chr6:158818094-158818166+chr6:158819317-158819393	minus	chr6:158818094-158818166+chr6:158819317-158819411	-1926.69	107	0;0;0	ATA; 125-170; Rank: 23; cov: 80.0	80	0	basic,appris_principal_2,CCDS	protein_coding	1.10462	ENST00000367075
ENST00000216410.7	GNPNAT1	2	188	62	chr14:52784651-52784664+chr14:52791428-52791563	minus	chr14:52784651-52784664+chr14:52791428-52791599	-1928.67	119	0;0;0	GTG; 48-189; Rank: 116; cov: 88.1	88.0952	5	basic,appris_principal_1,CCDS	protein_coding	0.249845	ENST00000216410
ENST00000356232.8	UBA5	922	1072	50	chr3:132660388-132660537	plus	chr3:132660388-132660537	-1937.99	113	0;0;0	GTG; 1013-1073; Rank: 287; cov: 66.67	66.6667	13.3106	basic,appris_principal_1,CCDS	protein_coding	0.508333	ENST00000356232
ENST00000545797.6	DAPK3	1	244	81	chr19:3969736-3969829+chr19:3970921-3970976	minus	chr19:3969736-3969829+chr19:3970921-3971069	-1942.34	113	0;0;0	GTG; 194-245; Rank: 166; cov: 83.33	83.3333	0	basic,appris_principal_1,CCDS	protein_coding	0.748201	ENST00000545797
ENST00000429709.6	ACTL6A	93	213	40	chr3:179562973-179563092	plus	chr3:179562973-179563092	-1945.03	106	0;0;0	CTG; 160-214; Rank: 261; cov: 38.46	38.4615	0	basic,appris_principal_1,CCDS	protein_coding	0.112459	ENST00000429709
ENST00000393085.3	MTPN	0	216	72	chr7:135977101-135977250	minus	chr7:135977101-135977316	-1951.75	112	0;0;0	GTG; 13-217; Rank: 363; cov: 68.25	68.254	0	basic,appris_principal_1,CCDS	protein_coding	0.180319	ENST00000393085
ENST00000397420.7	CD151	0	249	83	chr11:832942-833022+chr11:834530-834591+chr11:836063-836069	plus	chr11:832843-833022+chr11:834530-834591+chr11:836063-836069	-1968.35	109	0;0;0	CTG; 190-250; Rank: 60; cov: 86.67	86.6667	0	basic,appris_principal_2,CCDS	protein_coding	0.437309	ENST00000397420
ENST00000314797.10	COPG1	2	104	34	chr3:129249608-129249709	plus	chr3:129249608-129249709	-1978.38	106	0;0;0	GTG; 36-105; Rank: 32; cov: 77.78	77.7778	3.4	basic,appris_principal_1,CCDS	protein_coding	0.543326	ENST00000314797
ENST00000617979.4	GALE	25	169	48	chr1:23799008-23799012+chr1:23799366-23799436+chr1:23800712-23800779	minus	chr1:23799008-23799012+chr1:23799366-23799436+chr1:23800712-23800779	-1978.48	116	0;0;0	GTG; 71-170; Rank: 81; cov: 67.86	67.8571	0	basic,appris_principal_1,CCDS	protein_coding	1.07067	ENST00000617979
ENST00000372642.4	ENDOG	1	211	70	chr9:128818535-128818684	plus	chr9:128818475-128818684	-1984.82	104	0;0;0	TTG; 77-212; Rank: 226; cov: 60.0	60	0	basic,appris_principal_1,CCDS	protein_coding	1.01618	ENST00000372642
ENST00000355112.7	BLM	1	118	39	chr15:90717328-90717440+chr15:90747389-90747392	plus	chr15:90717328-90717440+chr15:90747389-90747392	-1992.49	118	0;0;0	ATC; 80-119; Rank: 303; cov: 100.0	100	0	basic,appris_principal_1,CCDS	protein_coding	1.10739	ENST00000355112
ENST00000259808.8	RIPK1	1	298	99	chr6:3068572-3068661+chr6:3076764-3076823	plus	chr6:3068425-3068661+chr6:3076764-3076823	-1998.13	116	0;0;0	CTG; 152-299; Rank: 394; cov: 70.45	70.4545	0	basic,appris_principal_1,CCDS	protein_coding	0.436468	ENST00000259808
ENST00000302118.5	PCSK9	2	290	96	chr1:55039688-55039837	plus	chr1:55039550-55039837	-2019.82	76	0;0;0	GTG; 81-291; Rank: 335; cov: 52.31	52.3077	0	basic,appris_principal_1,CCDS	protein_coding	0.548665	ENST00000302118
ENST00000307741.10	THOP1	2	203	67	chr19:2785513-2785662	plus	chr19:2785462-2785662	-2048.13	104	0;0;0	GTG; 144-204; Rank: 193; cov: 73.33	73.3333	11.061	basic,appris_principal_1,CCDS	protein_coding	0.470349	ENST00000307741
ENST00000379987.6	NPNT	6	216	70	chr4:105895503-105895652	plus	chr4:105895443-105895652	-2056.52	95	0;0;0	CTG; 169-217; Rank: 451; cov: 63.64	63.6364	0	basic,appris_principal_3,CCDS	protein_coding	0.318237	ENST00000379987
ENST00000394434.6	LARS	59	167	36	chr5:146182494-146182601	minus	chr5:146182494-146182601	-2067.69	115	0;0;0	GTG; 114-168; Rank: 43; cov: 84.62	84.6154	1.88462	basic,appris_principal_1,CCDS	protein_coding	0.842705	ENST00000394434
ENST00000245206.9	GOT2	0	129	43	chr16:58734229-58734357	minus	chr16:58734229-58734357	-2084.02	108	0;0;0	CTG; 97-130; Rank: 213; cov: 50.0	50	1	basic,appris_principal_1,CCDS	protein_coding	1.46002	ENST00000245206
ENST00000366554.2	OPN3	8	107	33	chr1:241640255-241640353	minus	chr1:241640255-241640353	-2095.44	80	0;0;0	AAG; 66-108; Rank: 492; cov: 88.89	88.8889	0	basic,appris_principal_1,CCDS	protein_coding	0.422112	ENST00000366554
ENST00000259467.8	PDCL	73	166	31	chr9:122826788-122826792+chr9:122828471-122828558	minus	chr9:122826788-122826792+chr9:122828471-122828558	-2100.57	118	0;0;0	CTG; 125-167; Rank: 84; cov: 100.0	100	0	basic,appris_principal_1,CCDS	protein_coding	0.952099	ENST00000259467
ENST00000310574.7	SLC5A6	321	474	51	chr2:27207651-27207790+chr2:27211467-27211476	minus	chr2:27207651-27207790+chr2:27211467-27211479	-2102.91	118	0;0;0	GTG; 379-475; Rank: 500; cov: 77.78	77.7778	0	basic,appris_principal_1,CCDS	protein_coding	0.320343	ENST00000310574
ENST00000238892.3	CRIPT	39	132	31	chr2:46617190-46617282	plus	chr2:46617190-46617282	-2109.5	119	0;0;0	CTG; 85-133; Rank: 206; cov: 90.91	90.9091	0	basic,appris_principal_1,CCDS	protein_coding	0.311861	ENST00000238892
ENST00000256442.9	CCNB1	127	253	42	chr5:69167137-69167262	plus	chr5:69167137-69167262	-2110.79	118	0;0;0	CTG; 212-254; Rank: 12; cov: 77.78	77.7778	0	basic,appris_principal_1,CCDS	protein_coding	0.807008	ENST00000256442
ENST00000263256.6	DESI1	74	257	61	chr22:41620840-41620989	minus	chr22:41620840-41621022	-2126.38	108	0;0;0	ACG; 192-258; Rank: 88; cov: 76.47	76.4706	0	basic,appris_principal_1,exp_conf,CCDS	protein_coding	0.560492	ENST00000263256
ENST00000250457.7	EGLN3	2	329	109	chr14:33950753-33950902	minus	chr14:33950753-33951079	-2128.19	118	0;0;0	CTG; 297-330; Rank: 393; cov: 66.67	66.6667	0	basic,appris_principal_1,CCDS	protein_coding	0.580441	ENST00000250457
ENST00000279488.7	DUSP6	902	1232	110	chr12:89352040-89352189	minus	chr12:89352040-89352369	-2128.47	116	0;0;0	ACG; 939-1233; Rank: 133; cov: 52.69	52.6882	0	basic,appris_principal_1,CCDS	protein_coding	0.515766	ENST00000279488
ENST00000340385.5	PRDX6	0	132	44	chr1:173477266-173477397	plus	chr1:173477266-173477397	-2142.85	106	0;0;0	TTG; 97-133; Rank: 499; cov: 42.86	42.8571	0.25	basic,appris_principal_1,CCDS	protein_coding	0.140293	ENST00000340385
ENST00000223095.4	SERPINE1	1	157	52	chr7:101127096-101127244+chr7:101128393-101128393	plus	chr7:101127090-101127244+chr7:101128393-101128393	-2157.74	120	0;0;0	ACG; 119-158; Rank: 344; cov: 50.0	50	0	basic,appris_principal_1,CCDS	protein_coding	0.238137	ENST00000223095
ENST00000216500.9	DHRS7	99	456	119	chr14:60165310-60165459	minus	chr14:60165310-60165605+chr14:60169697-60169757	-2162.68	101	0;0;0	CTG; 409-457; Rank: 489; cov: 63.64	63.6364	0	basic,appris_principal_1,CCDS	protein_coding	0.05683	ENST00000216500
ENST00000607197.5	HEBP2	1	277	92	chr6:138404346-138404495	plus	chr6:138404220-138404495	-2172.44	89	0;0;0	CTG; 167-278; Rank: 216; cov: 53.12	53.125	0.915147	basic,appris_principal_1,CCDS	protein_coding	0.34543	ENST00000607197
ENST00000262482.10	RNF167	494	656	54	chr17:4940760-4940909	plus	chr17:4940748-4940909	-2181.53	118	0;0;0	AGG; 618-657; Rank: 300; cov: 75.0	75	0	basic,appris_principal_2,CCDS	protein_coding	0.377886	ENST00000262482
ENST00000221930.5	TGFB1	114	867	251	chr19:41353045-41353194	minus	chr19:41353045-41353797	-2186.05	110	0;0;0	CTG; 172-868; Rank: 61; cov: 55.51	55.5066	0	basic,appris_principal_1,CCDS	protein_coding	0.465603	ENST00000221930
ENST00000307296.7	PDCD6IP	158	377	73	chr3:33798579-33798728	plus	chr3:33798510-33798728	-2188.27	108	0;0;0	CTG; 333-378; Rank: 118; cov: 70.0	70	0.6	basic,appris_principal_3,CCDS	protein_coding	1.23322	ENST00000307296
ENST00000262067.4	TSPAN13	1	433	144	chr7:16753818-16753967	plus	chr7:16753536-16753967	-2205.34	111	0;0;0	TTG; 326-434; Rank: 155; cov: 80.65	80.6452	0	basic,appris_principal_1,CCDS	protein_coding	0.459384	ENST00000262067
ENST00000359707.8	G3BP2	531	786	85	chr4:75662026-75662049+chr4:75673208-75673333	minus	chr4:75662026-75662049+chr4:75673208-75673438	-2206.45	120	0;0;0	GTG; 607-787; Rank: 124; cov: 49.09	49.0909	0	basic,appris_principal_4,CCDS	protein_coding	0.342608	ENST00000359707
ENST00000372661.3	TCEAL9	20	311	97	chrX:103356606-103356606+chrX:103357083-103357161+chrX:103357615-103357684	plus	chrX:103356465-103356606+chrX:103357083-103357161+chrX:103357615-103357684	-2211.29	111	0;0;0	ATA; 264-312; Rank: 71; cov: 100.0	100	0	alternative_5_UTR,basic,appris_principal_1,CCDS	protein_coding	0.262199	ENST00000372661
ENST00000301634.11	TK1	5	239	78	chr17:78186995-78187144	minus	chr17:78186995-78187228	-2213.63	105	0;0;0	ACG; 195-240; Rank: 11; cov: 80.0	80	0	basic,appris_principal_1,CCDS	protein_coding	0.542917	ENST00000301634
ENST00000236137.9	SLC19A2	78	237	53	chr1:169485767-169485916	minus	chr1:169485767-169485925	-2215.75	99	0;0;0	CTG; 124-238; Rank: 464; cov: 39.39	39.3939	0	basic,appris_principal_1,CCDS	protein_coding	0.739155	ENST00000236137
ENST00000377768.7	SNX5	196	313	39	chr20:17968426-17968457+chr20:17968700-17968784	minus	chr20:17968426-17968457+chr20:17968700-17968784	-2221.07	116	0;0;0	GTG; 266-314; Rank: 356; cov: 63.64	63.6364	0	basic,appris_principal_1,CCDS	protein_coding	0.826075	ENST00000377768
ENST00000235310.7	MAD2L2	782	929	49	chr1:11680602-11680613+chr1:11681039-11681173	minus	chr1:11680602-11680613+chr1:11681039-11681173	-2222.64	111	0;0;0	GTG; 861-930; Rank: 321; cov: 55.56	55.5556	0	basic,appris_principal_1,CCDS	protein_coding	0.0941937	ENST00000235310
ENST00000338370.7	AURKAIP1	2	401	133	chr1:1374757-1374906	minus	chr1:1374757-1375155	-2234.05	111	0;0;0	ATT; 105-402; Rank: 230; cov: 47.87	47.8723	0	basic,appris_principal_1,CCDS	protein_coding	0.0633025	ENST00000338370
ENST00000261483.4	MAN2A1	638	1052	138	chr5:109690268-109690417	plus	chr5:109690004-109690417	-2240.5	108	0;0;0	CTG; 1002-1053; Rank: 455; cov: 75.0	75	0	basic,appris_principal_1,CCDS	protein_coding	0.585362	ENST00000261483
ENST00000295633.7	FSTL1	0	357	119	chr3:120450897-120451046	minus	chr3:120450897-120451253	-2241.13	98	0;0;0	AGG; 268-358; Rank: 38; cov: 64.0	64	0	basic,appris_principal_1,CCDS	protein_coding	0.230524	ENST00000295633
ENST00000361337.2	TOP1	19	250	77	chr20:41028918-41029067	plus	chr20:41028837-41029067	-2249.07	105	0;0;0	CTG; 140-251; Rank: 157; cov: 43.75	43.75	0.315789	basic,appris_principal_1,CCDS	protein_coding	0.194502	ENST00000361337
ENST00000225972.7	LRRC59	68	236	56	chr17:50397318-50397467	minus	chr17:50397318-50397485	-2251.25	116	0;0;0	ATT; 177-237; Rank: 14; cov: 93.33	93.3333	9.375	basic,appris_principal_1,CCDS	protein_coding	0.289107	ENST00000225972
ENST00000538862.6	CDCA3	791	902	37	chr12:6850953-6851009+chr12:6851222-6851275	minus	chr12:6850953-6851009+chr12:6851222-6851275	-2253.94	118	0;0;0	CTG; 813-903; Rank: 438; cov: 36.0	36	0	basic,appris_principal_1,CCDS	protein_coding	0.322432	ENST00000538862
ENST00000176643.10	ALDH3A2	167	446	93	chr17:19648822-19648971	plus	chr17:19648693-19648971	-2259.92	104	0;0;0	TTG; 324-447; Rank: 425; cov: 58.33	58.3333	0	basic,appris_principal_3,CCDS	protein_coding	0.322587	ENST00000176643
ENST00000390658.3	EID2	107	254	49	chr19:39540080-39540226	minus	chr19:39540080-39540226	-2283.31	98	0;0;0	ATT; 210-255; Rank: 416; cov: 80.0	80	0	upstream_ATG,basic,appris_principal_1,CCDS	protein_coding	0.603126	ENST00000390658
ENST00000263382.7	ASF1B	125	500	125	chr19:14136457-14136606	minus	chr19:14136457-14136831	-2300.59	116	0;0;0	GTG; 399-501; Rank: 57; cov: 65.52	65.5172	0	basic,appris_principal_1,CCDS	protein_coding	0.485914	ENST00000263382
ENST00000332687.10	RLIM	36	219	61	chrX:74595978-74596000+chrX:74614422-74614548	minus	chrX:74595978-74596000+chrX:74614422-74614581	-2303.5	119	0;0;0	ATC; 178-220; Rank: 476; cov: 66.67	66.6667	0	basic,appris_principal_1,CCDS	protein_coding	1.39932	ENST00000332687
ENST00000298190.10	KRBOX4	1	196	65	chrX:46447338-46447346+chrX:46448200-46448310+chrX:46450431-46450460	plus	chrX:46447293-46447346+chrX:46448200-46448310+chrX:46450431-46450460	-2307.23	98	0;0;0	AGG; 146-197; Rank: 146; cov: 100.0	100	0	basic,appris_principal_3,CCDS	protein_coding	6.33333	ENST00000298190
ENST00000254719.9	RPA1	2	110	36	chr17:1829986-1830093	plus	chr17:1829986-1830093	-2332.03	107	0;0;0	AAG; 63-111; Rank: 54; cov: 100.0	100	8.60201	basic,appris_principal_1,CCDS	protein_coding	0.559761	ENST00000254719
ENST00000229812.7	STK38	118	286	56	chr6:36540203-36540207+chr6:36547190-36547334	minus	chr6:36540203-36540207+chr6:36547190-36547352	-2337.87	119	0;0;0	CTG; 221-287; Rank: 316; cov: 35.29	35.2941	0	basic,appris_principal_1,CCDS	protein_coding	0.162683	ENST00000229812
ENST00000296930.9	NPM1	58	301	81	chr5:171387799-171387948	plus	chr5:171387706-171387948	-2367.12	112	0;0;0	CTG; 239-302; Rank: 10; cov: 68.75	68.75	0	basic,appris_principal_1,CCDS	protein_coding	25.028	ENST00000296930
ENST00000368216.8	RRNAD1	540	630	30	chr1:156729015-156729104	plus	chr1:156729015-156729104	-2374.35	114	0;0;0	CTG; 571-631; Rank: 343; cov: 66.67	66.6667	0	basic,appris_principal_3,CCDS	protein_coding	2.05827	ENST00000368216
ENST00000435456.6	SLC25A17	23	134	37	chr22:40819249-40819359	minus	chr22:40819249-40819359	-2385.68	117	0;0;0	CTG; 81-135; Rank: 225; cov: 53.85	53.8462	0	basic,appris_principal_1,CCDS	protein_coding	0.381971	ENST00000435456
ENST00000521580.2	SMIM12	1	145	48	chr1:34855978-34855982+chr1:34859677-34859815	minus	chr1:34855978-34855982+chr1:34859677-34859815	-2399.2	120	0;0;0	CTG; 116-146; Rank: 307; cov: 100.0	100	0	basic,appris_principal_1,CCDS	protein_coding	0.0740346	ENST00000521580
ENST00000354725.7	SND1	2	194	64	chr7:127652224-127652373	plus	chr7:127652182-127652373	-2401.69	116	0;0;0	TTG; 141-195; Rank: 142; cov: 61.54	61.5385	0	basic,appris_principal_1,CCDS	protein_coding	0.338628	ENST00000354725
ENST00000322623.9	RUVBL1	31	100	23	chr3:128123725-128123793	minus	chr3:128123725-128123793	-2403.21	114	0;0;0	ACG; 71-101; Rank: 178; cov: 100.0	100	0	basic,appris_principal_1,CCDS	protein_coding	0.324667	ENST00000322623
ENST00000266970.8	CDK2	0	240	80	chr12:55966859-55967008	plus	chr12:55966769-55967008	-2403.54	118	0;0;0	TTG; 73-241; Rank: 65; cov: 58.82	58.8235	1	basic,appris_principal_1,CCDS	protein_coding	0.421183	ENST00000266970
ENST00000372994.1	C9orf16	1	148	49	chr9:128160261-128160407	plus	chr9:128160261-128160407	-2420.14	103	0;0;0	ACG; 98-149; Rank: 76; cov: 83.33	83.3333	0	basic,appris_principal_1,CCDS	protein_coding	0.169201	ENST00000372994
ENST00000317897.4	MAGEF1	1	181	60	chr3:184711822-184711971	minus	chr3:184711822-184712001	-2440.02	113	0;0;0	ATT; 65-182; Rank: 183; cov: 44.12	44.1176	0	basic,appris_principal_1,CCDS	protein_coding	0.492325	ENST00000317897
ENST00000379389.4	ISG15	1	151	50	chr1:1013424-1013573	plus	chr1:1013424-1013573	-2444	111	0;0;0	ATC; 98-152; Rank: 288; cov: 53.85	53.8462	0	basic,appris_principal_1,CCDS	protein_coding	0.32724	ENST00000379389
ENST00000265462.8	PRDX5	2	128	42	chr11:64318090-64318215	plus	chr11:64318090-64318215	-2446.77	109	0;0;0	GTG; 84-129; Rank: 498; cov: 60.0	60	0	basic,appris_principal_1,CCDS	protein_coding	0.129632	ENST00000265462
ENST00000263202.14	UFD1L	1	130	43	chr22:19479086-19479214	minus	chr22:19479086-19479214	-2458.75	110	0;0;0	TTG; 92-131; Rank: 180; cov: 87.5	87.5	0	basic,appris_principal_1,CCDS	protein_coding	0.821499	ENST00000263202
ENST00000523731.5	INTS8	7	133	42	chr8:94823306-94823431	plus	chr8:94823306-94823431	-2459.47	111	0;0;0	TTG; 89-134; Rank: 372; cov: 60.0	60	0	basic,appris_principal_1,CCDS	protein_coding	0.532036	ENST00000523731
ENST00000261714.10	BLMH	1	175	58	chr17:30291820-30291969	minus	chr17:30291820-30291993	-2473.59	104	0;0;0	CTG; 137-176; Rank: 83; cov: 75.0	75	0	basic,appris_principal_1,CCDS	protein_coding	0.594348	ENST00000261714
ENST00000325110.10	HMGCS1	57	207	50	chr5:43298966-43298975+chr5:43307766-43307824+chr5:43313356-43313436	minus	chr5:43298966-43298975+chr5:43307766-43307824+chr5:43313356-43313436	-2486.83	120	0;0;0	GTG; 157-208; Rank: 79; cov: 75.0	75	0	basic,appris_principal_1,CCDS	protein_coding	0.542299	ENST00000325110
ENST00000369713.9	GSTO1	2	194	64	chr10:104254779-104254928	plus	chr10:104254737-104254928	-2499.51	113	0;0;0	CTG; 147-195; Rank: 305; cov: 72.73	72.7273	0.107143	basic,appris_principal_1,CCDS	protein_coding	0.163849	ENST00000369713
ENST00000611874.4	ZMYM1	302	440	46	chr1:35079156-35079219+chr1:35093914-35093987	plus	chr1:35079156-35079219+chr1:35093914-35093987	-2519.44	118	0;0;0	AAG; 390-441; Rank: 246; cov: 83.33	83.3333	0	basic,appris_principal_1,CCDS	protein_coding	3.80379	ENST00000611874
ENST00000322344.7	PNKP	206	431	75	chr19:49867205-49867217+chr19:49867469-49867605	minus	chr19:49867205-49867217+chr19:49867469-49867680	-2526.16	115	0;0;0	GTG; 390-432; Rank: 423; cov: 77.78	77.7778	0	basic,appris_principal_1,CCDS	protein_coding	0.392378	ENST00000322344
ENST00000216218.7	ST13	260	482	74	chr22:40856541-40856690	minus	chr22:40856541-40856762	-2538.57	118	0;0;0	CTG; 435-483; Rank: 47; cov: 100.0	100	11.6338	basic,appris_principal_1,CCDS	protein_coding	1.56127	ENST00000216218
ENST00000316660.6	PMAIP1	77	230	51	chr18:59900028-59900177	plus	chr18:59900025-59900177	-2541.71	100	0;0;0	AGG; 180-231; Rank: 86; cov: 66.67	66.6667	0	basic,appris_principal_1,CCDS	protein_coding	0.414798	ENST00000316660
ENST00000209728.8	CDC6	321	471	50	chr17:40287954-40288090+chr17:40289408-40289420	plus	chr17:40287954-40288090+chr17:40289408-40289420	-2552.55	119	0;0;0	CTG; 424-472; Rank: 477; cov: 45.45	45.4545	0	basic,appris_principal_1,CCDS	protein_coding	0.317306	ENST00000209728
ENST00000354785.8	FN1	1	370	123	chr2:215435803-215435952	minus	chr2:215435803-215436171	-2568.96	114	0;0;0	ATT; 278-371; Rank: 286; cov: 76.92	76.9231	0.727273	basic,appris_principal_3,CCDS	protein_coding	0.445513	ENST00000354785
ENST00000398136.6	TMEM123	1	421	140	chr11:102452624-102452773	minus	chr11:102452624-102453043	-2590.32	89	0;0;0	ACG; 392-422; Rank: 163; cov: 80.0	80	0	basic,appris_principal_2,CCDS	protein_coding	0.375902	ENST00000398136
ENST00000261772.12	AARS	30	144	38	chr16:70282764-70282784+chr16:70289421-70289513	minus	chr16:70282764-70282784+chr16:70289421-70289513	-2601.54	119	0;0;0	CTG; 100-145; Rank: 74; cov: 60.0	60	0	basic,appris_principal_1,CCDS	protein_coding	0.660923	ENST00000261772
ENST00000314787.7	PINX1	0	120	40	chr8:10839757-10839876	minus	chr8:10839757-10839876	-2601.9	110	0;0;0	ACG; 31-121; Rank: 224; cov: 76.0	76	0	basic,appris_principal_3,CCDS	protein_coding	1.1957	ENST00000314787
ENST00000258145.7	GNS	0	171	57	chr12:64759277-64759426	minus	chr12:64759277-64759447	-2604.73	105	0;0;0	GTG; 19-172; Rank: 285; cov: 56.52	56.5217	0	basic,appris_principal_2,CCDS	protein_coding	0.356479	ENST00000258145
ENST00000375147.7	NCBP1	88	256	56	chr9:97633732-97633881	plus	chr9:97633714-97633881	-2613.18	114	0;0;0	CTG; 221-257; Rank: 431; cov: 85.71	85.7143	0	basic,appris_principal_1,CCDS	protein_coding	0.0596032	ENST00000375147
ENST00000395748.7	AREG	2	212	70	chr4:74445196-74445345	plus	chr4:74445136-74445345	-2622.01	109	0;0;0	AAG; 84-213; Rank: 284; cov: 55.26	55.2632	0	basic,appris_principal_1,CCDS	protein_coding	2.04839	ENST00000395748
ENST00000381346.8	RDH11	0	111	37	chr14:67695704-67695814	minus	chr14:67695704-67695814	-2639.02	117	0;0;0	CTG; 73-112; Rank: 407; cov: 87.5	87.5	0	basic,appris_principal_1,CCDS	protein_coding	0.0482983	ENST00000381346
ENST00000299608.6	TMX3	92	317	75	chr18:68714982-68715131	minus	chr18:68714982-68715206	-2641.56	104	0;0;0	ATC; 273-318; Rank: 433; cov: 60.0	60	0	upstream_ATG,basic,appris_principal_2,CCDS	protein_coding	0.418697	ENST00000299608
ENST00000322875.8	CD46	45	156	37	chr1:207752102-207752212	plus	chr1:207752102-207752212	-2705.17	99	0;0;0	CTG; 115-157; Rank: 108; cov: 66.67	66.6667	0	basic,appris_principal_4,CCDS	protein_coding	0.541635	ENST00000322875
ENST00000528080.5	TMEM41B	63	339	92	chr11:9314442-9314591	minus	chr11:9314442-9314717	-2715.58	111	0;0;0	GTG; 238-340; Rank: 208; cov: 58.62	58.6207	0	basic,appris_principal_1,CCDS	protein_coding	0.375548	ENST00000528080
ENST00000366923.7	EPRS	54	270	72	chr1:220046389-220046538	minus	chr1:220046389-220046604	-2761.28	110	0;0;0	CTG; 223-271; Rank: 68; cov: 72.73	72.7273	0	basic,appris_principal_1,CCDS	protein_coding	0.466224	ENST00000366923
ENST00000269228.9	NPC1	18	555	179	chr18:23586344-23586493	minus	chr18:23586344-23586880	-2769.2	101	0;0;0	ACG; 163-556; Rank: 349; cov: 55.56	55.5556	3.48387	basic,appris_principal_1,CCDS	protein_coding	0.128629	ENST00000269228
ENST00000371335.4	LAMP2	2	137	45	chrX:120469170-120469304	minus	chrX:120469170-120469304	-2793.82	114	0;0;0	GTG; 78-138; Rank: 48; cov: 80.0	80	0	basic,appris_alternative_2,CCDS	protein_coding	0.360883	ENST00000371335
ENST00000617246.4	LPP	0	189	63	chr3:188225444-188225527+chr3:188341663-188341719+chr3:188406112-188406120	plus	chr3:188225405-188225527+chr3:188341663-188341719+chr3:188406112-188406120	-2805.2	120	0;0;0	CTG; 85-190; Rank: 414; cov: 36.67	36.6667	0	basic,appris_principal_1,CCDS	protein_coding	0.229249	ENST00000617246
ENST00000377798.8	POLR1E	2	113	37	chr9:37485937-37486047	plus	chr9:37485937-37486047	-2817.55	116	0;0;0	GTG; 66-114; Rank: 361; cov: 63.64	63.6364	0	basic,appris_principal_2,CCDS	protein_coding	0.426747	ENST00000377798
ENST00000421807.6	INPP5K	98	389	97	chr17:1516500-1516649	minus	chr17:1516500-1516790	-2831.65	116	0;0;0	CTG; 357-390; Rank: 470; cov: 83.33	83.3333	0.6	basic,appris_principal_1,CCDS	protein_coding	1.28456	ENST00000421807
ENST00000305188.12	ESCO2	1	238	79	chr8:27774474-27774607+chr8:27775499-27775514	plus	chr8:27774387-27774607+chr8:27775499-27775514	-2875.58	119	0;0;0	ACG; 173-239; Rank: 478; cov: 64.71	64.7059	0	basic,appris_principal_2,CCDS	protein_coding	0.295444	ENST00000305188
ENST00000332810.3	AEN	1	151	50	chr15:88621297-88621382+chr15:88626146-88626209	plus	chr15:88621297-88621382+chr15:88626146-88626209	-2876.11	118	0;0;0	AGG; 86-152; Rank: 410; cov: 58.82	58.8235	0	basic,appris_principal_1,CCDS	protein_coding	0.627987	ENST00000332810
ENST00000439211.6	DHFR	2	494	164	chr5:80654490-80654639	minus	chr5:80654490-80654981	-2881.58	107	0;0;0	GTG; 135-495; Rank: 291; cov: 73.91	73.913	0	basic,appris_principal_1,CCDS	protein_coding	1.09032	ENST00000439211
ENST00000355773.5	SLC17A5	2	269	89	chr6:73653887-73654036	minus	chr6:73653887-73654153	-2883.57	102	0;0;0	GTG; 240-270; Rank: 381; cov: 100.0	100	0	basic,appris_principal_1,CCDS	protein_coding	0.911375	ENST00000355773
ENST00000317508.10	PRSS8	114	264	50	chr16:31135499-31135648	minus	chr16:31135499-31135648	-2911.28	114	0;0;0	TTG; 124-265; Rank: 264; cov: 50.0	50	0	basic,appris_principal_1,CCDS	protein_coding	1.14285	ENST00000317508
ENST00000254940.9	NIP7	1	400	133	chr16:69339680-69339829	plus	chr16:69339431-69339829	-2914.66	117	0;0;0	ATT; 287-401; Rank: 382; cov: 60.61	60.6061	0	basic,appris_principal_1,CCDS	protein_coding	0.257299	ENST00000254940
ENST00000264255.7	TXNDC9	79	256	59	chr2:99333211-99333242+chr2:99336239-99336356	minus	chr2:99333211-99333242+chr2:99336239-99336383	-2928.19	118	0;0;0	CTG; 185-257; Rank: 122; cov: 63.16	63.1579	0	basic,appris_principal_1,CCDS	protein_coding	0.832579	ENST00000264255
ENST00000257700.6	RINT1	96	231	45	chr7:105532181-105532315	plus	chr7:105532181-105532315	-2945.75	115	0;0;0	ACG; 190-232; Rank: 235; cov: 77.78	77.7778	2.46581	basic,appris_principal_1,CCDS	protein_coding	2.22347	ENST00000257700
ENST00000409753.7	HN1	145	286	47	chr17:75154398-75154538	minus	chr17:75154398-75154538	-2973.96	114	0;0;0	TTG; 242-287; Rank: 4; cov: 100.0	100	0	basic,appris_principal_1,CCDS	protein_coding	0.588389	ENST00000409753
ENST00000356362.6	PUS7	2	215	71	chr7:105508513-105508520+chr7:105522052-105522193	minus	chr7:105508513-105508520+chr7:105522052-105522256	-2990.6	118	0;0;0	CTG; 48-216; Rank: 494; cov: 54.9	54.902	0	alternative_5_UTR,basic,appris_principal_1,CCDS	protein_coding	0.398238	ENST00000356362
ENST00000225296.7	DHX33	0	201	67	chr17:5468860-5469009	minus	chr17:5468860-5469060	-3026.35	110	0;0;0	GTG; 124-202; Rank: 475; cov: 66.67	66.6667	0	basic,appris_principal_1,CCDS	protein_coding	0.390958	ENST00000225296
ENST00000425380.6	HYLS1	583	781	66	chr11:125887691-125887765+chr11:125891423-125891472+chr11:125899344-125899368	plus	chr11:125887643-125887765+chr11:125891423-125891472+chr11:125899344-125899368	-3033.57	119	0;0;0	CTG; 656-782; Rank: 259; cov: 51.35	51.3514	0	alternative_5_UTR,basic,appris_principal_1,CCDS	protein_coding	0.671334	ENST00000425380
ENST00000382252.5	ZNF316	52	556	168	chr7:6641841-6641962+chr7:6642382-6642409	plus	chr7:6637374-6637447+chr7:6637846-6638009+chr7:6639042-6639141+chr7:6641825-6641962+chr7:6642382-6642409	-3052.84	115	0;0;0	GTG; 206-557; Rank: 301; cov: 47.32	47.3214	11	basic,appris_principal_1,CCDS	protein_coding	2.03786	ENST00000382252
ENST00000261811.5	CYSTM1	523	664	47	chr5:140175165-140175285+chr5:140194446-140194465	plus	chr5:140175165-140175285+chr5:140194446-140194465	-3091.6	119	0;0;0	CTG; 584-665; Rank: 469; cov: 63.64	63.6364	0	basic,appris_principal_1,CCDS	protein_coding	0.201062	ENST00000261811
ENST00000437198.6	PARN	1	142	47	chr16:14630126-14630266	minus	chr16:14630126-14630266	-3111.18	114	0;0;0	ATT; 74-143; Rank: 248; cov: 77.78	77.7778	0	basic,appris_principal_1,CCDS	protein_coding	0.401698	ENST00000437198
ENST00000296504.3	SAP30	0	240	80	chr4:173371033-173371182	plus	chr4:173370943-173371182	-3121.62	111	0;0;0	GTG; 127-241; Rank: 198; cov: 57.58	57.5758	0	basic,appris_principal_1,CCDS	protein_coding	1.28663	ENST00000296504
ENST00000263780.8	CHMP2B	55	238	61	chr3:87227373-87227522	plus	chr3:87227340-87227522	-3134.32	111	0;0;0	AAG; 155-239; Rank: 350; cov: 39.13	39.1304	0	basic,appris_principal_1,CCDS	protein_coding	0.282093	ENST00000263780
ENST00000233596.7	REEP6	193	523	110	chr19:1491120-1491269	plus	chr19:1490940-1491269	-3142.87	102	0;0;0	GTG; 467-524; Rank: 362; cov: 85.71	85.7143	0	basic,appris_principal_2,CCDS	protein_coding	0.168402	ENST00000233596
ENST00000295448.7	GNPDA2	1	157	52	chr4:44722208-44722242+chr4:44726474-44726588	minus	chr4:44722208-44722242+chr4:44726474-44726594	-3147.64	119	0;0;0	TTG; 80-158; Rank: 250; cov: 76.19	76.1905	0	basic,appris_principal_2,CCDS	protein_coding	1.06115	ENST00000295448
ENST00000395841.6	RAE1	285	420	45	chr20:57351295-57351422+chr20:57354032-57354038	plus	chr20:57351295-57351422+chr20:57354032-57354038	-3158.26	120	0;0;0	CTG; 301-421; Rank: 117; cov: 80.0	80	0	basic,appris_principal_1,CCDS	protein_coding	0.467931	ENST00000395841
ENST00000539247.5	ARMCX6	286	433	49	chrX:101616621-101616766+chrX:101617283-101617283	minus	chrX:101616621-101616766+chrX:101617283-101617283	-3195.66	115	0;0;0	CTG; 314-434; Rank: 191; cov: 60.0	60	0	basic,appris_principal_1,CCDS	protein_coding	6.22256	ENST00000539247
ENST00000392222.6	EEF1B2	267	375	36	chr2:206159872-206159979	plus	chr2:206159872-206159979	-3208.32	117	0;0;0	GTG; 310-376; Rank: 154; cov: 47.06	47.0588	10.6667	alternative_5_UTR,basic,appris_principal_1,CCDS	protein_coding	0.948961	ENST00000392222
ENST00000245539.10	MRPS7	2	227	75	chr17:75261751-75261900	plus	chr17:75261676-75261900	-3218.19	115	0;0;0	AGG; 138-228; Rank: 174; cov: 84.0	84	0	basic,appris_principal_1,CCDS	protein_coding	0.130204	ENST00000245539
ENST00000309922.6	TRMT10C	1	154	51	chr3:101561866-101562003+chr3:101564770-101564781	plus	chr3:101561863-101562003+chr3:101564770-101564781	-3245.13	119	0;0;0	CTG; 101-155; Rank: 413; cov: 61.54	61.5385	0	basic,appris_principal_1,CCDS	protein_coding	0.477286	ENST00000309922
ENST00000294258.7	ZFPL1	11	152	47	chr11:65084246-65084378+chr11:65084691-65084698	plus	chr11:65084246-65084378+chr11:65084691-65084698	-3253.56	119	0;0;0	GTG; 111-153; Rank: 415; cov: 55.56	55.5556	0	basic,appris_principal_1,CCDS	protein_coding	0.562185	ENST00000294258
ENST00000276533.3	GINS4	57	210	51	chr8:41529266-41529396+chr8:41530184-41530202	plus	chr8:41529263-41529396+chr8:41530184-41530202	-3284.61	119	0;0;0	GTG; 160-211; Rank: 398; cov: 58.33	58.3333	0	basic,appris_principal_1,CCDS	protein_coding	0.150588	ENST00000276533
ENST00000361188.9	PRC1	858	1212	118	chr15:90994418-90994567	minus	chr15:90994418-90994771	-3315.24	100	0;0;0	CTG; 1177-1213; Rank: 17; cov: 100.0	100	6	basic,appris_principal_1,CCDS	protein_coding	1.49341	ENST00000361188
ENST00000252102.8	NDUFA2	46	202	52	chr5:140647584-140647733	minus	chr5:140647584-140647739	-3318.62	116	0;0;0	CTG; 173-203; Rank: 7; cov: 100.0	100	0	basic,appris_principal_1,CCDS	protein_coding	0.728614	ENST00000252102
ENST00000366607.4	TOMM20	71	221	50	chr1:235128716-235128865	minus	chr1:235128716-235128865	-3388.74	108	0;0;0	GTG; 84-222; Rank: 103; cov: 43.9	43.9024	0	basic,appris_principal_1,CCDS	protein_coding	1.80209	ENST00000366607
ENST00000382038.6	RAD1	1192	1420	76	chr5:34914893-34914961+chr5:34915416-34915496	minus	chr5:34914893-34914961+chr5:34915416-34915574	-3399.62	120	0;0;0	TTG; 1310-1421; Rank: 45; cov: 56.25	56.25	0	basic,appris_principal_1,CCDS	protein_coding	7.79493	ENST00000382038
ENST00000370274.7	NSDHL	2	194	64	chrX:152831011-152831117+chrX:152846282-152846324	plus	chrX:152830969-152831117+chrX:152846282-152846324	-3415.5	119	0;0;0	CTG; 120-195; Rank: 334; cov: 60.0	60	0	basic,appris_principal_1,CCDS	protein_coding	0.356544	ENST00000370274
ENST00000331825.10	FTL	0	207	69	chr19:48965358-48965507	plus	chr19:48965301-48965507	-3438.12	114	0;0;0	CTG; 163-208; Rank: 28; cov: 70.0	70	0	basic,appris_principal_1,CCDS	protein_coding	1.84228	ENST00000331825
ENST00000334047.11	F3	20	164	48	chr1:94541637-94541780	minus	chr1:94541637-94541780	-3447.87	110	0;0;0	CTG; 78-165; Rank: 59; cov: 83.33	83.3333	0	basic,appris_principal_1,CCDS	protein_coding	0.32205	ENST00000334047
ENST00000370938.7	CTH	6	144	46	chr1:70411278-70411415	plus	chr1:70411278-70411415	-3840.38	116	0;0;0	CTG; 94-145; Rank: 391; cov: 66.67	66.6667	0	basic,appris_principal_1,CCDS	protein_coding	0.396837	ENST00000370938

## Sheet: C_UntranslSET
tr_id1	gene	CDS_coverage	NTE_coverage	CDS_nonzero_fraction	NTE_nonzero_fraction	ovlp
ENST00000374644	EPHA8	1.00403	0	0.393145	0	0;0;0
ENST00000360295	SEZ6	1.01811	0	0.303823	0	0;0;0
ENST00000409204	PCDH20	1.01891	0	0.477941	0	0;0;0
ENST00000409186	RP11-310K10.1	1.01891	0	0.477941	0	0;0;0
ENST00000358470	STAT4	1.02937	0	0.495327	0	0;0;0
ENST00000392314	TMEFF2	1.0317	0	0.466859	0	0;0;0
ENST00000427495	PLD5	1.08	0	0.370526	0	0;0;0
ENST00000391709	ZNF470	1.10446	0	0.371866	0	0;0;0
ENST00000410004	TMEM139	1.11982	0	0.410138	0	0;0;0
ENST00000559785	PSTPIP1	1.12201	0	0.351675	0	0;0;0
ENST00000355014	SEMA4A	1.13517	0	0.384514	0	0;0;0
ENST00000436027	YJEFN3	1.136	0	0.408	0	0;0;0
ENST00000409930	IL1RN	1.14045	0	0.438202	0	0;0;0
ENST00000321582	TTLL11	1.15356	0	0.393258	0	0;0;0
ENST00000366563	RGS7	1.15481	0	0.449791	0	0;0;0
ENST00000277480	LCN2	1.1608	0	0.361809	0	0;0;0
ENST00000306888	LNX1	1.16588	0	0.352291	0	0;0;0
ENST00000542434	ALOX5	1.17476	0	0.317152	0	0;0;0
ENST00000266066	SFRP5	1.1761	0	0.443396	0	0;0;0
ENST00000449001	PLEKHG6	1.17655	0	0.372859	0	0;0;0
ENST00000351325	FXYD1	1.21505	0	0.301075	0	0;0;0
ENST00000550896	UNC13A	1.24031	0	0.406679	0	0;0;0
ENST00000496424	C10orf11	1.25	0	0.392857	0	0;0;0
ENST00000519066	MTUS1	1.2619	0	0.380952	0	0;0;0
ENST00000333279	ANKRD45	1.27715	0	0.337079	0	0;0;0
ENST00000297283	PGAM2	1.27953	0	0.401575	0	0;0;0
ENST00000542859	FRY	1.3006	0	0.450232	0	0;0;0
ENST00000402966	C22orf46	1.30328	0	0.327869	0	0;0;0
ENST00000361925	GABRG2	1.30769	0	0.461538	0	0;0;0
ENST00000606888	ANKRD34A	1.31187	0	0.346076	0	0;0;0
ENST00000522391	MAGI2	1.33879	0	0.394081	0	0;0;0
ENST00000340134	IFITM10	1.34934	0	0.366812	0	0;0;0
ENST00000567975	USP31	1.37771	0	0.486068	0	0;0;0
ENST00000376468	NPPB	1.38519	0	0.42963	0	0;0;0
ENST00000263408	C9	1.38571	0	0.485714	0	0;0;0
ENST00000397095	GPR146	1.38623	0	0.362275	0	0;0;0
ENST00000311966	GLS2	1.39801	0	0.495854	0	0;0;0
ENST00000262483	PITPNM3	1.40615	0	0.354872	0	0;0;0
ENST00000602551	PARD6A	1.43218	0	0.511041	0	0;0;0
ENST00000463700	MAATS1	1.43933	0	0.401674	0	0;0;0
ENST00000379335	PHACTR1	1.44138	0	0.427586	0	0;0;0
ENST00000615746	C11orf65	1.46815	0	0.535032	0	0;0;0
ENST00000521157	NPM2	1.46977	0	0.502326	0	0;0;0
ENST00000603338	TSHZ2	1.46996	0	0.332364	0	0;0;0
ENST00000324189	B3GNT4	1.48813	0	0.424802	0	0;0;0
ENST00000378017	MTSS1	1.5212	0	0.53078	0	0;0;0
ENST00000302096	LKAAEAR1	1.52308	0	0.384615	0	0;0;0
ENST00000554873	SYNE3	1.58117	0	0.502046	0	0;0;0
ENST00000586301	SPRED3	1.58394	0	0.355231	0	0;0;0
ENST00000375486	PADI2	1.6021	0	0.518018	0	0;0;0
ENST00000562206	TPPP3	1.61582	0	0.581921	0	0;0;0
ENST00000342310	LMX1A	1.61619	0	0.394256	0	0;0;0
ENST00000553780	SERPINA5	1.63636	0	0.452088	0	0;0;0
ENST00000374599	STARD8	1.63949	0	0.45471	0	0;0;0
ENST00000617472	TMC4	1.70266	0	0.509116	0	0;0;0
ENST00000393140	PRIMA1	1.72078	0	0.428571	0	0;0;0
ENST00000585807	HSD17B1	1.74468	0	0.337386	0	0;0;0
ENST00000460253	CRB2	1.76101	0	0.465409	0	0;0;0
ENST00000499536	PRR19	1.80672	0	0.492997	0	0;0;0
ENST00000409363	ADCYAP1R1	1.82812	0	0.408482	0	0;0;0
ENST00000447676	PNCK	1.84778	0	0.400468	0	0;0;0
ENST00000340940	KLRG2	1.85122	0	0.441463	0	0;0;0
ENST00000424875	SLC2A4	1.85398	0	0.455752	0	0;0;0
ENST00000379023	ETV2	1.86538	0	0.435897	0	0;0;0
ENST00000317256	2022-09-04	1.86957	0	0.517391	0	0;0;0
ENST00000331737	ZNF438	1.89988	0	0.547009	0	0;0;0
ENST00000339176	NRN1L	1.90964	0	0.566265	0	0;0;0
ENST00000460135	EFCAB10	1.93506	0	0.467532	0	0;0;0
ENST00000437521	TBL2	1.975	0	0.525	0	0;0;0
ENST00000368099	CFAP45	2.0471	0	0.485507	0	0;0;0
ENST00000454147	SLC6A11	2.04785	0	0.488038	0	0;0;0
ENST00000429976	TRANK1	2.06596	0	0.580656	0	0;0;0
ENST00000292907	COX7A1	2.0875	0	0.55	0	0;0;0
ENST00000372748	COL9A2	2.11159	0	0.526087	0	0;0;0
ENST00000417247	ARHGAP22	2.12315	0	0.587849	0	0;0;0
ENST00000309276	PPM1J	2.13439	0	0.563241	0	0;0;0
ENST00000294338	PDZK1IP1	2.13913	0	0.678261	0	0;0;0
ENST00000373960	DES	2.15074	0	0.454352	0	0;0;0
ENST00000230053	B3GAT2	2.16358	0	0.395062	0	0;0;0
ENST00000586329	EPS8L1	2.20036	0	0.559199	0	0;0;0
ENST00000368612	LRRC27	2.23454	0	0.511727	0	0;0;0
ENST00000586475	ZNF570	2.23609	0	0.524452	0	0;0;0
ENST00000462107	TFR2	2.2419	0	0.4202	0	0;0;0
ENST00000448060	CALML4	2.27333	0	0.493333	0	0;0;0
ENST00000377740	PLEKHG5	2.28019	0	0.623681	0	0;0;0
ENST00000513398	ACTN3	2.34257	0	0.521064	0	0;0;0
ENST00000398540	FRMD4B	2.35556	0	0.699517	0	0;0;0
ENST00000366353	DPF3	2.42131	0	0.588378	0	0;0;0
ENST00000324768	CREG2	2.45361	0	0.388316	0	0;0;0
ENST00000619926	ASGR1	2.47036	0	0.505929	0	0;0;0
ENST00000369271	AFAP1L2	2.47607	0	0.523926	0	0;0;0
ENST00000393319	TRIM7	2.48182	0	0.545455	0	0;0;0
ENST00000217961	STS	2.49658	0	0.515411	0	0;0;0
ENST00000370855	SLC44A5	2.59583	0	0.715278	0	0;0;0
ENST00000470879	ZEB2	2.625	0	0.443182	0	0;0;0
ENST00000361115	CCL28	2.64844	0	0.5625	0	0;0;0
ENST00000479530	PDZRN3	2.68495	0	0.658163	0	0;0;0
ENST00000547944	WDR90	2.68966	0	0.58046	0	0;0;0
ENST00000464418	GRHL1	2.69565	0	0.66087	0	0;0;0
ENST00000311946	NIPAL4	2.71306	0	0.627409	0	0;0;0
ENST00000357167	BTBD11	2.72586	0	0.714953	0	0;0;0
ENST00000425699	NANOS1	2.75085	0	0.552901	0	0;0;0
ENST00000244289	LIPE	2.76137	0	0.516249	0	0;0;0
ENST00000407573	NPY	2.93878	0	0.693878	0	0;0;0
ENST00000426197	C1orf226	2.96519	0	0.610759	0	0;0;0
ENST00000341509	LCTL	2.98944	0	0.387324	0	0;0;0
ENST00000378912	FUK	2.9945	0	0.667278	0	0;0;0
ENST00000555206	ZFP37	3.03006	0	0.585443	0	0;0;0
ENST00000393997	ELMO3	3.05168	0	0.718346	0	0;0;0
ENST00000272907	NYAP2	3.06422	0	0.405199	0	0;0;0
ENST00000215531	SMIM24	3.08397	0	0.549618	0	0;0;0
ENST00000543409	MNX1	3.08421	0	0.594737	0	0;0;0
ENST00000397021	MCF2L	3.11494	0	0.356322	0	0;0;0
ENST00000394685	CEMIP	3.12408	0	0.776065	0	0;0;0
ENST00000370074	NTNG1	3.14123	0	0.446469	0	0;0;0
ENST00000293805	BCL6B	3.14583	0	0.560417	0	0;0;0
ENST00000373615	LHX2	3.20147	0	0.636364	0	0;0;0
ENST00000375864	LY6G5B	3.22772	0	0.732673	0	0;0;0
ENST00000393347	FLT4	3.2856	0	0.547344	0	0;0;0
ENST00000467482	GPR143	3.30617	0	0.592593	0	0;0;0
ENST00000394857	ZP3	3.32	0	0.456471	0	0;0;0
ENST00000528438	RAB37	3.41117	0	0.685279	0	0;0;0
ENST00000373552	NGEF	3.51212	0	0.609047	0	0;0;0
ENST00000610940	PRODH	3.51248	0	0.410982	0	0;0;0
ENST00000422619	C3orf18	3.54955	0	0.540541	0	0;0;0
ENST00000370830	BMP5	3.57363	0	0.41978	0	0;0;0
ENST00000271139	MOB3C	3.59108	0	0.594796	0	0;0;0
ENST00000561851	UBE2Q2	3.71944	0	0.363889	0	0;0;0
ENST00000371833	BEND5	3.75118	0	0.687204	0	0;0;0
ENST00000373186	MOCS1	3.82383	0	0.46114	0	0;0;0
ENST00000371750	TTC39A	3.87737	0	0.732297	0	0;0;0
ENST00000367554	NPL	3.87748	0	0.609272	0	0;0;0
ENST00000325590	AMPH	3.93578	0	0.747706	0	0;0;0
ENST00000372062	RALGDS	3.99436	0	0.740406	0	0;0;0
ENST00000293829	FGF11	4.02212	0	0.566372	0	0;0;0
ENST00000621003	EPB41L4A	4.03348	0	0.615721	0	0;0;0
ENST00000528673	ZC3H12C	4.03616	0	0.758192	0	0;0;0
ENST00000595652	SCN1B	4.08108	0	0.547297	0	0;0;0
ENST00000531794	EHF	4.13622	0	0.532508	0	0;0;0
ENST00000421743	RGS4	4.14851	0	0.607261	0	0;0;0
ENST00000398556	ADGRB2	4.16656	0	0.536309	0	0;0;0
ENST00000358361	GRIK2	4.17232	0	0.511299	0	0;0;0
ENST00000006053	CX3CL1	4.21608	0	0.449749	0	0;0;0
ENST00000380110	ELAVL2	4.25897	0	0.728205	0	0;0;0
ENST00000518157	SBSN	4.2621	0	0.657258	0	0;0;0
ENST00000638086	GRAMD1B	4.26693	0	0.740885	0	0;0;0
ENST00000354124	C1QTNF1	4.36879	0	0.670213	0	0;0;0
ENST00000613405	TRAK1	4.40387	0	0.734724	0	0;0;0
ENST00000548256	METTL21B	4.44444	0	0.444444	0	0;0;0
ENST00000519067	SLC45A4	4.47075	0	0.732591	0	0;0;0
ENST00000222212	CACNG7	4.48913	0	0.677536	0	0;0;0
ENST00000288912	WDR66	4.49304	0	0.543478	0	0;0;0
ENST00000326470	SSH1	4.52131	0	0.661932	0	0;0;0
ENST00000261867	SLC30A4	4.56977	0	0.837209	0	0;0;0
ENST00000343744	ACOT11	4.58151	0	0.813445	0	0;0;0
ENST00000635137	PATJ	4.62795	0	0.79798	0	0;0;0
ENST00000445327	GRB7	4.6295	0	0.723022	0	0;0;0
ENST00000418609	SORBS2	4.6796	0	0.369154	0	0;0;0
ENST00000403750	PPARGC1B	4.71354	0	0.746875	0	0;0;0
ENST00000322980	ANKRD29	4.77695	0	0.609665	0	0;0;0
ENST00000345382	BNC1	4.82814	0	0.888442	0	0;0;0
ENST00000371947	RNLS	4.86392	0	0.699367	0	0;0;0
ENST00000549919	TMTC2	4.87726	0	0.696751	0	0;0;0
ENST00000295461	NIPAL1	4.92214	0	0.652068	0	0;0;0
ENST00000520407	NRG1	5.0331	0	0.359338	0	0;0;0
ENST00000306764	RCAN2	5.06967	0	0.688525	0	0;0;0
ENST00000286485	PSD3	5.07977	0	0.774319	0	0;0;0
ENST00000574278	STRA6	5.08199	0	0.648609	0	0;0;0
ENST00000449395	PRDM15	5.10252	0	0.767986	0	0;0;0
ENST00000361673	ALPK2	5.11239	0	0.61907	0	0;0;0
ENST00000342995	CXorf67	5.12302	0	0.35119	0	0;0;0
ENST00000512982	FYB	5.28095	0	0.719048	0	0;0;0
ENST00000446688	TNS1	5.40142	0	0.663518	0	0;0;0
ENST00000271857	SLC27A3	5.40394	0	0.777094	0	0;0;0
ENST00000306560	HAS3	5.57942	0	0.823105	0	0;0;0
ENST00000336640	PPP2R2B	5.65996	0	0.644295	0	0;0;0
ENST00000532996	ARHGAP28	5.71612	0	0.769231	0	0;0;0
ENST00000401395	KIAA1671	5.77707	0	0.732484	0	0;0;0
ENST00000219746	TOX3	5.97227	0	0.778163	0	0;0;0
ENST00000506696	SNCB	6.04444	0	0.814815	0	0;0;0
ENST00000229330	HCFC2	6.27112	0	0.881463	0	0;0;0
ENST00000450428	RAB11FIP3	6.32104	0	0.826464	0	0;0;0
ENST00000557259	PYM1	6.33333	0	0.4	0	0;0;0
ENST00000614910	PTGS1	6.37862	0	0.82971	0	0;0;0
ENST00000396912	RBAK	6.41538	0	0.654545	0	0;0;0
ENST00000557301	RGMA	6.44444	0	0.788671	0	0;0;0
ENST00000544451	PCMTD1	6.46099	0	0.457447	0	0;0;0
ENST00000409549	LOXL3	6.58166	0	0.770774	0	0;0;0
ENST00000259371	DAB2IP	6.59047	0	0.808473	0	0;0;0
ENST00000537502	ACSS1	6.60808	0	0.817223	0	0;0;0
ENST00000334546	PPP2R3A	6.63019	0	0.811321	0	0;0;0
ENST00000398755	PARP3	6.68392	0	0.792976	0	0;0;0
ENST00000617444	SLC35E2B	6.9532	0	0.41133	0	0;0;0
ENST00000394282	NDRG4	6.97449	0	0.739796	0	0;0;0
ENST00000600821	ZNF766	7.07921	0	0.445545	0	0;0;0
ENST00000376873	CLDN10	7.08811	0	0.528634	0	0;0;0
ENST00000435544	PPP1R12C	7.18079	0	0.799435	0	0;0;0
ENST00000395999	NPFFR2	7.30189	0	0.431604	0	0;0;0
ENST00000301773	RAB3IL1	7.30812	0	0.70028	0	0;0;0
ENST00000534099	TUB	7.4191	0	0.842105	0	0;0;0
ENST00000550391	CACNB3	7.57237	0	0.796053	0	0;0;0
ENST00000332585	OSBP2	7.57797	0	0.785169	0	0;0;0
ENST00000555308	DLX6	7.68072	0	0.704819	0	0;0;0
ENST00000350302	FBXO25	7.72145	0	0.682451	0	0;0;0
ENST00000598046	ZNF708	7.76923	0	0.794872	0	0;0;0
ENST00000393980	FABP6	7.9382	0	0.741573	0	0;0;0
ENST00000624873	SRGAP2	8.04949	0	0.544351	0	0;0;0
ENST00000406384	RMDN2	8.13625	0	0.861314	0	0;0;0
ENST00000576768	TBC1D16	8.15776	0	0.885496	0	0;0;0
ENST00000356143	RNF14	8.30737	0	0.471579	0	0;0;0
ENST00000371069	DNAJC6	8.34192	0	0.859938	0	0;0;0
ENST00000607071	SERAC1	8.46512	0	0.72093	0	0;0;0
ENST00000375916	APOM	8.52381	0	0.703704	0	0;0;0
ENST00000432496	TBCK	8.57942	0	0.925056	0	0;0;0
ENST00000392973	DBNDD1	8.90303	0	0.842424	0	0;0;0
ENST00000375248	TMEM94	8.92465	0	0.861741	0	0;0;0
ENST00000315711	CD200	9.22593	0	0.818519	0	0;0;0
ENST00000633556	AIM1	9.64259	0	0.848968	0	0;0;0
ENST00000443677	RNF135	9.72393	0	0.705521	0	0;0;0
ENST00000357878	HMX3	9.82402	0	0.539106	0	0;0;0
ENST00000406172	2022-09-05	9.85944	0	0.879518	0	0;0;0
ENST00000417225	CRY2	9.90619	0	0.88743	0	0;0;0
ENST00000228463	SELPLG	10.0583	0	0.69697	0	0;0;0
ENST00000569801	SNX29	10.2165	0	0.752577	0	0;0;0
ENST00000366401	RAP1GAP2	10.4707	0	0.881285	0	0;0;0
ENST00000394809	MYLK3	10.5012	0	0.504878	0	0;0;0
ENST00000418532	SLAIN1	10.7885	0	0.86802	0	0;0;0
ENST00000503127	SPATA20	10.7955	0	0.818182	0	0;0;0
ENST00000428789	MGAT5B	10.8466	0	0.769327	0	0;0;0
ENST00000458350	ATG10	11.1584	0	0.932127	0	0;0;0
ENST00000395352	SLA	11.2551	0	0.819728	0	0;0;0
ENST00000312293	FOLR1	11.2829	0	0.604651	0	0;0;0
ENST00000446172	DNAJA4	11.3369	0	0.684636	0	0;0;0
ENST00000324938	LIMS2	11.4317	0	0.748634	0	0;0;0
ENST00000367723	SUCO	11.6799	0	0.858464	0	0;0;0
ENST00000462403	RGS3	11.7885	0	0.682692	0	0;0;0
ENST00000309017	PTPN7	11.8584	0	0.73176	0	0;0;0
ENST00000405894	FAM161A	12.0605	0	0.93646	0	0;0;0
ENST00000333837	NELL2	12.2774	0	0.920238	0	0;0;0
ENST00000580237	NDEL1	12.3377	0	0.324675	0	0;0;0
ENST00000432519	RFTN1	12.3591	0	0.80663	0	0;0;0
ENST00000536630	EML2	12.606	0	0.845671	0	0;0;0
ENST00000398841	YPEL3	13.1139	0	0.772152	0	0;0;0
ENST00000372915	MACF1	13.2303	0	0.908783	0	0;0;0
ENST00000398492	PLEKHB1	13.2488	0	0.880383	0	0;0;0
ENST00000310974	DPY19L1	13.4586	0	0.366864	0	0;0;0
ENST00000553424	CD302	13.7653	0	0.887755	0	0;0;0
ENST00000606865	ACYP2	13.9048	0	0.845238	0	0;0;0
ENST00000542893	CRADD	13.91	0	0.865	0	0;0;0
ENST00000280097	HNMT	14.1911	0	0.887372	0	0;0;0
ENST00000545538	CAMKK2	14.4273	0	0.770349	0	0;0;0
ENST00000427130	NSMAF	14.5574	0	0.929399	0	0;0;0
ENST00000544241	TCF4	15.3411	0	0.911814	0	0;0;0
ENST00000375576	CENPP	15.6214	0	0.912621	0	0;0;0
ENST00000443147	PIGQ	15.7826	0	0.867826	0	0;0;0
ENST00000410031	TBC1D14	16.0107	0	0.937768	0	0;0;0
ENST00000343523	DMD	16.0481	0	0.653083	0	0;0;0
ENST00000532243	ST3GAL4	16.1201	0	0.906907	0	0;0;0
ENST00000548369	STXBP6	16.4954	0	0.513761	0	0;0;0
ENST00000573051	MKL2	17.3193	0	0.781003	0	0;0;0
ENST00000457692	SERPINB2	17.3293	0	0.966346	0	0;0;0
ENST00000520337	CTHRC1	17.6522	0	0.83913	0	0;0;0
ENST00000382490	MSRA	17.8031	0	0.917098	0	0;0;0
ENST00000277895	ABLIM1	17.9679	0	0.795892	0	0;0;0
ENST00000359651	ELF3	18.414	0	0.879032	0	0;0;0
ENST00000263805	ZNF106	18.4262	0	0.914544	0	0;0;0
ENST00000311388	DEPDC7	18.8628	0	0.936382	0	0;0;0
ENST00000264868	SEL1L3	19.2696	0	0.935337	0	0;0;0
ENST00000593926	NR1H2	19.5228	0	0.921909	0	0;0;0
ENST00000540839	FAM65A	19.5513	0	0.907183	0	0;0;0
ENST00000375718	HSPB7	19.752	0	0.45122	0	0;0;0
ENST00000325642	PPM1A	19.9518	0	0.638158	0	0;0;0
ENST00000541864	SLC12A4	20.0559	0	0.947867	0	0;0;0
ENST00000412504	IL1RAP	20.1699	0	0.977233	0	0;0;0
ENST00000222339	ZNF574	20.2178	0	0.884498	0	0;0;0
ENST00000412517	SLC43A2	20.3811	0	0.879908	0	0;0;0
ENST00000407653	GNA12	21.2026	0	0.653595	0	0;0;0
ENST00000630384	FAM120B	21.7757	0	0.858072	0	0;0;0
ENST00000361619	GTPBP3	21.9573	0	0.91068	0	0;0;0
ENST00000327569	ATP11C	22.2004	0	0.978817	0	0;0;0
ENST00000394709	HSPA2	22.4344	0	0.85	0	0;0;0
ENST00000329957	MOB2	22.5056	0	0.843866	0	0;0;0
ENST00000537454	APLP1	22.5523	0	0.926471	0	0;0;0
ENST00000635997	NEDD4L	23.6231	0	0.688446	0	0;0;0
ENST00000474594	AHCYL2	23.723	0	0.931238	0	0;0;0
ENST00000372188	FAM213A	23.8304	0	0.673913	0	0;0;0
ENST00000369553	HIPK1	23.9082	0	0.977968	0	0;0;0
ENST00000402506	LFNG	24.0485	0	0.718447	0	0;0;0
ENST00000540079	KIFC3	24.3159	0	0.943448	0	0;0;0
ENST00000324954	SMARCA2	24.3976	0	0.935743	0	0;0;0
ENST00000587260	NFIX	24.4785	0	0.85034	0	0;0;0
ENST00000546731	APPL2	25.0093	0	0.527778	0	0;0;0
ENST00000393605	ARAP1	25.4814	0	0.957886	0	0;0;0
ENST00000625293	TREX1	25.8189	0	0.808108	0	0;0;0
ENST00000491939	TXNRD2	26.3388	0	0.934853	0	0;0;0
ENST00000444455	ALDH3A1	26.3722	0	0.887665	0	0;0;0
ENST00000509454	LIMCH1	26.5714	0	0.881988	0	0;0;0
ENST00000574437	ABR	26.6789	0	0.904817	0	0;0;0
ENST00000533076	SLC39A13	26.9448	0	0.92638	0	0;0;0
ENST00000615339	BCOR	26.9733	0	0.92233	0	0;0;0
ENST00000369321	CASP7	27.3805	0	0.825193	0	0;0;0
ENST00000404574	SMTN	27.9476	0	0.653759	0	0;0;0
ENST00000406397	VSNL1	29.625	0	0.96875	0	0;0;0
ENST00000537561	NUDT16	30.7188	0	0.775	0	0;0;0
ENST00000636057	NFIB	30.7306	0	0.966019	0	0;0;0
ENST00000406625	GPR75-ASB3	30.93	0	0.922801	0	0;0;0
ENST00000616568	PHF19	31.395	0	0.936667	0	0;0;0
ENST00000534842	MFSD5	31.5269	0	0.824373	0	0;0;0
ENST00000428386	SLC4A7	31.6288	0	0.976169	0	0;0;0
ENST00000536053	C1R	32.1486	0	0.9375	0	0;0;0
ENST00000636183	CLN5	33.1103	0	0.867647	0	0;0;0
ENST00000627450	PDXDC1	34.2615	0	0.567674	0	0;0;0
ENST00000532741	EEF1D	34.3481	0	0.716332	0	0;0;0
ENST00000614549	SMAP2	34.4235	0	0.915294	0	0;0;0
ENST00000560939	TLE3	34.449	0	0.930323	0	0;0;0
ENST00000495769	ABHD16A	34.5152	0	0.924242	0	0;0;0
ENST00000546373	CPM	34.759	0	0.896396	0	0;0;0
ENST00000181796	FAM107B	35.8893	0	0.478827	0	0;0;0
ENST00000570535	ANKFY1	36.6724	0	0.95297	0	0;0;0
ENST00000398774	PLEC	37.1705	0	0.93977	0	0;0;0
ENST00000356942	GPM6B	37.6729	0	0.932331	0	0;0;0
ENST00000372710	DBNDD2	38.5265	0	0.617424	0	0;0;0
ENST00000441606	ANO6	41.0661	0	0.980963	0	0;0;0
ENST00000518415	TACC1	41.5178	0	0.85929	0	0;0;0
ENST00000265993	TCTN3	41.7268	0	0.990415	0	0;0;0
ENST00000358791	BCAS4	41.8962	0	0.773585	0	0;0;0
ENST00000572515	NFKBIB	44.5575	0	0.982301	0	0;0;0
ENST00000545237	PIAS1	45.5902	0	0.975535	0	0;0;0
ENST00000372629	TCEAL4	45.9136	0	0.548747	0	0;0;0
ENST00000523282	DNPEP	47.8826	0	0.947368	0	0;0;0
ENST00000539778	CMIP	48.1941	0	0.980882	0	0;0;0
ENST00000615215	NBL1	48.2407	0	0.837963	0	0;0;0
ENST00000370548	RP5-1052I5.2	50.2434	0	0.799342	0	0;0;0
ENST00000373720	SNRNP40	51.4297	0	0.601562	0	0;0;0
ENST00000358713	GATAD2A	51.8155	0	0.990536	0	0;0;0
ENST00000553432	GNG2	52.5146	0	0.728155	0	0;0;0
ENST00000269980	BCKDHA	52.8184	0	0.993274	0	0;0;0
ENST00000462601	PRKRIP1	52.9062	0	0.90625	0	0;0;0
ENST00000485649	SLC19A1	53.9801	0	0.951087	0	0;0;0
ENST00000434945	KDELC2	55.4292	0	0.955752	0	0;0;0
ENST00000404989	PARVB	55.6341	0	0.948171	0	0;0;0
ENST00000598918	TECR	56.7692	0	0.769231	0	0;0;0
ENST00000434623	AKAP2	61.6195	0	0.966736	0	0;0;0
ENST00000373818	GSN	61.857	0	0.93742	0	0;0;0
ENST00000468317	RP11-108K14.8	65.2235	0	0.870588	0	0;0;0
ENST00000484262	WIPI2	69.0286	0	0.932468	0	0;0;0
ENST00000506538	WDR36	71.3834	0	0.980042	0	0;0;0
ENST00000533929	ACP2	78.0253	0	0.974747	0	0;0;0
ENST00000537177	CUL2	81.7484	0	0.981555	0	0;0;0
ENST00000465804	WWTR1	81.7905	0	0.972569	0	0;0;0
ENST00000615374	ST20-MTHFS	83.3611	0	0.894444	0	0;0;0
ENST00000621096	EHD1	84.0747	0	0.928962	0	0;0;0
ENST00000515799	RAI14	86.9675	0	0.981707	0	0;0;0
ENST00000247003	DDX49	88.0103	0	0.991736	0	0;0;0
ENST00000539925	LTBR	89.1751	0	0.940048	0	0;0;0
ENST00000414416	LINC00116	96.5108	0	0.482014	0	0;0;0
ENST00000201963	DNMT3B	99.9314	0	0.98227	0	0;0;0
ENST00000370041	SLC25A24	101.214	0	0.901961	0	0;0;0
ENST00000539416	NEK6	112.103	0	0.938053	0	0;0;0
ENST00000334956	PARVA	115.535	0	0.932203	0	0;0;0
ENST00000223836	AK1	132.261	0	0.895735	0	0;0;0
ENST00000543117	TAX1BP1	132.523	0	0.997326	0	0;0;0
ENST00000433736	ITGAV	143.097	0	0.978066	0	0;0;0
ENST00000395436	SUMF2	149.696	0	0.954248	0	0;0;0
ENST00000409531	TSPAN4	154.496	0	0.930233	0	0;0;0
ENST00000552789	LTA4H	156.364	0	0.945578	0	0;0;0
ENST00000314349	TIMM50	159.709	0	0.781182	0	0;0;0
ENST00000402380	ATXN10	168.598	0	0.661417	0	0;0;0
ENST00000527216	MOCS2	169.274	0	0.952381	0	0;0;0
ENST00000264205	ECE1	170.272	0	0.994792	0	0;0;0
ENST00000537332	CITED2	177.185	0	0.981884	0	0;0;0
ENST00000518192	LEPROTL1	179.845	0	0.812903	0	0;0;0
ENST00000532636	HSPA8	182.515	0	0.523957	0	0;0;0
ENST00000461497	PLOD2	185.816	0	0.906921	0	0;0;0
ENST00000588025	FARSA	192.883	0	0.91439	0	0;0;0
ENST00000538118	BCAT1	260.148	0	0.992228	0	0;0;0
ENST00000409752	PPP3R1	262.121	0	0.878947	0	0;0;0
ENST00000588090	CIRBP	276.931	0	0.99422	0	0;0;0
ENST00000535916	VBP1	307.943	0	0.865285	0	0;0;0
ENST00000490437	SRI	364.385	0	0.916667	0	0;0;0
ENST00000276682	EIF3H	435.678	0	0.956403	0	0;0;0
ENST00000371100	GNAS	540.799	0	0.526012	0	0;0;0
ENST00000264203	CAPZB	543.402	0	0.873563	0	0;0;0
ENST00000554880	C14orf2	1063.85	0	0.932203	0	0;0;0
