# Supplementary material for: Thousands of human non-AUG extended proteoforms lack evidence of evolutionary selection among mammals
Source: Nat Commun. 2022 Dec 23;13:7910. doi: 10.1038/s41467-022-35595-6 (PMC9789052; doi:10.1038/s41467-022-35595-6)
Supplement: Supplementary file 5 — Supplementary Data 2 [file 41467_2022_35595_MOESM5_ESM.txt]

tr_id1	Z_score	CDS_coverage	NTE_coverage	CDS_nonzero_fraction	NTE_nonzero_fraction	gene_ext	Start_ext	Stop_ext	global_rank_ext	Start_codon_ext	Proteomics_count_ext	Coverage_value_ext	CDS_ratio	Riboseq_Summary	tr_id	N_term_start	N_term_end	len	N_term_start1	N_term_end1	len_codons	gene	50len_flag	global_coo_50_and_less	strand	global_coo_primary	transcript_seq	5UTR_start_seq	max_sum_overlap_g25_all_exons	max_overlap_g25_all_exons_strandless	max_sum_overlap_g35_all_exons	max_sum_overlap_g35_all_exons_strandless	max_sum_overlap_g38_all_exons	max_sum_overlap_g38_all_exons_strandless	max_sum_overlap_refseq_all_exons	max_sum_overlap_refseq_all_exons_strandless	ovlp	ovlp_strandless	ovlp2	ovlp2_strandless	PhyloCSF120score	number_of_records	records_names
ENST00000379454	0.03210071351205383	298.3188405797101	317.9347826086956	0.3328941589811155	0.2608695652173913	ASPH	144	189	1	CTG	0.0	100.0	1.6450693469	CTG; 144-189; Rank: 1; cov: 100.0	ENST00000379454.8	50	188	138	50	188	15	ASPH	50	chr8:61714372-61714509	minus	chr8:61714372-61714509	CGCAGCCGGCAGGCGGGTGAAGTCTTCCCAGGTGCTGCAGGCGGTGCTGAGGCACAGGGTCTGCTGCAGGAGCAGCGGCCCGAACCCGCTCCAGCGGCCCGCCGCCGCCAGCGGTTCCCGCGTCGCGTGTGTACCCCCGCGCACTGAAGGAGGTCCGCCAGCCCTCACCAGCCCCCGCGGACCGTGCAATGGCCCAGCGTAAGAATGCCAAGAGCAGCGGCAACAGCAGCAGCAGCGGCTCCGGCAGCGGTAGCACGAGTGCGGGCAGCAGCAGCCCCGGGGCCCGGAGAGAGACAAAGCATGGAGGACACAAGAATGGGAGGAAAGGCGGACTCTCAGGAACTTCATTCTTCACGTGGTTTATGGTGATTGCATTGCTGGGCGTCTGGACATCTGTAG…	CGCAGCCGGCAGGCGGGTGAAGTCTTCCCAGGTGCTGCAGGCGGTGCTGAGGCACAGGGTCTGCTGCAGGAGCAGCGGCCCGAACCCGCTCCAGCGGCCCGCCGCCGCCAGCGGTTCCCGCGTCGCGTGTGTACCCCCGCGCACTGAAGGAGGTCCGCCAGCCCTCACCAGCCCCCGCGGACCGTGCA	0	0	0	0	0	0	0	0	0;0;0	0;0;0	0;0;0;0	0;0;0;0	-1473.5792	93	Human; Chimp; Bonobo; Gorilla; Orangutan; Gibbon; Rhesus; Crab_eating_macaque; Pig_tailed_macaque; Baboon; Sooty_mangabey; Green_monkey; Golden_snub_nosed_monkey; Black_snub_nosed_monkey; Angolan_colobus; Ugandan_red_Colobus; Marmoset; Mas_night_monkey; Squirrel_monkey; White_faced_sapajou; Bushbaby; Mouse_lemur; Sifaka; Malayan_flying_lemur; Lesser_Egyptian_jerboa; Prairie_vole; Chinese_hamster;…
ENST00000216281	0.13975034481940984	195.77899045020462	441.65	0.15870850386539334	0.19444444444444445	HSP90AA1	168	207	2	GTG	0.0	100.0	3.0810778252900004	GTG; 168-207; Rank: 2; cov: 100.0	ENST00000216281.12	26	206	180	26	206	13	HSP90AA1	56	chr14:102086986-102087135	minus	chr14:102086986-102087165	GTGCCGCGGCAACGGCGCATGCGTAGGCGCGCGGCCGCGGCGGCGGCTGGGGAGGGTTCTTCCGGAAGGTTCGGGAGGCTTCTGGAAAAAGCGCCGCGCGCTGGGCGGGCCCGTCGCTATATAAGGCAGGCGCGGGGGTGGCGCGTCAGTTGCTTCAGCGTCCCGGTGTGGCTGTGCCGTTGGTCCTGTGCGGTCACTTAGCCAAGATGCCTGAGGAAACCCAGACCCAAGACCAACCGATGGAGGAGGAGGAGGTTGAGACGTTCGCCTTTCAGGCAGAAATTGCCCAGTTGATGTCATTGATCATCAATACTTTCTACTCGAACAAAGAGATCTTTCTGAGAGAGCTCATTTCAAATTCATCAGATGCATTGGACAAAATCCGGTATGAAAGCTTGA…	GTGCCGCGGCAACGGCGCATGCGTAGGCGCGCGGCCGCGGCGGCGGCTGGGGAGGGTTCTTCCGGAAGGTTCGGGAGGCTTCTGGAAAAAGCGCCGCGCGCTGGGCGGGCCCGTCGCTATATAAGGCAGGCGCGGGGGTGGCGCGTCAGTTGCTTCAGCGTCCCGGTGTGGCTGTGCCGTTGGTCCTGTGCGGTCACTTAGCCAAG	0	0	0	0	0	0	0	0	0;0;0	0;0;0	0;0;0;0	0;0;0;0	-1331.1851	63	Human; Chimp; Gorilla; Orangutan; Gibbon; Crab_eating_macaque; Pig_tailed_macaque; Baboon; Sooty_mangabey; Green_monkey; Golden_snub_nosed_monkey; Black_snub_nosed_monkey; Ugandan_red_Colobus; Marmoset; Mas_night_monkey; White_faced_sapajou; Tarsier; Bushbaby; Mouse_lemur; Sifaka; Lesser_Egyptian_jerboa; Prairie_vole; Golden_hamster; Prairie_deer_mouse; Mouse; Ryukyu_mouse; Shrew_mouse; Rat; Mong…
ENST00000409753	-0.3526642359779088	750.8967741935485	295.1914893617021	0.3311827956989247	0.2624113475177305	HN1	242	287	4	TTG	0.0	100.0	0.5883889112089999	TTG; 242-287; Rank: 4; cov: 100.0	ENST00000409753.7	145	286	141	145	286	15	HN1	145	chr17:75154398-75154538	minus	chr17:75154398-75154538	GCGGGCTTAGGCTGAGCCGTGGCCGCCACAGCCCATCGTAATGCCGCATGGTGCTTGGCACTCCAGAGAGCCAATAGGAATGAAAGAATTCATTTGAATCGGCCAATGCCGGCGGGTTAGGGGGCGGGGGTTGAAAACCCTATAAAGGCGTCGATCGGCCGGACAGGCGGCAGCGGCGGCTCCTGCAGCGGTGGTCGGCTGTTGGGTGTGGAGTTTCCCAGCGCCCCTCGGGTCCGACCCTTTGAGCGTTCTGCTCCGGCGCCAGCCTACCTCGCTCCTCGGCGCCATGACCACAACCACCACCTTCAAGGGAGTCGACCCCAACAGCAGGAATAGCTCCCGAGTTTTGCGGCCTCCAGGTGGTGGATCCAATTTTTCATTAGGTTTTGATGAACCAAC…	GCGGGCTTAGGCTGAGCCGTGGCCGCCACAGCCCATCGTAATGCCGCATGGTGCTTGGCACTCCAGAGAGCCAATAGGAATGAAAGAATTCATTTGAATCGGCCAATGCCGGCGGGTTAGGGGGCGGGGGTTGAAAACCCTATAAAGGCGTCGATCGGCCGGACAGGCGGCAGCGGCGGCTCCTGCAGCGGTGGTCGGCTGTTGGGTGTGGAGTTTCCCAGCGCCCCTCGGGTCCGACCCTTTGAGCGTTCTGCTCCGGCGCCAGCCTACCTCGCTCCTCGGCGCC	0	0	0	0	0	0	0	0	0;0;0	0;0;0	0;0;0;0	0;0;0;0	-2973.961	114	Human; Chimp; Bonobo; Gorilla; Gibbon; Rhesus; Crab_eating_macaque; Pig_tailed_macaque; Baboon; Drill; Sooty_mangabey; Green_monkey; Golden_snub_nosed_monkey; Black_snub_nosed_monkey; Angolan_colobus; Ugandan_red_Colobus; Marmoset; Mas_night_monkey; Squirrel_monkey; White_faced_sapajou; Tarsier; Bushbaby; Mouse_lemur; Sifaka; Malayan_flying_lemur; Chinese_tree_shrew; Lesser_Egyptian_jerboa; Prair…
ENST00000321358	0.2959859039545208	156.98769230769233	769.0869565217392	0.06256410256410258	0.30935251798561153	YBX1	44	140	5	CTG	0.0	85.1851851852	7.70976253298	CTG; 44-140; Rank: 5; cov: 85.19	ENST00000321358.11	0	139	139	1	139	32	YBX1	1	chr1:42682428-42682565	plus	chr1:42682428-42682565	AGTTCGATCGGTAGCGGGAGCGGAGAGCGGACCCCAGAGAGCCCTGAGCAGCCCCACCGCCGCCGCCGGCCTAGTTACCATCACACCCCGGGAGGAGCCGCAGCTGCCGCAGCCGGCCCCAGTCACCATCACCGCAACCATGAGCAGCGAGGCCGAGACCCAGCAGCCGCCCGCCGCCCCCCCCGCCGCCCCCGCCCTCAGCGCCGCCGACACCAAGCCCGGCACTACGGGCAGCGGCGCAGGGAGCGGTGGCCCGGGCGGCCTCACATCGGCGGCGCCTGCCGGCGGGGACAAGAAGGTCATCGCAACGAAGGTTTTGGGAACAGTAAAATGGTTCAATGTAAGGAACGGATATGGTTTCATCAACAGGAATGACACCAAGGAAGATGTATTTGTACA…	AGTTCGATCGGTAGCGGGAGCGGAGAGCGGACCCCAGAGAGCCCTGAGCAGCCCCACCGCCGCCGCCGGCCTAGTTACCATCACACCCCGGGAGGAGCCGCAGCTGCCGCAGCCGGCCCCAGTCACCATCACCGCAACC	0	0	0	0	0	0	0	0	0;0;0	0;0;0	0;0;0;0	0;0;0;0	-204.288	107	Human; Chimp; Bonobo; Gorilla; Orangutan; Gibbon; Rhesus; Crab_eating_macaque; Pig_tailed_macaque; Baboon; Drill; Sooty_mangabey; Green_monkey; Proboscis_monkey; Golden_snub_nosed_monkey; Black_snub_nosed_monkey; Angolan_colobus; Ugandan_red_Colobus; Marmoset; Mas_night_monkey; White_faced_sapajou; Tarsier; Bushbaby; Mouse_lemur; Sifaka; Malayan_flying_lemur; Lesser_Egyptian_jerboa; Prairie_vole;…
ENST00000314940	-0.07772692964157855	535.3169934640523	477.1739130434783	0.33224400871459703	0.3333333333333333	HNRNPA0	248	311	6	ATA	30.6923076923	93.75	0.838177937274	ATA; 248-311; Rank: 6; cov: 93.75	ENST00000314940.6	241	310	69	241	310	21	HNRNPA0	241	chr5:137754067-137754135	minus	chr5:137754067-137754135	CGCGTTCAGCGGCCTCTTTGTGTGGTGCCCAGATAGGGGAGCGGAGGTGGCGGCGGCGGCGGTAGCGGTGGCCTTGGTTGTCTTCCAGTCTCCTCGGCTCGCCCTTTAGCCGGCACCGCTCCCCTTCCCTCCCCCTTCCTCTCTTCCTTCCTTCCCTCCCCTTCCCTTTTTCCCTTCCCCGTCGGTGAGCGGCGGGGGTGGCTCCAGCAACGGCTGGGCCCAAGCTGTGTAGAGGCCTTAACCAACGATAACGGCGGCGACGGCGAAACCTCGGAGCTCGCAGGGCGGGGGCAAGGCCCGGGCCTTGGAGATGGAGAATTCTCAGTTGTGTAAGCTGTTCATCGGCGGCCTCAATGTGCAGACGAGTGAGTCGGGCCTGCGCGGCCACTTTGAGGCCTT…	CGCGTTCAGCGGCCTCTTTGTGTGGTGCCCAGATAGGGGAGCGGAGGTGGCGGCGGCGGCGGTAGCGGTGGCCTTGGTTGTCTTCCAGTCTCCTCGGCTCGCCCTTTAGCCGGCACCGCTCCCCTTCCCTCCCCCTTCCTCTCTTCCTTCCTTCCCTCCCCTTCCCTTTTTCCCTTCCCCGTCGGTGAGCGGCGGGGGTGGCTCCAGCAACGGCTGGGCCCAAGCTGTGTAGAGGCCTTAACCAACGATAACGGCGGCGACGGCGAAACCTCGGAGCTCGCAGGGCGGGGGCAAGGCCCGGGCCTTGGAG	0	0	0	0	0	0	0	0	0;0;0	0;0;0	0;0;0;0	0;0;0;0	27.8325	111	Human; Chimp; Bonobo; Gorilla; Orangutan; Gibbon; Rhesus; Crab_eating_macaque; Pig_tailed_macaque; Baboon; Drill; Sooty_mangabey; Green_monkey; Golden_snub_nosed_monkey; Black_snub_nosed_monkey; Angolan_colobus; Ugandan_red_Colobus; Marmoset; Mas_night_monkey; Squirrel_monkey; White_faced_sapajou; Tarsier; Bushbaby; Mouse_lemur; Sifaka; Malayan_flying_lemur; Chinese_tree_shrew; Lesser_Egyptian_je…
ENST00000252102	-0.7826574910838664	660.36	179.88461538461542	0.3333333333333333	0.28205128205128205	NDUFA2	173	203	7	CTG	0.0	100.0	0.728614450907	CTG; 173-203; Rank: 7; cov: 100.0	ENST00000252102.8	46	202	156	46	202	10	NDUFA2	52	chr5:140647584-140647733	minus	chr5:140647584-140647739	GCTTCCTGTTTTTCCCTCCGACCAACCCCGAGCGCAAAGAAATTGACCTCGCAGCGGTCCTACAATACTTTTATATCATTGGCCAAGCTTTACCCCGCCCCTGCCTCATGCAGCCTATGGGCTAGGCTTTAGGGTCCGCGGTTGGTCAGACCGGAGCACTTGGCCTGAAGACCTGGAATTGGCGACTTCGATATTAACAAGGATGGCGGCGGCCGCAGCAAGTCGAGGAGTCGGGGCAAAGCTGGGCCTGCGTGAGATTCGCATCCACTTATGTCAGCGCTCGCCCGGCAGCCAGGGCGTCAGGGACTTCATTGAGAAACGCTACGTGGAGCTGAAGAAGGCGAATCCCGACCTACCCATCCTAATCCGCGAATGCTCCGATGTGCAGCCCAAGCTCTG…	GCTTCCTGTTTTTCCCTCCGACCAACCCCGAGCGCAAAGAAATTGACCTCGCAGCGGTCCTACAATACTTTTATATCATTGGCCAAGCTTTACCCCGCCCCTGCCTCATGCAGCCTATGGGCTAGGCTTTAGGGTCCGCGGTTGGTCAGACCGGAGCACTTGGCCTGAAGACCTGGAATTGGCGACTTCGATATTAACAAGG	0	0	0	0	0	0	0	0	0;0;0	0;0;0	0;0;0;0	0;0;0;0	-3318.6220000000008	116	Human; Chimp; Bonobo; Gorilla; Orangutan; Gibbon; Rhesus; Crab_eating_macaque; Pig_tailed_macaque; Baboon; Drill; Sooty_mangabey; Green_monkey; Golden_snub_nosed_monkey; Black_snub_nosed_monkey; Ugandan_red_Colobus; Marmoset; Mas_night_monkey; Squirrel_monkey; White_faced_sapajou; Tarsier; Bushbaby; Mouse_lemur; Sifaka; Malayan_flying_lemur; Chinese_tree_shrew; Lesser_Egyptian_jerboa; Prairie_vol…
ENST00000014914	-0.4519013301134145	378.19832402234636	164.29545454545453	0.3333333333333333	0.2727272727272727	GPRC5A	855	891	8	AAG	0.0	100.0	1.38891631074	AAG; 855-891; Rank: 8; cov: 100.0	ENST00000014914.5	758	890	132	758	890	12	GPRC5A	758	chr12:12891540-12891664+chr12:12908243-12908249	plus	chr12:12891540-12891664+chr12:12908243-12908249	AATTTCATCTGGCGCCCCCGTTCAATCAGCCTGCATTGTCGAGGCTTTAGGAGAGGCAGTTAGGAAAGGAGAGATACTGATCTCTCAGCCCCAGGGCAGCACTAATGGTGCCTGTCTAGACTCTGACAGGTGGAGCTGCTGAGCTAACTACGGACCTGGTGGGGGAAGTTTTCCTTGGCTTTCACGTGGCTTTGGCTGGGGAGCCCTGAGAAGGTGGCTGCCTCCTTTTTCTGAAGCCTGGCTTCCCATACGGCAGTGGCTGGGGGAGAGTGATGGAGAGAAAGGCTAAGCTAAGGTCAAAGAAAGTGGAGGAAGGCTGGCTTGTCCCGCTGGACTTGACGGCGGAGCTGCTGCAATCTCGCGGGCTGGGCCCTTGCCCCGGGTGGACCCGAGTGCCTG…	AATTTCATCTGGCGCCCCCGTTCAATCAGCCTGCATTGTCGAGGCTTTAGGAGAGGCAGTTAGGAAAGGAGAGATACTGATCTCTCAGCCCCAGGGCAGCACTAATGGTGCCTGTCTAGACTCTGACAGGTGGAGCTGCTGAGCTAACTACGGACCTGGTGGGGGAAGTTTTCCTTGGCTTTCACGTGGCTTTGGCTGGGGAGCCCTGAGAAGGTGGCTGCCTCCTTTTTCTGAAGCCTGGCTTCCCATACGGCAGTGGCTGGGGGAGAGTGATGGAGAGAAAGGCTAAGCTAAGGTCAAAGAAAGTGGAGGAAGGCTGGCTTGTCCCGCTGGACTTGACGGCGGAGCTGCTGCAATCTCGCGGGCTGGGCCCTTGCCCCGGGTGGACCCGAGTGCCTG…	0	0	0	0	0	0	0	0	0;0;0	0;0;0	0;0;0;0	0;0;0;0	-1804.6641	119	Human; Chimp; Bonobo; Gorilla; Orangutan; Gibbon; Rhesus; Crab_eating_macaque; Pig_tailed_macaque; Baboon; Drill; Sooty_mangabey; Green_monkey; Proboscis_monkey; Golden_snub_nosed_monkey; Black_snub_nosed_monkey; Angolan_colobus; Ugandan_red_Colobus; Marmoset; Mas_night_monkey; Squirrel_monkey; White_faced_sapajou; Tarsier; Bushbaby; Mouse_lemur; Sifaka; Malayan_flying_lemur; Chinese_tree_shrew; …
ENST00000357214	0.2270494390747813	481.8220338983051	651.7575757575758	0.332391713747646	0.30303030303030304	SFPQ	37	100	9	GTG	11.538461538499998	81.25	0.589999697327	GTG; 37-100; Rank: 9; cov: 81.25	ENST00000357214.5	0	99	99	0	99	21	SFPQ	0	chr1:35193050-35193148	minus	chr1:35193050-35193148	GCCGCCTGTGTCATCCGCCATTTTGTGAGAAGCAAGGTGGCCTCCACGTTTCCTGAGCGTCTTCTTCGCTTTTGCCTCGACCGCCCCTTGACCACAGACATGTCTCGGGATCGGTTCCGGAGTCGTGGCGGTGGCGGTGGTGGCTTCCACAGGCGTGGAGGAGGCGGCGGCCGCGGCGGCCTCCACGACTTCCGTTCTCCGCCGCCCGGCATGGGCCTCAATCAGAATCGCGGCCCCATGGGTCCTGGCCCGGGCCAGAGCGGCCCTAAGCCTCCGATCCCGCCACCGCCTCCACACCAACAGCAGCAACAGCCACCACCGCAGCAGCCACCGCCGCAGCAGCCGCCACCGCATCAGCCGCCGCCGCATCCACAGCCGCATCAGCAGCAGCAGCCGCCG…	GCCGCCTGTGTCATCCGCCATTTTGTGAGAAGCAAGGTGGCCTCCACGTTTCCTGAGCGTCTTCTTCGCTTTTGCCTCGACCGCCCCTTGACCACAGAC	0	0	0	0	0	0	0	0	0;0;0	0;0;0	0;0;0;0	0;0;0;0	192.1951	115	Human; Chimp; Bonobo; Gorilla; Orangutan; Rhesus; Crab_eating_macaque; Pig_tailed_macaque; Baboon; Drill; Sooty_mangabey; Green_monkey; Golden_snub_nosed_monkey; Black_snub_nosed_monkey; Angolan_colobus; Ugandan_red_Colobus; Marmoset; Mas_night_monkey; Squirrel_monkey; White_faced_sapajou; Tarsier; Bushbaby; Mouse_lemur; Sifaka; Malayan_flying_lemur; Chinese_tree_shrew; Lesser_Egyptian_jerboa; Pr…
ENST00000296930	1.6311881025770645	9.867796610169492	238.50617283950612	0.04067796610169491	0.16872427983539096	NPM1	239	302	10	CTG	0.0	68.75	25.0279842589	CTG; 239-302; Rank: 10; cov: 68.75	ENST00000296930.9	58	301	243	58	301	21	NPM1	151	chr5:171387799-171387948	plus	chr5:171387706-171387948	AGTGCGCGTGCTCGGTGGGAGCCCGCGGAGTACCTGGAAGGAGGTGGGGGCGAGGTAGAAAGGAGTGGGGTTGAAAAGCGCTTGCGCAGGACGGCTACGGTACGGGGGTGGGAGGGCTTCGGAGCACGCGCGCGGAGGCGGGACTTGGGAAGCGCTCGCGAGATCTTCAGGGTCTATATATAAGCGCGGGGAGCCTGCGTCCTTTCCCTGGTGTGATTCCGTCCTGCGCGGTTGTTCTCTGGAGCAGCGTTCTTTTATCTCCGTCCGCCTTCTCTCCTACCTAAGTGCGTGCCGCCACCCGATGGAAGATTCGATGGACATGGACATGAGCCCCCTGAGGCCCCAGAACTATCTTTTCGGTTGTGAACTAAAGGCCGACAAAGATTATCACTTTAAGGT…	AGTGCGCGTGCTCGGTGGGAGCCCGCGGAGTACCTGGAAGGAGGTGGGGGCGAGGTAGAAAGGAGTGGGGTTGAAAAGCGCTTGCGCAGGACGGCTACGGTACGGGGGTGGGAGGGCTTCGGAGCACGCGCGCGGAGGCGGGACTTGGGAAGCGCTCGCGAGATCTTCAGGGTCTATATATAAGCGCGGGGAGCCTGCGTCCTTTCCCTGGTGTGATTCCGTCCTGCGCGGTTGTTCTCTGGAGCAGCGTTCTTTTATCTCCGTCCGCCTTCTCTCCTACCTAAGTGCGTGCCGCCACCCG	0	0	0	0	0	0	0	0	0;0;0	0;0;0	0;0;0;0	0;0;0;0	-2367.1162	112	Human; Chimp; Bonobo; Gorilla; Gibbon; Rhesus; Crab_eating_macaque; Pig_tailed_macaque; Baboon; Drill; Sooty_mangabey; Green_monkey; Proboscis_monkey; Golden_snub_nosed_monkey; Black_snub_nosed_monkey; Angolan_colobus; Ugandan_red_Colobus; Marmoset; Mas_night_monkey; Squirrel_monkey; White_faced_sapajou; Tarsier; Bushbaby; Mouse_lemur; Sifaka; Malayan_flying_lemur; Chinese_tree_shrew; Lesser_Egyp…
ENST00000301634	-0.4736410435735599	791.4893617021277	101.55128205128206	0.3333333333333333	0.15384615384615385	TK1	195	240	11	ACG	0.0	80.0	0.542916863327	ACG; 195-240; Rank: 11; cov: 80.0	ENST00000301634.11	5	239	234	5	239	15	TK1	89	chr17:78186995-78187144	minus	chr17:78186995-78187228	CCTGATTTCCAGGCCCTCCCAGTCCCTGGGCGCACGTCCCGGATTCCTCCCACGAGGGGGCGGGCTGCGGCCAAATCTCCCGCCAGGTCAGCGGCCGGGCGCTGATTGGCCCCATGGCGGCGGGGCCGGCTCGTGATTGGCCAGCACGCCGTGGTTTAAAGCGGTCGGCGCGGGAACCAGGGGCTTACTGCGGGACGGCCTTGGAGAGTACTCGGGTTCGTGAACTTCCCGGAGGCGCAATGAGCTGCATTAACCTGCCCACTGTGCTGCCTGGCTCCCCCAGCAAGACCCGGGGGCAGATCCAGGTGATTCTCGGGCCGATGTTCTCAGGAAAAAGCACAGAGTTGATGAGACGCGTCCGTCGCTTCCAGATTGCTCAGTACAAGTGCCTGGTGATCA…	CCTGATTTCCAGGCCCTCCCAGTCCCTGGGCGCACGTCCCGGATTCCTCCCACGAGGGGGCGGGCTGCGGCCAAATCTCCCGCCAGGTCAGCGGCCGGGCGCTGATTGGCCCCATGGCGGCGGGGCCGGCTCGTGATTGGCCAGCACGCCGTGGTTTAAAGCGGTCGGCGCGGGAACCAGGGGCTTACTGCGGGACGGCCTTGGAGAGTACTCGGGTTCGTGAACTTCCCGGAGGCGCA	0	0	0	0	0	0	0	0	0;0;0	0;0;0	0;0;0;0	0;0;0;0	-2213.6338	105	Human; Chimp; Bonobo; Gorilla; Orangutan; Gibbon; Rhesus; Crab_eating_macaque; Pig_tailed_macaque; Baboon; Drill; Sooty_mangabey; Green_monkey; Proboscis_monkey; Golden_snub_nosed_monkey; Black_snub_nosed_monkey; Angolan_colobus; Ugandan_red_Colobus; Marmoset; Mas_night_monkey; Squirrel_monkey; White_faced_sapajou; Tarsier; Bushbaby; Mouse_lemur; Sifaka; Malayan_flying_lemur; Chinese_tree_shrew; …
ENST00000256442	-0.6743552627729551	823.2350230414746	284.2857142857143	0.3333333333333333	0.3333333333333333	CCNB1	212	254	12	CTG	0.0	77.7777777778	0.8070075645460001	CTG; 212-254; Rank: 12; cov: 77.78	ENST00000256442.9	127	253	126	127	253	14	CCNB1	127	chr5:69167137-69167262	plus	chr5:69167137-69167262	CGAACGCCTTCGCGCGATCGCCCTGGAAACGCATTCTCTGCGACCGGCAGCCGCCAATGGGAAGGGAGTGAGTGCCACGAACAGGCCAATAAGGAGGGAGCAGTGCGGGGTTTAAATCTGAGGCTAGGCTGGCTCTTCTCGGCGTGCTGCGGCGGAACGGCTGTTGGTTTCTGCTGGGTGTAGGTCCTTGGCTGGTCGGGCCTCCGGTGTTCTGCTTCTCCCCGCTGAGCTGCTGCCTGGTGAAGAGGAAGCCATGGCGCTCCGAGTCACCAGGAACTCGAAAATTAATGCTGAAAATAAGGCGAAGATCAACATGGCAGGCGCAAAGCGCGTTCCTACGGCCCCTGCTGCAACCTCCAAGCCCGGACTGAGGCCAAGAACAGCTCTTGGGGACATTGG…	CGAACGCCTTCGCGCGATCGCCCTGGAAACGCATTCTCTGCGACCGGCAGCCGCCAATGGGAAGGGAGTGAGTGCCACGAACAGGCCAATAAGGAGGGAGCAGTGCGGGGTTTAAATCTGAGGCTAGGCTGGCTCTTCTCGGCGTGCTGCGGCGGAACGGCTGTTGGTTTCTGCTGGGTGTAGGTCCTTGGCTGGTCGGGCCTCCGGTGTTCTGCTTCTCCCCGCTGAGCTGCTGCCTGGTGAAGAGGAAGCC	0	0	0	0	0	0	0	0	0;0;0	0;0;0	0;0;0;0	0;0;0;0	-2110.7909	118	Human; Chimp; Bonobo; Gorilla; Orangutan; Gibbon; Rhesus; Crab_eating_macaque; Pig_tailed_macaque; Baboon; Drill; Sooty_mangabey; Green_monkey; Proboscis_monkey; Golden_snub_nosed_monkey; Black_snub_nosed_monkey; Angolan_colobus; Ugandan_red_Colobus; Marmoset; Mas_night_monkey; Squirrel_monkey; White_faced_sapajou; Tarsier; Bushbaby; Mouse_lemur; Sifaka; Malayan_flying_lemur; Chinese_tree_shrew; …
ENST00000395850	-0.5392470082113907	1528.0697674418604	200.24	0.3333333333333333	0.27631578947368424	CD59	29	77	13	AGG	0.0	90.9090909091	0.166792167478	AGG; 29-77; Rank: 13; cov: 90.91	ENST00000395850.7	0	76	76	1	76	16	CD59	1	chr11:33722446-33722463+chr11:33736382-33736438	minus	chr11:33722446-33722463+chr11:33736382-33736438	TGCGGGGGCTGAGCGCAGAAGCGGCTCGAGGCTGGAAGAGGATCTTGGGCGCCGCCAGGTTCTGTGGACAATCACAATGGGAATCCAAGGAGGGTCTGTCCTGTTCGGGCTGCTGCTCGTCCTGGCTGTCTTCTGCCATTCAGGTCATAGCCTGCAGTGCTACAACTGTCCTAACCCAACTGCTGACTGCAAAACAGCCGTCAATTGTTCATCTGATTTTGATGCGTGTCTCATTACCAAAGCTGGGTTACAAGTGTATAACAAGTGTTGGAAGTTTGAGCATTGCAATTTCAACGACGTCACAACCCGCTTGAGGGAAAATGAGCTAACGTACTACTGCTGCAAGAAGGACCTGTGTAACTTTAACGAACAGCTTGAAAATGGTGGGACATCCTTATC…	TGCGGGGGCTGAGCGCAGAAGCGGCTCGAGGCTGGAAGAGGATCTTGGGCGCCGCCAGGTTCTGTGGACAATCACA	0	0	0	0	0	0	0	0	0;0;0	0;0;0	0;0;0;0	0;0;0;0	-1119.3894	114	Human; Chimp; Bonobo; Gorilla; Orangutan; Gibbon; Rhesus; Crab_eating_macaque; Pig_tailed_macaque; Baboon; Drill; Sooty_mangabey; Green_monkey; Proboscis_monkey; Golden_snub_nosed_monkey; Black_snub_nosed_monkey; Angolan_colobus; Ugandan_red_Colobus; Marmoset; Mas_night_monkey; Squirrel_monkey; White_faced_sapajou; Tarsier; Bushbaby; Mouse_lemur; Sifaka; Malayan_flying_lemur; Chinese_tree_shrew; …
ENST00000225972	-0.6188580786779944	389.4025974025973	100.75	0.3300865800865801	0.3154761904761905	LRRC59	177	237	14	ATT	9.375	93.3333333333	0.289107123116	ATT; 177-237; Rank: 14; cov: 93.33	ENST00000225972.7	68	236	168	68	236	20	LRRC59	86	chr17:50397318-50397467	minus	chr17:50397318-50397485	ATCTCAGTGGTCGCGGAAGGTGACGTGGACACGGAAGTGGTCGTCGTCGCGGCACCGGTGGGAGCTAGGCGCGAGGCTCGGAGTGCGGCCAGCGGGCGGAGGCGGTCTCGCATCGGCGGCGACGGAGGGCTCAGGCGTCGTCGTTTGGGTGGGGGGCCGCTGAACTGACAAGCGACATTTCAGCTCCTTTCACCCGCCGGAACCCCGGAGCCGGGGCCCGCTCAGCCGGCGTTACCATGACCAAGGCCGGTAGCAAGGGCGGGAACCTCCGCGACAAGCTGGACGGCAACGAACTGGACCTGAGCCTCAGCGACCTGAATGAGGTCCCGGTGAAGGAGCTGGCTGCCCTTCCAAAGGCCACCATCCTGGATCTGTCTTGTAATAAACTGACTACTCTAC…	ATCTCAGTGGTCGCGGAAGGTGACGTGGACACGGAAGTGGTCGTCGTCGCGGCACCGGTGGGAGCTAGGCGCGAGGCTCGGAGTGCGGCCAGCGGGCGGAGGCGGTCTCGCATCGGCGGCGACGGAGGGCTCAGGCGTCGTCGTTTGGGTGGGGGGCCGCTGAACTGACAAGCGACATTTCAGCTCCTTTCACCCGCCGGAACCCCGGAGCCGGGGCCCGCTCAGCCGGCGTTACC	0	0	0	0	0	0	0	0	0;0;0	0;0;0	0;0;0;0	0;0;0;0	-2251.2482	116	Human; Chimp; Bonobo; Gorilla; Orangutan; Gibbon; Rhesus; Crab_eating_macaque; Pig_tailed_macaque; Baboon; Drill; Sooty_mangabey; Green_monkey; Proboscis_monkey; Golden_snub_nosed_monkey; Black_snub_nosed_monkey; Angolan_colobus; Ugandan_red_Colobus; Marmoset; Mas_night_monkey; Squirrel_monkey; White_faced_sapajou; Tarsier; Bushbaby; Mouse_lemur; Sifaka; Malayan_flying_lemur; Chinese_tree_shrew; …
ENST00000264335	0.29874043841559994	306.65625	860.2857142857142	0.19010416666666666	0.3238095238095238	YWHAE	200	269	16	AGG	12.5324675325	66.6666666667	3.3536842105299995	AGG; 200-269; Rank: 16; cov: 66.67	ENST00000264335.12	163	268	105	163	268	23	YWHAE	163	chr17:1400111-1400215	minus	chr17:1400111-1400215	GCTCCGGCGCCCGCTGAGCCGACAGAGGAGAGGCGTCTCGTGCGCTCGTTCCAGCCGCTTCGGGCGCCGAGTTCCAGGACCCGCCCCCCGCGCCAGTTGCCAGGGAGCGGTTGCCATAGAGCTGAGCAGTTGTCCGCGTGCGCAGGCGGAAGTCCCGGATTGAGGCGCCGCCATTTTTGCTGCCCGGACGCGGAGCGAGAGGCTGAGAGAGTCGGAGACACTATCCGCTTCCATCCGTCGCGCAGACCCTGCCGGAGCCGCTGCCGCTATGGATGATCGAGAGGATCTGGTGTACCAGGCGAAGCTGGCCGAGCAGGCTGAGCGATACGACGAAATGGTGGAGTCAATGAAGAAAGTAGCAGGGATGGATGTGGAGCTGACAGTTGAAGAAAGAAACCT…	GCTCCGGCGCCCGCTGAGCCGACAGAGGAGAGGCGTCTCGTGCGCTCGTTCCAGCCGCTTCGGGCGCCGAGTTCCAGGACCCGCCCCCCGCGCCAGTTGCCAGGGAGCGGTTGCCATAGAGCTGAGCAGTTGTCCGCGTGCGCAGGCGGAAGTCCCGGATTGAGGCGCCGCCATTTTTGCTGCCCGGACGCGGAGCGAGAGGCTGAGAGAGTCGGAGACACTATCCGCTTCCATCCGTCGCGCAGACCCTGCCGGAGCCGCTGCCGCT	0	0	0	0	0	0	0	0	0;0;0	0;0;0	0;0;0;0	0;0;0;0	-435.5086	112	Human; Chimp; Bonobo; Gorilla; Orangutan; Gibbon; Rhesus; Crab_eating_macaque; Pig_tailed_macaque; Baboon; Drill; Sooty_mangabey; Green_monkey; Golden_snub_nosed_monkey; Angolan_colobus; Ugandan_red_Colobus; Marmoset; Squirrel_monkey; White_faced_sapajou; Tarsier; Bushbaby; Mouse_lemur; Sifaka; Malayan_flying_lemur; Chinese_tree_shrew; Lesser_Egyptian_jerboa; Prairie_vole; Golden_hamster; Prairie…
ENST00000361188	-0.7474137290466301	212.18451400329488	62.847457627118644	0.3333333333333333	0.1497175141242938	PRC1	1177	1213	17	CTG	6.0	100.0	1.4934069499	CTG; 1177-1213; Rank: 17; cov: 100.0	ENST00000361188.9	858	1212	354	858	1212	12	PRC1	1062	chr15:90994418-90994567	minus	chr15:90994418-90994771	TGCCAGTATTATTATTTTACCTACAAAATGAGCAAAGATGTTTAGAAGTACAATAGAATTCAGCCCTGCTGAGGGTAACAAAAGGAGGGTACTTTTCCGGTGAGGCTTTGTGCAGAAGGCAAATTAATAAAGGGAGCATTCAGTAATTACACCTCTAGGAATCAGCCGTACGAAAATGCAGGATGCATTTATAAATACATACATACACAAAGATTTATGTATGAAGATATTCAGCCCAGCCTTATCTTTTAAATTATCATCTAAATATCAATAGCAGAATGGGCGAGATATCTACACACCAGGATTCATGCCACCATGCCACCATGAATCACTGGGAAAAAACGGTGATATATAAGCATTTAGGGATGTAACATGTTCATCGAGGAAAGGAGGCTACAA…	TGCCAGTATTATTATTTTACCTACAAAATGAGCAAAGATGTTTAGAAGTACAATAGAATTCAGCCCTGCTGAGGGTAACAAAAGGAGGGTACTTTTCCGGTGAGGCTTTGTGCAGAAGGCAAATTAATAAAGGGAGCATTCAGTAATTACACCTCTAGGAATCAGCCGTACGAAAATGCAGGATGCATTTATAAATACATACATACACAAAGATTTATGTATGAAGATATTCAGCCCAGCCTTATCTTTTAAATTATCATCTAAATATCAATAGCAGAATGGGCGAGATATCTACACACCAGGATTCATGCCACCATGCCACCATGAATCACTGGGAAAAAACGGTGATATATAAGCATTTAGGGATGTAACATGTTCATCGAGGAAAGGAGGCTACAA…	0	0	0	0	0	0	0	0	0;0;0	0;0;0	0;0;0;0	0;0;0;0	-3315.2402	100	Human; Chimp; Bonobo; Gorilla; Orangutan; Gibbon; Rhesus; Crab_eating_macaque; Pig_tailed_macaque; Baboon; Drill; Sooty_mangabey; Green_monkey; Golden_snub_nosed_monkey; Black_snub_nosed_monkey; Angolan_colobus; Ugandan_red_Colobus; Marmoset; Mas_night_monkey; White_faced_sapajou; Bushbaby; Mouse_lemur; Sifaka; Malayan_flying_lemur; Chinese_tree_shrew; Chinese_hamster; Golden_hamster; Prairie_dee…
ENST00000320912	-0.09379900147311486	463.5546875	378.83333333333326	0.2916666666666667	0.2638888888888889	MRFAP1	621	654	19	ATC	0.0	100.0	1.66387771521	ATC; 621-654; Rank: 19; cov: 100.0	ENST00000320912.8	581	653	72	581	653	11	MRFAP1	581	chr4:6640672-6640708+chr4:6640828-6640862	plus	chr4:6640672-6640708+chr4:6640828-6640862	GTCTCACTCTGATGCACAGGCTGGAGAGCAGTGGCGCGATATGGGCTCACTGCAACCTCCGCCTCCCGTTTTCAAACGATTGTCTCAGCCTCCCAAGCAGCTGGGGTTACACGCGTGCAACACGACGCCCGGCTAATTTTTGTATTTTTGGTAGAGACGGGGTCTCGCCATGTCGGCCAGGCTGGTCTCGAATTCCTGACCTCAAGCCATCCACCCACCTCGCCTCCCAACGTGCTGAGATTACAGGCGTGAGCCACCGCGCCTGGGAAGTGCGGGAGGCCTTTTTAAAAAATGTAAACTCGCGTGCTCAAGAAGCCCTATCGGAGGGAAACACCCAGAAGAGGCCACCCTCCAAACACAGGGTAAAACAGGGGTGACGCACAGAGGTAACGGGAAAGC…	GTCTCACTCTGATGCACAGGCTGGAGAGCAGTGGCGCGATATGGGCTCACTGCAACCTCCGCCTCCCGTTTTCAAACGATTGTCTCAGCCTCCCAAGCAGCTGGGGTTACACGCGTGCAACACGACGCCCGGCTAATTTTTGTATTTTTGGTAGAGACGGGGTCTCGCCATGTCGGCCAGGCTGGTCTCGAATTCCTGACCTCAAGCCATCCACCCACCTCGCCTCCCAACGTGCTGAGATTACAGGCGTGAGCCACCGCGCCTGGGAAGTGCGGGAGGCCTTTTTAAAAAATGTAAACTCGCGTGCTCAAGAAGCCCTATCGGAGGGAAACACCCAGAAGAGGCCACCCTCCAAACACAGGGTAAAACAGGGGTGACGCACAGAGGTAACGGGAAAGC…	0	0	0	0	0	0	0	0	0;0;0	0;0;0	0;0;0;0	0;0;0;0	-937.8305	102	Human; Chimp; Bonobo; Gorilla; Orangutan; Gibbon; Rhesus; Crab_eating_macaque; Pig_tailed_macaque; Baboon; Drill; Sooty_mangabey; Green_monkey; Proboscis_monkey; Golden_snub_nosed_monkey; Black_snub_nosed_monkey; Angolan_colobus; Ugandan_red_Colobus; Marmoset; Mas_night_monkey; Squirrel_monkey; White_faced_sapajou; Bushbaby; Mouse_lemur; Sifaka; Malayan_flying_lemur; Chinese_tree_shrew; Lesser_Eg…
ENST00000357325	-0.5130091772966446	541.5269709543569	155.27619047619046	0.3236514522821577	0.2857142857142857	HDGF	61	316	20	ATT	0.0	78.75	0.35460665068	ATT; 61-316; Rank: 20; cov: 78.75	ENST00000357325.9	0	315	315	0	315	85	HDGF	165	chr1:156751430-156751579	minus	chr1:156751430-156751744	GAGGAGGAGTGGGGACCGGGCGGGGGGTGGAGGAAGAGGCCTCGCGCAGAGGAGGGAGCAATTGAATTTCAAACACAAACAACTGCACGAGCGCGCACCCACCGCGCCGGAGCCTTGCCCCGATCCGCGCCCGCCCCGTCCGTGCGGCGCGCGGGCGGAGACGCCGTGGCCGCGCCGGAGCTCGGGCCGGGGGCCACCATCGAGGCGGGGGCCGCGCGAGGGCCGGAGCGGAGCGGCGCCGCCACCGCCGCACGCGCAAACTTGGGCTCGCGCTTCCCGGCCCGGCGCGGAGCCCGGGGCGCCCGGAGCCCCGCCATGTCGCGATCCAACCGGCAGAAGGAGTACAAATGCGGGGACCTGGTGTTCGCCAAGATGAAGGGCTACCCACACTGGCCGGCC…	GAGGAGGAGTGGGGACCGGGCGGGGGGTGGAGGAAGAGGCCTCGCGCAGAGGAGGGAGCAATTGAATTTCAAACACAAACAACTGCACGAGCGCGCACCCACCGCGCCGGAGCCTTGCCCCGATCCGCGCCCGCCCCGTCCGTGCGGCGCGCGGGCGGAGACGCCGTGGCCGCGCCGGAGCTCGGGCCGGGGGCCACCATCGAGGCGGGGGCCGCGCGAGGGCCGGAGCGGAGCGGCGCCGCCACCGCCGCACGCGCAAACTTGGGCTCGCGCTTCCCGGCCCGGCGCGGAGCCCGGGGCGCCCGGAGCCCCGCC	0	0	0	0	0	0	0	0	0;0;0	0;0;0	0;0;0;0	0;0;0;0	-226.1165	76	Human; Chimp; Bonobo; Gorilla; Orangutan; Gibbon; Rhesus; Crab_eating_macaque; Pig_tailed_macaque; Baboon; Sooty_mangabey; Green_monkey; Golden_snub_nosed_monkey; Black_snub_nosed_monkey; Ugandan_red_Colobus; Marmoset; Mas_night_monkey; Squirrel_monkey; White_faced_sapajou; Tarsier; Bushbaby; Mouse_lemur; Sifaka; Malayan_flying_lemur; Chinese_tree_shrew; Lesser_Egyptian_jerboa; Prairie_vole; Gold…
ENST00000264670	-0.6521972388047884	221.22526041666663	51.05633802816902	0.3333333333333333	0.27699530516431925	NSUN2	262	313	21	CTG	5.75757575758	91.6666666667	1.06062904668	CTG; 262-313; Rank: 21; cov: 91.67	ENST00000264670.10	99	312	213	99	312	17	NSUN2	162	chr5:6632980-6633129	minus	chr5:6632980-6633192	AGGCTGTCCGCGGAGCTCCTTGAGCCCGCGTGGGAAACCTGGGCGCTTCGCGCGGAGACGCCTTTGTGGCTGCTTCCTGGAGCATTTTTTTCCCCTTAGAGCTGTTCGCTGTTTTCCCTGTCACGCCGCTTTTCTGAAAGACGGGTTGTGCGCTTTGGGCTTATTCCTGGACGGTCCCCAAAGGTCCCCGAAAGGACCAGGCCCGGACACGTGGGGCCTTGGTTTCCGGCCGGAAGTCCCGGGAGGTGTAGGGCTAGAGTTCTGGCCGTGGCGGGCCGGTTTCTGCGTGCTGCGTGCGCGGCCGCGTGGGCTATGGGGCGGCGGTCGCGGGGTCGGCGGCTCCAGCAACAGCAGCGGCCGGAGGACGCGGAGGATGGCGCCGAGGGTGGTGGAAAGCGC…	AGGCTGTCCGCGGAGCTCCTTGAGCCCGCGTGGGAAACCTGGGCGCTTCGCGCGGAGACGCCTTTGTGGCTGCTTCCTGGAGCATTTTTTTCCCCTTAGAGCTGTTCGCTGTTTTCCCTGTCACGCCGCTTTTCTGAAAGACGGGTTGTGCGCTTTGGGCTTATTCCTGGACGGTCCCCAAAGGTCCCCGAAAGGACCAGGCCCGGACACGTGGGGCCTTGGTTTCCGGCCGGAAGTCCCGGGAGGTGTAGGGCTAGAGTTCTGGCCGTGGCGGGCCGGTTTCTGCGTGCTGCGTGCGCGGCCGCGTGGGCT	0	0	0	0	0	0	0	0	0;0;0	0;0;0	0;0;0;0	0;0;0;0	-1619.9483	83	Human; Chimp; Bonobo; Gorilla; Orangutan; Gibbon; Rhesus; Crab_eating_macaque; Pig_tailed_macaque; Baboon; Sooty_mangabey; Green_monkey; Proboscis_monkey; Golden_snub_nosed_monkey; Black_snub_nosed_monkey; Angolan_colobus; Ugandan_red_Colobus; Marmoset; Mas_night_monkey; Squirrel_monkey; White_faced_sapajou; Tarsier; Bushbaby; Mouse_lemur; Sifaka; Malayan_flying_lemur; Chinese_tree_shrew; Lesser_…
ENST00000399728	-0.4362901432051543	2222.02	956.4565217391304	0.3288888888888889	0.1956521739130435	STMN1	320	365	22	TTG	0.0	60.0	0.7808933563189999	TTG; 320-365; Rank: 22; cov: 60.0	ENST00000399728.5	226	364	138	226	364	15	STMN1	226	chr1:25904677-25904738+chr1:25905852-25905927	minus	chr1:25904677-25904738+chr1:25905852-25905927	ATCACCGGGCGTCCGCTCCGGGGTGCCGTCGAGGAGACAATAGGGGGCGTGGGCCCTCGTTTACCTCCCTCCCTCCCTCCCTTCCCTGCGGGCCCCGCCGGGTTCCCCATTGTCTGAAGGGACGGGGCGGTGCCCCAGGGACCAGCGGCTTTAGGACCAAACTGCGGGCAGCCAGGGCCGCGACCCTCCCTGCGACCGTCCCCTGGCGACCGCAGCTGGTGATTGAGGGGCGGCGCTCCCGGGCCCCACGAGGGTTCTTCTGTCTTCGCGGCCGGACGCGCGGACAGCGTGGGTGGCGGCAGGACTTTCCTTATCCCAGTTGATTGTGCAGAATACACTGCCTGTCGCTTGTCTTCTATTCACCATGGCTTCTTCTGATATCCAGGTGAAAGAACTGGA…	ATCACCGGGCGTCCGCTCCGGGGTGCCGTCGAGGAGACAATAGGGGGCGTGGGCCCTCGTTTACCTCCCTCCCTCCCTCCCTTCCCTGCGGGCCCCGCCGGGTTCCCCATTGTCTGAAGGGACGGGGCGGTGCCCCAGGGACCAGCGGCTTTAGGACCAAACTGCGGGCAGCCAGGGCCGCGACCCTCCCTGCGACCGTCCCCTGGCGACCGCAGCTGGTGATTGAGGGGCGGCGCTCCCGGGCCCCACGAGGGTTCTTCTGTCTTCGCGGCCGGACGCGCGGACAGCGTGGGTGGCGGCAGGACTTTCCTTATCCCAGTTGATTGTGCAGAATACACTGCCTGTCGCTTGTCTTCTATTCACC	0	0	0	0	0	0	0	0	0;0;0	0;0;0	0;0;0;0	0;0;0;0	-1822.8134	118	Human; Chimp; Bonobo; Gorilla; Orangutan; Gibbon; Rhesus; Crab_eating_macaque; Pig_tailed_macaque; Baboon; Drill; Sooty_mangabey; Green_monkey; Golden_snub_nosed_monkey; Black_snub_nosed_monkey; Angolan_colobus; Ugandan_red_Colobus; Marmoset; Mas_night_monkey; Squirrel_monkey; White_faced_sapajou; Tarsier; Bushbaby; Mouse_lemur; Sifaka; Malayan_flying_lemur; Chinese_tree_shrew; Lesser_Egyptian_je…
ENST00000367075	-0.5854652878940741	372.99829642248716	132.41071428571428	0.3202725724020443	0.2248520710059172	EZR	125	170	23	ATA	0.0	80.0	1.10462328284	ATA; 125-170; Rank: 23; cov: 80.0	ENST00000367075.3	0	169	169	1	169	15	EZR	19	chr6:158818094-158818166+chr6:158819317-158819393	minus	chr6:158818094-158818166+chr6:158819317-158819411	GGACCCGCCCCGCCGGGGCTTTTGGGAGCGCGGGCAGCGAGCGCACTCGGCGGACGCAAGGGCGGCGGGGAGCACACGGAGCACTGCAGGCGCCGGGTTGGGACAGCGTCTTCGCTGCTGCTGGATAGTCGTGTTTTCGGGGATCGAGGATACTCACCAGAAACCGAAAATGCCGAAACCAATCAATGTCCGAGTTACCACCATGGATGCAGAGCTGGAGTTTGCAATCCAGCCAAATACAACTGGAAAACAGCTTTTTGATCAGGTGGTAAAGACTATCGGCCTCCGGGAAGTGTGGTACTTTGGCCTCCACTATGTGGATAATAAAGGATTTCCTACCTGGCTGAAGCTGGATAAGAAGGTGTCTGCCCAGGAGGTCAGGAAGGAGAATCCCCTCCA…	GGACCCGCCCCGCCGGGGCTTTTGGGAGCGCGGGCAGCGAGCGCACTCGGCGGACGCAAGGGCGGCGGGGAGCACACGGAGCACTGCAGGCGCCGGGTTGGGACAGCGTCTTCGCTGCTGCTGGATAGTCGTGTTTTCGGGGATCGAGGATACTCACCAGAAACCGAAA	0	0	0	0	0	0	0	0	0;0;0	0;0;0	0;0;0;0	0;0;0;0	-1926.693	107	Human; Chimp; Bonobo; Gorilla; Orangutan; Gibbon; Rhesus; Crab_eating_macaque; Pig_tailed_macaque; Baboon; Drill; Sooty_mangabey; Green_monkey; Golden_snub_nosed_monkey; Black_snub_nosed_monkey; Angolan_colobus; Ugandan_red_Colobus; Marmoset; Squirrel_monkey; White_faced_sapajou; Tarsier; Bushbaby; Mouse_lemur; Sifaka; Malayan_flying_lemur; Chinese_tree_shrew; Lesser_Egyptian_jerboa; Prairie_vole…
ENST00000340852	0.1067763999619813	451.8968253968254	509.6129032258065	0.3333333333333333	0.3118279569892473	HM13	38	125	24	GTG	0.0	95.8333333333	0.8314689198299999	GTG; 38-125; Rank: 24; cov: 95.83	ENST00000340852.9	31	124	93	31	124	29	HM13	31	chr20:31514459-31514551	plus	chr20:31514459-31514551	GGAGGGAGCACGTCACTTCCTGTTGCCTTAGGGGAACGTGGCTTTCCCTGCAGAGCCGGTGTCTCCGCCTGCGTCCCTGCTGCAGCAACCGGAGCTGGAGTCGGATCCCGAACGCACCCTCGCCATGGACTCGGCCCTCAGCGATCCGCATAACGGCAGTGCCGAGGCAGGCGGCCCCACCAACAGCACTACGCGGCCGCCTTCCACGCCCGAGGGCATCGCGCTGGCCTACGGCAGCCTCCTGCTCATGGCGCTGCTGCCCATCTTCTTCGGCGCCCTGCGCTCCGTACGCTGCGCCCGCGGCAAGAATGCTTCAGACATGCCTGAAACAATCACCAGCCGGGATGCCGCCCGCTTCCCCATCATCGCCAGCTGCACACTCTTGGGGCTCTACCTCTT…	GGAGGGAGCACGTCACTTCCTGTTGCCTTAGGGGAACGTGGCTTTCCCTGCAGAGCCGGTGTCTCCGCCTGCGTCCCTGCTGCAGCAACCGGAGCTGGAGTCGGATCCCGAACGCACCCTCGCC	0	0	0	0	0	0	0	0	0;0;0	0;0;0	0;0;0;0	0;0;0;0	-1170.7801	114	Human; Chimp; Bonobo; Gorilla; Orangutan; Gibbon; Rhesus; Crab_eating_macaque; Pig_tailed_macaque; Baboon; Sooty_mangabey; Green_monkey; Proboscis_monkey; Golden_snub_nosed_monkey; Black_snub_nosed_monkey; Angolan_colobus; Ugandan_red_Colobus; Marmoset; Mas_night_monkey; Squirrel_monkey; White_faced_sapajou; Bushbaby; Mouse_lemur; Sifaka; Malayan_flying_lemur; Chinese_tree_shrew; Lesser_Egyptian_…
ENST00000371222	-0.2000863212470037	138.539156626506	68.71212121212122	0.33232931726907633	0.30303030303030304	JUN	1192	1258	25	CTG	0.0	94.11764705879999	0.69538025948	CTG; 1192-1258; Rank: 25; cov: 94.12	ENST00000371222.3	1059	1257	198	1059	1257	22	JUN	1107	chr1:58783071-58783220	minus	chr1:58783071-58783268	CGGGGAGGGGACCGGGGAAGAGAGGGCCGAGAGGCGTGCGGCAGGGGGGAGGGTAGGAGAAAGAAGGGCCCGACTGTAGGAGGGCAGCGGAGCATTACCTCATCCCGTGAGCCTCCGCGGGCCCAGAGAAGAATCTTCTAGGGTGGAGTCTCCATGGTGACGGGCGGGCCCGCCCCCCTGAGAGCGACGCGAGCCAATGGGAAGGCCTTGGGGTGACATCATGGGCTATTTTTAGGGGTTGACTGGTAGCAGATAAGTGTTGAGCTCGGGCTGGATAAGGGCTCAGAGTTGCACTGAGTGTGGCTGAAGCAGCGAGGCGGGAGTGGAGGTGCGCGGAGTCAGGCAGACAGACAGACACAGCCAGCCAGCCAGGTCGGCAGTATAGTCCGAACTGCAAAT…	CGGGGAGGGGACCGGGGAAGAGAGGGCCGAGAGGCGTGCGGCAGGGGGGAGGGTAGGAGAAAGAAGGGCCCGACTGTAGGAGGGCAGCGGAGCATTACCTCATCCCGTGAGCCTCCGCGGGCCCAGAGAAGAATCTTCTAGGGTGGAGTCTCCATGGTGACGGGCGGGCCCGCCCCCCTGAGAGCGACGCGAGCCAATGGGAAGGCCTTGGGGTGACATCATGGGCTATTTTTAGGGGTTGACTGGTAGCAGATAAGTGTTGAGCTCGGGCTGGATAAGGGCTCAGAGTTGCACTGAGTGTGGCTGAAGCAGCGAGGCGGGAGTGGAGGTGCGCGGAGTCAGGCAGACAGACAGACACAGCCAGCCAGCCAGGTCGGCAGTATAGTCCGAACTGCAAAT…	0	0	0	0	0	0	0	0	0;0;0	0;0;0	0;0;0;0	0;0;0;0	-1356.4297	107	Human; Chimp; Bonobo; Gorilla; Orangutan; Gibbon; Rhesus; Crab_eating_macaque; Pig_tailed_macaque; Baboon; Drill; Sooty_mangabey; Green_monkey; Proboscis_monkey; Golden_snub_nosed_monkey; Black_snub_nosed_monkey; Angolan_colobus; Ugandan_red_Colobus; Marmoset; Mas_night_monkey; Squirrel_monkey; White_faced_sapajou; Tarsier; Bushbaby; Mouse_lemur; Sifaka; Malayan_flying_lemur; Chinese_tree_shrew; …
ENST00000292430	-0.4535638824295735	484.0120481927712	72.09352517985613	0.3293172690763052	0.28776978417266186	LY6K	247	418	26	AGG	0.0	86.5384615385	0.211304667571	AGG; 247-418; Rank: 26; cov: 86.54	ENST00000292430.10	0	417	417	0	417	57	LY6K	267	chr8:142700378-142700527	plus	chr8:142700111-142700527	GAGTTATCAGAGGTGAGCCCGTGCTCTTCAGCGGAGAAGATCCCCTACCTGGCCGCCGGCCACTTTCTGTGGGCCGTGGGGTCCTCAAGGAGACGGCCCTTGGGCTCAGGGGCTGCGTTTCCACACGCGCCTTTCCCAGGGCTCCCGCGCCCGTTCCTGCCTGGCCGCCGGCCGCTCCAACAGCAGCACAAGGCGGGACTCAGAACCGGCGTTCAGGGCCGCCAGCGGCCGCGAGGCCCTGAGATGAGGCTCCAAAGACCCCGACAGGCCCCGGCGGGTGGGAGGCGCGCGCCCCGGGGCGGGCGGGGCTCCCCCTACCGGCCAGACCCGGGGAGAGGCGCGCGGAGGCTGCGAAGGTTCCAGAAGGGCGGGGAGGGGGCGCCGCGCGCTGACCCTCCC…	GAGTTATCAGAGGTGAGCCCGTGCTCTTCAGCGGAGAAGATCCCCTACCTGGCCGCCGGCCACTTTCTGTGGGCCGTGGGGTCCTCAAGGAGACGGCCCTTGGGCTCAGGGGCTGCGTTTCCACACGCGCCTTTCCCAGGGCTCCCGCGCCCGTTCCTGCCTGGCCGCCGGCCGCTCCAACAGCAGCACAAGGCGGGACTCAGAACCGGCGTTCAGGGCCGCCAGCGGCCGCGAGGCCCTGAGATGAGGCTCCAAAGACCCCGACAGGCCCCGGCGGGTGGGAGGCGCGCGCCCCGGGGCGGGCGGGGCTCCCCCTACCGGCCAGACCCGGGGAGAGGCGCGCGGAGGCTGCGAAGGTTCCAGAAGGGCGGGGAGGGGGCGCCGCGCGCTGACCCTCCC…	0	0	0	0	0	0	0	0	0;0;0	0;0;0	0;0;0;0	0;0;0;0	-1057.2846	72	Human; Chimp; Bonobo; Gorilla; Orangutan; Rhesus; Crab_eating_macaque; Pig_tailed_macaque; Baboon; Sooty_mangabey; Green_monkey; Proboscis_monkey; Black_snub_nosed_monkey; Angolan_colobus; Ugandan_red_Colobus; Marmoset; Mas_night_monkey; White_faced_sapajou; Tarsier; Bushbaby; Sifaka; Malayan_flying_lemur; Chinese_tree_shrew; Lesser_Egyptian_jerboa; Mouse; Shrew_mouse; Rat; American_beaver; Squir…
ENST00000264218	-0.4658521594427749	111.84571428571428	37.51428571428571	0.3314285714285714	0.2169811320754717	NMU	59	107	27	GTG	0.0	90.9090909091	0.783133173205	GTG; 59-107; Rank: 27; cov: 90.91	ENST00000264218.7	0	106	106	1	106	16	NMU	1	chr4:55636193-55636297	minus	chr4:55636193-55636297	AGTCCTGTGTCCGGGCCCCGAGGCACAGCCAGGGCACCAGGTGGAGCACCAGCTACGCGTGGCGCAGCGCAGCGTCCCTAGCACCGAGCCTCCCGCAGCCGCCGAGATGCTGCGAACAGAGAGCTGCCGCCCCAGGTCGCCCGCCGGACAGGTGGCCGCGGCGTCCCCGCTCCTGCTGCTGCTGCTGCTGCTCGCCTGGTGCGCGGGCGCCTGCCGAGGTGCTCCAATATTACCTCAAGGATTACAGCCTGAACAACAGCTACAGTTGTGGAATGAGATAGATGATACTTGTTCGTCTTTTCTGTCCATTGATTCTCAGCCTCAGGCATCCAACGCACTGGAGGAGCTTTGCTTTATGATTATGGGAATGCTACCAAAGCCTCAGGAACAAGATGAAAA…	AGTCCTGTGTCCGGGCCCCGAGGCACAGCCAGGGCACCAGGTGGAGCACCAGCTACGCGTGGCGCAGCGCAGCGTCCCTAGCACCGAGCCTCCCGCAGCCGCCGAG	0	0	0	0	0	0	0	0	0;0;0	0;0;0	0;0;0;0	0;0;0;0	-1393.2541	95	Human; Chimp; Bonobo; Gorilla; Orangutan; Gibbon; Rhesus; Crab_eating_macaque; Pig_tailed_macaque; Baboon; Sooty_mangabey; Green_monkey; Proboscis_monkey; Golden_snub_nosed_monkey; Black_snub_nosed_monkey; Angolan_colobus; Ugandan_red_Colobus; Mas_night_monkey; Squirrel_monkey; White_faced_sapajou; Bushbaby; Mouse_lemur; Sifaka; Malayan_flying_lemur; Chinese_tree_shrew; Prairie_vole; Chinese_hams…
ENST00000331825	0.6388669179643033	87.48863636363636	385.18840579710144	0.17992424242424246	0.3043478260869565	FTL	163	208	28	CTG	0.0	70.0	1.84228469072	CTG; 163-208; Rank: 28; cov: 70.0	ENST00000331825.10	0	207	207	0	207	15	FTL	57	chr19:48965358-48965507	plus	chr19:48965301-48965507	GTCCCCTCGCAGTTCGGCGGTCCCGCGGGTCTGTCTCTTGCTTCAACAGTGTTTGGACGGAACAGATCCGGGGACTCTCTTCCAGCCTCCGACCGCCCTCCGATTTCCTCTCCGCTTGCAACCTCCGGGACCATCTTCTCGGCCATCTCCTGCTTCTGGGACCTGCCAGCACCGTTTTTGTGGTTAGCTCCTTCTTGCCAACCAACCATGAGCTCCCAGATTCGTCAGAATTATTCCACCGACGTGGAGGCAGCCGTCAACAGCCTGGTCAATTTGTACCTGCAGGCCTCCTACACCTACCTCTCTCTGGGCTTCTATTTCGACCGCGATGATGTGGCTCTGGAAGGCGTGAGCCACTTCTTCCGCGAATTGGCCGAGGAGAAGCGCGAGGGCTACGAG…	GTCCCCTCGCAGTTCGGCGGTCCCGCGGGTCTGTCTCTTGCTTCAACAGTGTTTGGACGGAACAGATCCGGGGACTCTCTTCCAGCCTCCGACCGCCCTCCGATTTCCTCTCCGCTTGCAACCTCCGGGACCATCTTCTCGGCCATCTCCTGCTTCTGGGACCTGCCAGCACCGTTTTTGTGGTTAGCTCCTTCTTGCCAACCAACC	0	0	0	0	0	0	0	0	0;0;0	0;0;0	0;0;0;0	0;0;0;0	-3438.1175	114	Human; Chimp; Bonobo; Gorilla; Orangutan; Gibbon; Rhesus; Crab_eating_macaque; Pig_tailed_macaque; Baboon; Drill; Sooty_mangabey; Green_monkey; Proboscis_monkey; Golden_snub_nosed_monkey; Black_snub_nosed_monkey; Angolan_colobus; Ugandan_red_Colobus; Marmoset; Mas_night_monkey; Squirrel_monkey; White_faced_sapajou; Tarsier; Bushbaby; Mouse_lemur; Sifaka; Malayan_flying_lemur; Chinese_tree_shrew; …
ENST00000234091	-0.243946759878874	62.925925925925924	9.563025210084033	0.2271604938271605	0.08403361344537816	ID2	807	861	31	CTG	0.0	76.9230769231	1.10737441358	CTG; 807-861; Rank: 31; cov: 76.92	ENST00000234091.8	503	860	357	503	860	18	ID2	710	chr2:8682016-8682165	plus	chr2:8681521-8681565+chr2:8681854-8682165	GCGCGCTGAGTGACGGCGCGGTTGCCATGGCAGCCGCCTGAGCGGCGCCGCGAGGACAAGGCTGCAGGGCGGCGTGAATGGGCGGCGTCACGCGCCTGGCGCCAGAGAGTCTGCTCCGGGGCTCCGGCTCCGGCCCCGCCGCGGCCTGGCCCGCGCGCCGCCGCCGCCGCCACCGCCGCCGCCAATTCATCACCTGTCAGGGATCACTCGCGGGGTCACGGGCGGAATGGACACAGCTGTGAGAACAAAACCCGGGAAAGAAAGGCGAACGCTCCCCATTGCGCCAGATGTGCAGGGAGGACCTTGAGACGCGCCCCCCGCCCCCGCAGGCTCCTCCCGCCCCCCGGCGCATCACGCGGGGGTGGCAAAGGCGGCCTGGCCAGCGCGGAGCTCCCGGCC…	GCGCGCTGAGTGACGGCGCGGTTGCCATGGCAGCCGCCTGAGCGGCGCCGCGAGGACAAGGCTGCAGGGCGGCGTGAATGGGCGGCGTCACGCGCCTGGCGCCAGAGAGTCTGCTCCGGGGCTCCGGCTCCGGCCCCGCCGCGGCCTGGCCCGCGCGCCGCCGCCGCCGCCACCGCCGCCGCCAATTCATCACCTGTCAGGGATCACTCGCGGGGTCACGGGCGGAATGGACACAGCTGTGAGAACAAAACCCGGGAAAGAAAGGCGAACGCTCCCCATTGCGCCAGATGTGCAGGGAGGACCTTGAGACGCGCCCCCCGCCCCCGCAGGCTCCTCCCGCCCCCCGGCGCATCACGCGGGGGTGGCAAAGGCGGCCTGGCCAGCGCGGAGCTCCCGGCC…	0	0	0	0	0	0	0	0	0;0;0	0;0;0	0;0;0;0	0;0;0;0	-1444.8042	116	Human; Chimp; Bonobo; Gorilla; Gibbon; Rhesus; Crab_eating_macaque; Pig_tailed_macaque; Baboon; Drill; Sooty_mangabey; Green_monkey; Proboscis_monkey; Golden_snub_nosed_monkey; Black_snub_nosed_monkey; Angolan_colobus; Ugandan_red_Colobus; Marmoset; Mas_night_monkey; Squirrel_monkey; White_faced_sapajou; Tarsier; Bushbaby; Mouse_lemur; Sifaka; Malayan_flying_lemur; Chinese_tree_shrew; Lesser_Egyp…
ENST00000314797	0.3658001720267712	201.12457142857144	282.38235294117646	0.3329523809523809	0.25	COPG1	36	105	32	GTG	3.4	77.7777777778	0.543326094642	GTG; 36-105; Rank: 32; cov: 77.78	ENST00000314797.10	0	104	104	2	104	23	COPG1	2	chr3:129249608-129249709	plus	chr3:129249608-129249709	AGTCGGGGCCCGGAAGTGGTCCCTGTAGAACCACTGTGGCACCGCTACTCCGTGCCGCGCCCGTCGAGCATTGCGTTGCTGCATTGCGCCCCACCGACTCCACTATGTTGAAGAAATTCGACAAGAAGGATGAGGAGTCAGGTGGAGGCTCCAACCCATTCCAGCACCTTGAGAAGAGTGCGGTACTCCAGGAGGCCCGTGTATTTAATGAAACTCCCATCAACCCTCGGAAATGTGCCCACATCCTCACCAAGATTCTTTATCTCATAAACCAGGGGGAGCACCTGGGGACCACGGAAGCGACCGAGGCCTTCTTTGCCATGACCAAGCTCTTTCAGTCCAATGATCCCACACTCCGTCGGATGTGCTACTTGACCATCAAGGAGATGTCTTGCATTG…	AGTCGGGGCCCGGAAGTGGTCCCTGTAGAACCACTGTGGCACCGCTACTCCGTGCCGCGCCCGTCGAGCATTGCGTTGCTGCATTGCGCCCCACCGACTCCACT	0	0	0	0	0	0	0	0	0;0;0	0;0;0	0;0;0;0	0;0;0;0	-1978.3833	106	Human; Chimp; Bonobo; Gorilla; Orangutan; Gibbon; Rhesus; Crab_eating_macaque; Pig_tailed_macaque; Baboon; Drill; Sooty_mangabey; Green_monkey; Proboscis_monkey; Golden_snub_nosed_monkey; Black_snub_nosed_monkey; Angolan_colobus; Ugandan_red_Colobus; Marmoset; Squirrel_monkey; White_faced_sapajou; Tarsier; Bushbaby; Mouse_lemur; Malayan_flying_lemur; Chinese_tree_shrew; Lesser_Egyptian_jerboa; Pr…
ENST00000307365	-0.2369984216375285	381.73819742489263	273.4761904761905	0.3333333333333333	0.3333333333333333	DDIT4	163	202	34	CTG	0.0	87.5	0.325678375108	CTG; 163-202; Rank: 34; cov: 87.5	ENST00000307365.3	138	201	63	138	201	13	DDIT4	138	chr10:72274058-72274060+chr10:72274157-72274216	plus	chr10:72274058-72274060+chr10:72274157-72274216	GGGCGCAGCAGGCCAAGGGGGAGGTGCGAGCGTGGACCTGGGACGGGTCTGGGCGGCTCTCGGTGGTTGGCACGGGTTCGCACACCCATTCAAGCGGCAGGACGCACTTGTCTTAGCAGTTCTCGCTGACCGCGCTAGCTGCGGCTTCTACGCTCCGGCACTCTGAGTTCATCAGCAAACGCCCTGGCGTCTGTCCTCACCATGCCTAGCCTTTGGGACCGCTTCTCGTCGTCGTCCACCTCCTCTTCGCCCTCGTCCTTGCCCCGAACTCCCACCCCAGATCGGCCGCCGCGCTCAGCCTGGGGGTCGGCGACCCGGGAGGAGGGGTTTGACCGCTCCACGAGCCTGGAGAGCTCGGACTGCGAGTCCCTGGACAGCAGCAACAGTGGCTTCGGGCCG…	GGGCGCAGCAGGCCAAGGGGGAGGTGCGAGCGTGGACCTGGGACGGGTCTGGGCGGCTCTCGGTGGTTGGCACGGGTTCGCACACCCATTCAAGCGGCAGGACGCACTTGTCTTAGCAGTTCTCGCTGACCGCGCTAGCTGCGGCTTCTACGCTCCGGCACTCTGAGTTCATCAGCAAACGCCCTGGCGTCTGTCCTCACC	0	0	0	0	0	0	0	0	0;0;0	0;0;0	0;0;0;0	0;0;0;0	-957.0686	118	Human; Chimp; Bonobo; Gorilla; Orangutan; Gibbon; Rhesus; Crab_eating_macaque; Pig_tailed_macaque; Baboon; Drill; Sooty_mangabey; Green_monkey; Proboscis_monkey; Golden_snub_nosed_monkey; Black_snub_nosed_monkey; Angolan_colobus; Ugandan_red_Colobus; Marmoset; Mas_night_monkey; Squirrel_monkey; White_faced_sapajou; Tarsier; Bushbaby; Mouse_lemur; Sifaka; Malayan_flying_lemur; Chinese_tree_shrew; …
ENST00000369583	0.6842084965249428	11.584415584415586	23.59574468085107	0.2735930735930736	0.17605633802816895	DUSP5	96	285	35	CTG	0.846153846154	72.4137931034	1.45407520393	CTG; 96-285; Rank: 35; cov: 72.41	ENST00000369583.3	0	284	284	2	284	63	DUSP5	134	chr10:110497972-110498121	plus	chr10:110497840-110498121	CTTATATGGGCAGCCGCGTCACGGACGGCACTCATTCACATAAAACGCTGCGCGGCCGGCGGAATCCCCGGCTTCTAGGGCGGCGAGCGGCCGGGCTGGCTATCGAGCGAGCGGGGCGGGAACGCGGAGTTGCGCCGCCGCTCGGGCGCCGGGCTCCGTCGCGGCCGCAGCCCCGCGGGTCGCCCTCCCGTGCCTCGCCCGCGGACACCCTGGCCGTGGACACCCTGGCCGTGGGCACCCGCGGGGCGCGCGGCGCGGGGCCGCTGGCCGGCGGCGGCGGCGGCATGAAGGTCACGTCGCTCGACGGGCGCCAGCTGCGCAAGATGCTCCGCAAGGAGGCGGCGGCGCGCTGCGTGGTGCTCGACTGCCGGCCCTATCTGGCCTTCGCTGCCTCGAACG…	CTTATATGGGCAGCCGCGTCACGGACGGCACTCATTCACATAAAACGCTGCGCGGCCGGCGGAATCCCCGGCTTCTAGGGCGGCGAGCGGCCGGGCTGGCTATCGAGCGAGCGGGGCGGGAACGCGGAGTTGCGCCGCCGCTCGGGCGCCGGGCTCCGTCGCGGCCGCAGCCCCGCGGGTCGCCCTCCCGTGCCTCGCCCGCGGACACCCTGGCCGTGGACACCCTGGCCGTGGGCACCCGCGGGGCGCGCGGCGCGGGGCCGCTGGCCGGCGGCGGCGGCGGC	0	0	0	0	0	0	0	0	0;0;0	0;0;0	0;0;0;0	0;0;0;0	-1477.7202	91	Human; Chimp; Gorilla; Orangutan; Gibbon; Rhesus; Crab_eating_macaque; Pig_tailed_macaque; Baboon; Sooty_mangabey; Green_monkey; Black_snub_nosed_monkey; Ugandan_red_Colobus; Marmoset; Mas_night_monkey; White_faced_sapajou; Bushbaby; Mouse_lemur; Sifaka; Malayan_flying_lemur; Lesser_Egyptian_jerboa; Prairie_vole; Golden_hamster; Prairie_deer_mouse; Mouse; Ryukyu_mouse; Shrew_mouse; Rat; Mongolian…
ENST00000356634	-0.2849478872098761	182.45838218053927	131.20408163265307	0.3329425556858148	0.26174496644295303	KDM1A	63	150	37	GTG	2.83333333333	87.5	0.981869433532	GTG; 63-150; Rank: 37; cov: 87.5	ENST00000356634.7	0	149	149	2	149	29	KDM1A	2	chr1:23019450-23019596	plus	chr1:23019450-23019596	GGCGCGGCGGGAGCGCGCTTGGCGCGTGCGTACGCGACGGCGGTTGGCGGCGCGCGGGCAGCGTGAAGCGAGGCGAGGCAAGGCTTTTCGGACCCACGGAGCGACAGAGCGAGCGGCCCCTACGGCCGTCGGCGGCCCGGCGGCCCGAGATGTTATCTGGGAAGAAGGCGGCAGCCGCGGCGGCGGCGGCTGCAGCGGCAGCAACCGGGACGGAGGCTGGCCCTGGGACAGCAGGCGGCTCCGAGAACGGGTCTGAGGTGGCCGCGCAGCCCGCGGGCCTGTCGGGCCCAGCCGAGGTCGGGCCGGGGGCGGTGGGGGAGCGCACACCCCGCAAGAAAGAGCCTCCGCGGGCCTCGCCCCCCGGGGGCCTGGCGGAACCGCCGGGGTCCGCAGGGCCTC…	GGCGCGGCGGGAGCGCGCTTGGCGCGTGCGTACGCGACGGCGGTTGGCGGCGCGCGGGCAGCGTGAAGCGAGGCGAGGCAAGGCTTTTCGGACCCACGGAGCGACAGAGCGAGCGGCCCCTACGGCCGTCGGCGGCCCGGCGGCCCGAG	0	0	0	0	0	0	0	0	0;0;0	0;0;0	0;0;0;0	0;0;0;0	-1883.2964	103	Human; Chimp; Bonobo; Gorilla; Orangutan; Rhesus; Crab_eating_macaque; Pig_tailed_macaque; Baboon; Sooty_mangabey; Green_monkey; Golden_snub_nosed_monkey; Black_snub_nosed_monkey; Ugandan_red_Colobus; Marmoset; Mas_night_monkey; Squirrel_monkey; White_faced_sapajou; Tarsier; Bushbaby; Mouse_lemur; Sifaka; Malayan_flying_lemur; Chinese_tree_shrew; Lesser_Egyptian_jerboa; Golden_hamster; Prairie_de…
ENST00000295633	-0.7928543277659355	1649.3592233009708	124.19327731092436	0.3333333333333333	0.16246498599439774	FSTL1	268	358	38	AGG	0.0	64.0	0.230524201533	AGG; 268-358; Rank: 38; cov: 64.0	ENST00000295633.7	0	357	357	0	357	30	FSTL1	207	chr3:120450897-120451046	minus	chr3:120450897-120451253	GGCAGGGACCCACGGGACACCCCCTCTGCCTCCGCTCCACGTCCAGGGGGCCGAAGGGGCGCCGGACGAGGGACCGTGCGGAGAGAGGGGTTCGGCGGCGCCAGGACTCCCGCGGGCTCCCCGGAGCAGGGGTCGGAAGGAGGGGGAGCGGGAGCCGCGGGGGCCGCTGCAGCAGAAGGGGGAGGAGAATGGGGAGGAGCTGGGGGGGCAGGCAGGCGGGGAAGGAGAGGTCTTAAGGGGCGGCGAGGGGAGGTCGCATTTCCTCCGAGGCTGGCGATCGGCGGAGCTCCCACCTCCGCTTACAGCTCGCTGCCGCCGTCCTGCCCCGCGCCCCCAGGAGACCTGGACCAGACCACGATGTGGAAACGCTGGCTCGCGCTCGCGCTCGCGCTGGTGGCG…	GGCAGGGACCCACGGGACACCCCCTCTGCCTCCGCTCCACGTCCAGGGGGCCGAAGGGGCGCCGGACGAGGGACCGTGCGGAGAGAGGGGTTCGGCGGCGCCAGGACTCCCGCGGGCTCCCCGGAGCAGGGGTCGGAAGGAGGGGGAGCGGGAGCCGCGGGGGCCGCTGCAGCAGAAGGGGGAGGAGAATGGGGAGGAGCTGGGGGGGCAGGCAGGCGGGGAAGGAGAGGTCTTAAGGGGCGGCGAGGGGAGGTCGCATTTCCTCCGAGGCTGGCGATCGGCGGAGCTCCCACCTCCGCTTACAGCTCGCTGCCGCCGTCCTGCCCCGCGCCCCCAGGAGACCTGGACCAGACCACG	0	0	0	0	0	0	0	0	0;0;0	0;0;0	0;0;0;0	0;0;0;0	-2241.1308	98	Human; Chimp; Bonobo; Gorilla; Orangutan; Gibbon; Rhesus; Crab_eating_macaque; Pig_tailed_macaque; Baboon; Sooty_mangabey; Green_monkey; Proboscis_monkey; Golden_snub_nosed_monkey; Black_snub_nosed_monkey; Ugandan_red_Colobus; Marmoset; Mas_night_monkey; Squirrel_monkey; White_faced_sapajou; Bushbaby; Mouse_lemur; Sifaka; Chinese_tree_shrew; Lesser_Egyptian_jerboa; Prairie_vole; Chinese_hamster; …
ENST00000532097	-0.28191168938328603	363.70822281167113	165.75	0.3333333333333333	0.2916666666666667	PSMD13	448	505	39	ATC	0.0	85.7142857143	0.455677760506	ATC; 448-505; Rank: 39; cov: 85.71	ENST00000532097.5	432	504	72	432	504	19	PSMD13	432	chr11:236978-237049	plus	chr11:236978-237049	AGTCTGGTGTCTCATCTCTCGCCCCGGAGGTCAAACCTGGAGCCAGCATTTCTGTACCCTGCGCTCACACCTTTTTCAACCCGGATGGCGGTGATAGTTAATACTTTCTGAGCGCTTTTACTATGGTCAGGCATTATATTTACACCTAATCCTCGCAAAACACTACTGGGAAGATCCTCATTTGACAGGAGCAATTCCGGGTCACAAAGGCTGACACCACAAAGCTAGTCCGTAGCGGGTTCGACCACAGGCGCCCACACTCTTTGACGCCTCAATGGCACAGCCAAGTGCGCGGGAAGTGGGCTGCAAACGCCGGAGAGTTTTGTCCGGAGCGCAGAGACGCGCTGTAACCGAGCAACCAGCGGGGCCCGCCCCCGGCCTGCTACGGCGCTCCCAGCC…	AGTCTGGTGTCTCATCTCTCGCCCCGGAGGTCAAACCTGGAGCCAGCATTTCTGTACCCTGCGCTCACACCTTTTTCAACCCGGATGGCGGTGATAGTTAATACTTTCTGAGCGCTTTTACTATGGTCAGGCATTATATTTACACCTAATCCTCGCAAAACACTACTGGGAAGATCCTCATTTGACAGGAGCAATTCCGGGTCACAAAGGCTGACACCACAAAGCTAGTCCGTAGCGGGTTCGACCACAGGCGCCCACACTCTTTGACGCCTCAATGGCACAGCCAAGTGCGCGGGAAGTGGGCTGCAAACGCCGGAGAGTTTTGTCCGGAGCGCAGAGACGCGCTGTAACCGAGCAACCAGCGGGGCCCGCCCCCGGCCTGCTACGGCGCTCCCAGCC…	0	0	0	0	0	0	0	0	0;0;0	0;0;0	0;0;0;0	0;0;0;0	-1834.9672	102	Human; Chimp; Bonobo; Gorilla; Orangutan; Gibbon; Rhesus; Crab_eating_macaque; Pig_tailed_macaque; Baboon; Drill; Sooty_mangabey; Green_monkey; Golden_snub_nosed_monkey; Black_snub_nosed_monkey; Angolan_colobus; Ugandan_red_Colobus; Marmoset; Mas_night_monkey; Squirrel_monkey; White_faced_sapajou; Tarsier; Bushbaby; Mouse_lemur; Sifaka; Chinese_tree_shrew; Lesser_Egyptian_jerboa; Prairie_vole; Ch…
ENST00000228251	0.1551573535561935	60.691689008042886	88.35820895522389	0.23949955317247545	0.2835820895522388	YBX3	91	202	40	ATC	0.0	71.875	2.61970116552	ATC; 91-202; Rank: 40; cov: 71.88	ENST00000228251.8	0	201	201	0	201	37	YBX3	51	chr12:10723112-10723261	minus	chr12:10723112-10723312	GCGAGGAGCCCAAGAGAGAGCGCGCAGCACGAAGCTCGAGCCGCCTCCGCCGCGCGACCCCACCTCGGCCGCCGCCGCCTGCGCCGCGAGATCCGCCCCGGCCTCCCCGAGAGCGAGCCCCGGCCGCCGCGACCACCAGCCGCGCTAACCGCCGACCAACCGCCACCGAGGCGCCTGAGCGAGAGCAGAGGAGGAGGAGGCATGAGTGAGGCGGGCGAGGCCACCACCACCACCACCACCACCCTCCCGCAGGCTCCGACGGAGGCGGCCGCCGCGGCTCCCCAGGACCCCGCGCCCAAGAGCCCGGTGGGCAGCGGTGCGCCCCAGGCCGCGGCCCCGGCGCCCGCCGCCCACGTCGCAGGAAACCCCGGTGGGGACGCGGCCCCCGCAGCCACGGGC…	GCGAGGAGCCCAAGAGAGAGCGCGCAGCACGAAGCTCGAGCCGCCTCCGCCGCGCGACCCCACCTCGGCCGCCGCCGCCTGCGCCGCGAGATCCGCCCCGGCCTCCCCGAGAGCGAGCCCCGGCCGCCGCGACCACCAGCCGCGCTAACCGCCGACCAACCGCCACCGAGGCGCCTGAGCGAGAGCAGAGGAGGAGGAGGC	0	0	0	0	0	0	0	0	0;0;0	0;0;0	0;0;0;0	0;0;0;0	-652.9286	77	Human; Chimp; Bonobo; Gorilla; Orangutan; Rhesus; Crab_eating_macaque; Pig_tailed_macaque; Baboon; Drill; Sooty_mangabey; Green_monkey; Proboscis_monkey; Golden_snub_nosed_monkey; Black_snub_nosed_monkey; Ugandan_red_Colobus; Marmoset; Mas_night_monkey; White_faced_sapajou; Bushbaby; Mouse_lemur; Sifaka; Mouse; Ryukyu_mouse; Shrew_mouse; Rat; Mongolian_gerbil; American_beaver; Naked_mole_rat; Gui…
ENST00000234115	-0.7758630259086514	156.8738738738739	27.49	0.31681681681681684	0.11333333333333333	PLEKHB2	416	464	41	ATC	0.0	81.8181818182	1.2279745483700002	ATC; 416-464; Rank: 41; cov: 81.82	ENST00000234115.10	163	463	300	163	463	16	PLEKHB2	313	chr2:131105257-131105398+chr2:131120934-131120941	plus	chr2:131105107-131105398+chr2:131120934-131120941	CTTGGACGCCCGGTCCTTCAGTTTTTTGAGCACCTCAAGCTTCTGGCCTACAAAACGCTCCCGGCTCAGCTGGAGCTTTCTGCGCCCGGGTCCTAGAGTCGCCCATTTCTCTAAGGCGCCTTGGCCCTATTTTTAGAGAGCGGTATTTAGAAACCAAGATTAGGGTGCTAACAATTTTTTTTTAAATTTTTATATTTTTAAGACAGGATCTCACTTTGTAACACTTCCTTTTAGTGGAAGCGCCGACCTCCTGGGAGACCCACGCCCCCTGCCGCCTTCCGTCCCGTTTCTCAGAAAACCACCCAGACACCCCGCCCCACCGGCCGGGGCCCGCCGCGCATGCGCGCCGAGGCGTGACGTCAGAACGGCGGCCAGGACGCCGGACGTGCGGCAGTTGCA…	CTTGGACGCCCGGTCCTTCAGTTTTTTGAGCACCTCAAGCTTCTGGCCTACAAAACGCTCCCGGCTCAGCTGGAGCTTTCTGCGCCCGGGTCCTAGAGTCGCCCATTTCTCTAAGGCGCCTTGGCCCTATTTTTAGAGAGCGGTATTTAGAAACCAAGATTAGGGTGCTAACAATTTTTTTTTAAATTTTTATATTTTTAAGACAGGATCTCACTTTGTAACACTTCCTTTTAGTGGAAGCGCCGACCTCCTGGGAGACCCACGCCCCCTGCCGCCTTCCGTCCCGTTTCTCAGAAAACCACCCAGACACCCCGCCCCACCGGCCGGGGCCCGCCGCGCATGCGCGCCGAGGCGTGACGTCAGAACGGCGGCCAGGACGCCGGACGTGCGGCAGTTGCA…	0	0	0	0	0	0	0	0	0;0;0	0;0;0	0;0;0;0	0;0;0;0	-1783.4703	107	Human; Chimp; Bonobo; Gorilla; Orangutan; Gibbon; Rhesus; Crab_eating_macaque; Pig_tailed_macaque; Baboon; Sooty_mangabey; Green_monkey; Golden_snub_nosed_monkey; Black_snub_nosed_monkey; Angolan_colobus; Ugandan_red_Colobus; Marmoset; Mas_night_monkey; Squirrel_monkey; White_faced_sapajou; Tarsier; Bushbaby; Mouse_lemur; Sifaka; Malayan_flying_lemur; Chinese_tree_shrew; Lesser_Egyptian_jerboa; P…
ENST00000509578	-0.09934618371975744	1300.484375	867.3	0.1927083333333333	0.3333333333333333	COX7C	50	101	42	ATT	0.0	66.6666666667	0.418606243936	ATT; 50-101; Rank: 42; cov: 66.67	ENST00000509578.1	40	100	60	40	100	17	COX7C	40	chr5:86617996-86618055	plus	chr5:86617996-86618055	GCACCGGGGAACAAGGTCGTGAAAAAAAAGGTCTTGGTGAGGTGCCGCCATTTCATCTGTCCTCATTCTCTGCGCCTTTCGCAGAGCTTCCAGCAGCGGTATGTTGGGCCAGAGCATCCGGAGGTTCACAACCTCTGTGGTCCGTAGGAGCCACTATGAGGAGGGCCCTGGGAAGAATTTGCCATTTTCAGTGGAAAACAAGTGGTCGTTACTAGCTAAGATGTGTTTGTACTTTGGATCTGCATTTGCTACACCCTTCCTTGTAGTAAGACACCAACTGCTTAAAACATAAGGATGTTTCAGTTCCTCCATTTAACAGGTAGTTAGTGGATTTCTAATCATGTTAAAGCAGGCCTTTTTATTAAGTAGCCTCTTCCCCATCACCCAGAACACACACAC…	GCACCGGGGAACAAGGTCGTGAAAAAAAAGGTCTTGGTGAGGTGCCGCCATTTCATCTGTCCTCATTCTCTGCGCCTTTCGCAGAGCTTCCAGCAGCGGT	0	0	0	0	0	0	0	0	0;0;0	0;0;0	0;0;0;0	0;0;0;0	-1544.1244	118	Human; Chimp; Bonobo; Gorilla; Orangutan; Gibbon; Rhesus; Crab_eating_macaque; Pig_tailed_macaque; Baboon; Drill; Sooty_mangabey; Green_monkey; Golden_snub_nosed_monkey; Black_snub_nosed_monkey; Angolan_colobus; Ugandan_red_Colobus; Marmoset; Mas_night_monkey; Squirrel_monkey; White_faced_sapajou; Tarsier; Bushbaby; Mouse_lemur; Sifaka; Malayan_flying_lemur; Chinese_tree_shrew; Lesser_Egyptian_je…
ENST00000394434	0.03815685568810659	152.8649107901444	159.44444444444446	0.3327669215519683	0.3333333333333333	LARS	114	168	43	GTG	1.88461538462	84.6153846154	0.842705084359	GTG; 114-168; Rank: 43; cov: 84.62	ENST00000394434.6	59	167	108	59	167	18	LARS	59	chr5:146182494-146182601	minus	chr5:146182494-146182601	GGCTGTAGTTAGTAAGGAGCCGGATGATTGCCTCAGCAGGTGTGAAGCGTGTGCTTTAGTTTCGTGGGAGGCCTGGCATCCCCGAGAGGGAGGGGAAAGGTAACCACTCCTTTGTGGAGGTCGCCAGGGTCATTGTCGTGGATTTGCACAGTCGGCTGGGCGGTGCAATGGCGGAAAGAAAAGGAACAGCCAAAGTGGACTTTTTGAAGAAGATTGAGAAAGAAATCCAACAGAAATGGGATACTGAGAGAGTGTTTGAGGTCAATGCATCTAATTTAGAGAAACAGACCAGCAAGGGCAAGTATTTTGTAACCTTCCCATATCCATATATGAATGGACGCCTTCATTTGGGACACACGTTTTCTTTATCCAAATGTGAGTTTGCTGTAGGGTACCAGC…	GGCTGTAGTTAGTAAGGAGCCGGATGATTGCCTCAGCAGGTGTGAAGCGTGTGCTTTAGTTTCGTGGGAGGCCTGGCATCCCCGAGAGGGAGGGGAAAGGTAACCACTCCTTTGTGGAGGTCGCCAGGGTCATTGTCGTGGATTTGCACAGTCGGCTGGGCGGTGCA	0	0	0	0	0	0	0	0	0;0;0	0;0;0	0;0;0;0	0;0;0;0	-2067.6851	115	Human; Chimp; Bonobo; Gorilla; Orangutan; Gibbon; Rhesus; Crab_eating_macaque; Pig_tailed_macaque; Baboon; Drill; Sooty_mangabey; Green_monkey; Proboscis_monkey; Golden_snub_nosed_monkey; Black_snub_nosed_monkey; Angolan_colobus; Ugandan_red_Colobus; Marmoset; Mas_night_monkey; Squirrel_monkey; White_faced_sapajou; Tarsier; Bushbaby; Mouse_lemur; Sifaka; Malayan_flying_lemur; Chinese_tree_shrew; …
ENST00000434724	-0.1523315931026599	157.4310344827586	118.66666666666669	0.306687565308255	0.315	GSPT1	123	201	44	TTG	0.0	66.6666666667	1.00463095579	TTG; 123-201; Rank: 44; cov: 66.67	ENST00000434724.6	0	200	200	2	200	26	GSPT1	50	chr16:11915721-11915870	minus	chr16:11915721-11915918	GCCGCCGCCTCTGTCGTCGTCGCGAGTGTGGAGTCGGGACTGGAGCTGCTGCCGCGGCGACGCCGGGGATCTTTGTCGCTAGCTCCCGGCCCTTCTGCCCCGCCGCCTTCCCTCAGTCAGCGTTGCCCACTCCTCTCCGGCCGGGCGCCCCTGCCTCCATTTCCCGCTCTCTGTCCACCACACACACGGCCCCCCCGATCATGGATCCGGGCAGTGGCGGCGGCGGCGGCGGCGGCGGCGGCGGCGGGAGCAGCAGCGGCAGCAGCAGCAGCGACTCGGCGCCTGACTGCTGGGACCAGGCGGACATGGAAGCCCCCGGGCCGGGCCCTTGCGGCGGCGGCGGCTCCCTGGCGGCGGCGGCCGAGGCCCAGCGGGAGAACCTCAGCGCGGCCTTCAGCC…	GCCGCCGCCTCTGTCGTCGTCGCGAGTGTGGAGTCGGGACTGGAGCTGCTGCCGCGGCGACGCCGGGGATCTTTGTCGCTAGCTCCCGGCCCTTCTGCCCCGCCGCCTTCCCTCAGTCAGCGTTGCCCACTCCTCTCCGGCCGGGCGCCCCTGCCTCCATTTCCCGCTCTCTGTCCACCACACACACGGCCCCCCCGATC	0	0	0	0	0	0	0	0	0;0;0	0;0;0	0;0;0;0	0;0;0;0	-1499.4678	97	Human; Gorilla; Orangutan; Gibbon; Rhesus; Crab_eating_macaque; Pig_tailed_macaque; Baboon; Sooty_mangabey; Green_monkey; Golden_snub_nosed_monkey; Black_snub_nosed_monkey; Ugandan_red_Colobus; Marmoset; Mas_night_monkey; Squirrel_monkey; White_faced_sapajou; Bushbaby; Mouse_lemur; Sifaka; Malayan_flying_lemur; Lesser_Egyptian_jerboa; Prairie_vole; Chinese_hamster; Golden_hamster; Prairie_deer_mo…
ENST00000382038	2.007576510173589	42.20141342756185	259.0131578947368	0.2108362779740872	0.3026315789473684	RAD1	1310	1421	45	TTG	0.0	56.25	7.794933114119999	TTG; 1310-1421; Rank: 45; cov: 56.25	ENST00000382038.6	1192	1420	228	1192	1420	37	RAD1	1270	chr5:34914893-34914961+chr5:34915416-34915496	minus	chr5:34914893-34914961+chr5:34915416-34915574	GCTTGCCATCACACCACACGGGGTCATTTACTTATCACCTACTCCGCGCTAGAGTACTATGCTAAGTGCGGAGGACGCAAAAATTAATGTCAAAGATAATCCTTGTTCACAGTATTCTGTCTAGCTTAAGAAGAGTTCTTAGTTGAATGAAAGCTAATTCTAACAACTTGTGTGCACTTCTTTTGAATAAAAACCATCAACTTATTTGAATTCTTAAGTTTCCTCCTAAACTCCAACATTTCAGGAGGAAGAGGTCACATTCTAGTCATCTTTGCAATCTCAAACCCAAAGGAAGCCTAACTTGGTACAGTGCATGGCACATTCAATGTCTGTTGAATACAAGTAAAGCTCATACTACCTAGTCTATTTTTCAGTATCTCTTGAGTTAATGACCTGGTT…	GCTTGCCATCACACCACACGGGGTCATTTACTTATCACCTACTCCGCGCTAGAGTACTATGCTAAGTGCGGAGGACGCAAAAATTAATGTCAAAGATAATCCTTGTTCACAGTATTCTGTCTAGCTTAAGAAGAGTTCTTAGTTGAATGAAAGCTAATTCTAACAACTTGTGTGCACTTCTTTTGAATAAAAACCATCAACTTATTTGAATTCTTAAGTTTCCTCCTAAACTCCAACATTTCAGGAGGAAGAGGTCACATTCTAGTCATCTTTGCAATCTCAAACCCAAAGGAAGCCTAACTTGGTACAGTGCATGGCACATTCAATGTCTGTTGAATACAAGTAAAGCTCATACTACCTAGTCTATTTTTCAGTATCTCTTGAGTTAATGACCTGGTT…	0	0	0	0	0	0	0	0	0;0;0	0;0;0	0;0;0;0	0;0;0;0	-3399.6155	120	Human; Chimp; Bonobo; Gorilla; Orangutan; Gibbon; Rhesus; Crab_eating_macaque; Pig_tailed_macaque; Baboon; Drill; Sooty_mangabey; Green_monkey; Proboscis_monkey; Golden_snub_nosed_monkey; Black_snub_nosed_monkey; Angolan_colobus; Ugandan_red_Colobus; Marmoset; Mas_night_monkey; Squirrel_monkey; White_faced_sapajou; Tarsier; Bushbaby; Mouse_lemur; Sifaka; Malayan_flying_lemur; Chinese_tree_shrew; …
ENST00000309318	0.2379924038983813	19.986486486486488	52.78651685393258	0.08558558558558559	0.26492537313432835	PPP1R14B	221	269	46	GTG	6.80714285714	72.72727272729999	4.02910413824	GTG; 221-269; Rank: 46; cov: 72.73	ENST00000309318.7	0	268	268	1	268	16	PPP1R14B	118	chr11:64246674-64246823	minus	chr11:64246674-64246940	GACAGAGAAAGCGCTTCGGCGGCTGCAGCTCGGGCGGCGGCCGCGGGGGACAAAGGGCGGGCGGATCGGCGGGGAGGGGGCGGGGCGCGGCCAGGCCAAGCCCGGGGGCTCCGCATGCTGCAGCTGCCCCCGGGCGCCCCCGCCGCCGCCCTCGCCGCGGAGCCGCGCGGAGCGGAGCCGGCGAGCTAACCCGAGCCAGCCGGCGGGCGTCCCGGAGGCGGTGGCGCAGGGAGGGGCCCGACGCTCGCACGTGGCCCCGGCGGCCGCCATGGCGGACAGCGGCACCGCGGGGGGCGCGGCGTTGGCGGCCCCGGCCCCCGGGCCGGGCAGTGGCGGCCCAGGACCACGCGTCTACTTTCAGAGCCCCCCCGGGGCCGCAGGAGAGGGCCCGGGCGGGGC…	GACAGAGAAAGCGCTTCGGCGGCTGCAGCTCGGGCGGCGGCCGCGGGGGACAAAGGGCGGGCGGATCGGCGGGGAGGGGGCGGGGCGCGGCCAGGCCAAGCCCGGGGGCTCCGCATGCTGCAGCTGCCCCCGGGCGCCCCCGCCGCCGCCCTCGCCGCGGAGCCGCGCGGAGCGGAGCCGGCGAGCTAACCCGAGCCAGCCGGCGGGCGTCCCGGAGGCGGTGGCGCAGGGAGGGGCCCGACGCTCGCACGTGGCCCCGGCGGCCGCC	0	0	0	0	0	0	0	0	0;0;0	0;0;0	0;0;0;0	0;0;0;0	-375.7337	50	Human; Chimp; Gorilla; Gibbon; Rhesus; Pig_tailed_macaque; Baboon; Sooty_mangabey; Green_monkey; Ugandan_red_Colobus; Marmoset; Mas_night_monkey; White_faced_sapajou; Mouse_lemur; Sifaka; Chinese_tree_shrew; Lesser_Egyptian_jerboa; Prairie_vole; Chinese_hamster; Mouse; Ryukyu_mouse; Shrew_mouse; Rat; Mongolian_gerbil; Upper_Galilee_mountains_blind_mole_rat; American_beaver; Naked_mole_rat; Bottle…
ENST00000216218	0.27259665314534803	25.66216216216216	88.0135135135135	0.036036036036036036	0.1801801801801801	ST13	435	483	47	CTG	11.633766233800001	100.0	1.56127215716	CTG; 435-483; Rank: 47; cov: 100.0	ENST00000216218.7	260	482	222	260	482	16	ST13	332	chr22:40856541-40856690	minus	chr22:40856541-40856762	ATGCCCCGAGCTGGGACCGACCCTCCGGCTCCACGCCCTTTTTTTTTTTTTTTTTTAGGTCCCGGGCGTTGAGCTCTACTCAGTGCACGCAGCCACACAATATGCTCTTGGACGTCGCCCCCTGGAGGGGATGTTATCTCCCGCCTCCTTGAAGTCGCCCATTTCTGGGGTTGCCCCATCCAGGGAGCTGGTTCCTAGTTAAGAATATGAGAATGTATGCGCAGGGAGGCAGGCAACAGCACGAACAGCCACGCTTCTAGAAGATTCTAGGGAGCGCGCAGGAGCAGCGCAGAGGGAGTAGGAATGAGCAGGCGGAGGACCCGAGGTCACGAGACCGTTGGGTGGGAGGAGCCAGCGGCCGGGGAGGTTCTAGTCTGTTCTGTCTTGCGGCAGCCGCCC…	ATGCCCCGAGCTGGGACCGACCCTCCGGCTCCACGCCCTTTTTTTTTTTTTTTTTTAGGTCCCGGGCGTTGAGCTCTACTCAGTGCACGCAGCCACACAATATGCTCTTGGACGTCGCCCCCTGGAGGGGATGTTATCTCCCGCCTCCTTGAAGTCGCCCATTTCTGGGGTTGCCCCATCCAGGGAGCTGGTTCCTAGTTAAGAATATGAGAATGTATGCGCAGGGAGGCAGGCAACAGCACGAACAGCCACGCTTCTAGAAGATTCTAGGGAGCGCGCAGGAGCAGCGCAGAGGGAGTAGGAATGAGCAGGCGGAGGACCCGAGGTCACGAGACCGTTGGGTGGGAGGAGCCAGCGGCCGGGGAGGTTCTAGTCTGTTCTGTCTTGCGGCAGCCGCCC…	0	0	0	0	0	0	0	0	0;0;0	0;0;0	0;0;0;0	0;0;0;0	-2538.572	118	Human; Chimp; Bonobo; Gorilla; Orangutan; Gibbon; Rhesus; Crab_eating_macaque; Pig_tailed_macaque; Baboon; Drill; Sooty_mangabey; Green_monkey; Proboscis_monkey; Golden_snub_nosed_monkey; Black_snub_nosed_monkey; Angolan_colobus; Ugandan_red_Colobus; Marmoset; Mas_night_monkey; Squirrel_monkey; White_faced_sapajou; Tarsier; Bushbaby; Mouse_lemur; Sifaka; Malayan_flying_lemur; Chinese_tree_shrew; …
ENST00000371335	-0.7072080120258236	317.7177615571776	97.64444444444445	0.3333333333333333	0.2773722627737226	LAMP2	78	138	48	GTG	0.0	80.0	0.360883103982	GTG; 78-138; Rank: 48; cov: 80.0	ENST00000371335.4	0	137	137	2	137	20	LAMP2	2	chrX:120469170-120469304	minus	chrX:120469170-120469304	CCGATTCCTGGCTTTTGCAAGGCTGTGGTCGGTGGTCATCAGTGCTCTTGACCCAGGTCCAGCGAGCCTTTTCCCTGGTGTTGCAGCTGTTGTTGTACCGCCGCCGTCGCCGCCGTCGCCGCCTGCTCTGCGGGGTCATGGTGTGCTTCCGCCTCTTCCCGGTTCCGGGCTCAGGGCTCGTTCTGGTCTGCCTAGTCCTGGGAGCTGTGCGGTCTTATGCATTGGAACTTAATTTGACAGATTCAGAAAATGCCACTTGCCTTTATGCAAAATGGCAGATGAATTTCACAGTACGCTATGAAACTACAAATAAAACTTATAAAACTGTAACCATTTCAGACCATGGCACTGTGACATATAATGGAAGCATTTGTGGGGATGATCAGAATGGTCCCAAAA…	CCGATTCCTGGCTTTTGCAAGGCTGTGGTCGGTGGTCATCAGTGCTCTTGACCCAGGTCCAGCGAGCCTTTTCCCTGGTGTTGCAGCTGTTGTTGTACCGCCGCCGTCGCCGCCGTCGCCGCCTGCTCTGCGGGGTC	0	0	0	0	0	0	0	0	0;0;0	0;0;0	0;0;0;0	0;0;0;0	-2793.8164	114	Human; Chimp; Bonobo; Gorilla; Orangutan; Gibbon; Rhesus; Crab_eating_macaque; Pig_tailed_macaque; Baboon; Drill; Sooty_mangabey; Green_monkey; Proboscis_monkey; Golden_snub_nosed_monkey; Black_snub_nosed_monkey; Angolan_colobus; Ugandan_red_Colobus; Marmoset; Mas_night_monkey; Squirrel_monkey; White_faced_sapajou; Tarsier; Bushbaby; Mouse_lemur; Sifaka; Malayan_flying_lemur; Chinese_tree_shrew; …
ENST00000215882	-0.26994950499850284	75.79166666666667	37.230769230769226	0.2916666666666667	0.12738853503184713	SLC25A1	107	158	50	CTG	0.0	83.3333333333	0.8656025538709999	CTG; 107-158; Rank: 50; cov: 83.33	ENST00000215882.9	0	157	157	1	157	17	SLC25A1	7	chr22:19178674-19178823	minus	chr22:19178674-19178829	GGGGCCTGGCTCGGACCACGCGGGGCGGGACCTGGAGCTGACGCGGCCGCCCCGCCCCTGGGACCATAACCGGCCGCCGCCGCCACCGCGGACCGAGCGCGGAGTTCTGGAGTCTCGGACCCGAAGCCGCCACAGGGCGCCCCGCCTCCCGCCCGCCATGCCCGCGCCCCGCGCCCCGCGCGCTCTGGCGGCCGCCGCGCCCGCGTCCGGGAAGGCCAAGCTGACGCACCCGGGGAAGGCGATCCTGGCAGGCGGCCTGGCGGGTGGCATCGAGATCTGCATCACCTTCCCCACCGAGTACGTGAAGACGCAGCTGCAGCTGGACGAGCGCTCGCACCCGCCGCGGTACCGGGGCATCGGGGACTGCGTGCGGCAGACGGTTCGCAGCCATGGCGTCCT…	GGGGCCTGGCTCGGACCACGCGGGGCGGGACCTGGAGCTGACGCGGCCGCCCCGCCCCTGGGACCATAACCGGCCGCCGCCGCCACCGCGGACCGAGCGCGGAGTTCTGGAGTCTCGGACCCGAAGCCGCCACAGGGCGCCCCGCCTCCCGCCCGCC	0	0	0	0	0	0	0	0	0;0;0	0;0;0	0;0;0;0	0;0;0;0	-1575.9178	77	Human; Chimp; Bonobo; Gorilla; Orangutan; Rhesus; Crab_eating_macaque; Pig_tailed_macaque; Baboon; Sooty_mangabey; Green_monkey; Golden_snub_nosed_monkey; Black_snub_nosed_monkey; Ugandan_red_Colobus; Marmoset; Mas_night_monkey; White_faced_sapajou; Tarsier; Bushbaby; Mouse_lemur; Sifaka; Malayan_flying_lemur; Lesser_Egyptian_jerboa; Prairie_vole; Golden_hamster; Prairie_deer_mouse; Mouse; Ryukyu…
ENST00000373493	0.08833176623426181	34.99295774647887	70.83333333333333	0.1056338028169014	0.25	RBBP4	121	160	51	ACG	0.5144927536230001	87.5	6.705539526830001	ACG; 121-160; Rank: 51; cov: 87.5	ENST00000373493.9	15	159	144	15	159	13	RBBP4	15	chr1:32651163-32651306	plus	chr1:32651163-32651306	GCTCCCATTGGCTGATGTTGGCGCGAAGGTGCGCGAGTCAGCCCTCGCGCTGGGGGCGCAGGAAACAATAGAGGCCGCGCGCACAGAGCGAGCTCTTGCAGCCTCCCCGCCCCTCCCGCAACGCTCGACCCCAGGATTCCCCCGGCTCGCCTGCCCGCCATGGCCGACAAGGAAGCAGCCTTCGACGACGCAGTGGAAGAACGAGTGATCAACGAGGAATACAAAATATGGAAAAAGAACACCCCTTTTCTTTATGATTTGGTGATGACCCATGCTCTGGAGTGGCCCAGCCTAACTGCCCAGTGGCTTCCAGATGTAACCAGACCAGAAGGGAAAGATTTCAGCATTCATCGACTTGTCCTGGGGACACACACATCGGATGAACAAAACCATCTTGTT…	GCTCCCATTGGCTGATGTTGGCGCGAAGGTGCGCGAGTCAGCCCTCGCGCTGGGGGCGCAGGAAACAATAGAGGCCGCGCGCACAGAGCGAGCTCTTGCAGCCTCCCCGCCCCTCCCGCAACGCTCGACCCCAGGATTCCCCCGGCTCGCCTGCCCGCC	0	0	0	0	0	0	0	0	0;0;0	0;0;0	0;0;0;0	0;0;0;0	-1476.2881	113	Human; Chimp; Bonobo; Gorilla; Orangutan; Gibbon; Rhesus; Crab_eating_macaque; Pig_tailed_macaque; Drill; Sooty_mangabey; Green_monkey; Golden_snub_nosed_monkey; Black_snub_nosed_monkey; Angolan_colobus; Ugandan_red_Colobus; Marmoset; Mas_night_monkey; Squirrel_monkey; White_faced_sapajou; Tarsier; Bushbaby; Mouse_lemur; Sifaka; Malayan_flying_lemur; Chinese_tree_shrew; Lesser_Egyptian_jerboa; Pr…
ENST00000369622	0.26915234533309385	56.78044871794872	118.67153284671532	0.1832264957264957	0.2846715328467153	SYNCRIP	337	502	53	GTG	5.0	58.0	4.41965058353	GTG; 337-502; Rank: 53; cov: 58.0	ENST00000369622.7	90	501	411	90	501	55	SYNCRIP	351	chr6:85641440-85641451+chr6:85642797-85642934	minus	chr6:85641440-85641451+chr6:85642797-85643195	CTGGGGGACCGGGCCGAGAGTGCGAGCGAGCGAGGGAGGGAGTGAGGGAGCGTGCGAGCCAGAAGGGGAAAGGCGGCCACTCGTGCCTGAGCGACCGCAGAGGGGAGTGGGAGCAGTGGGGTAAAGGAGCGGGGGGCGGGAATAAGAAAGGCCGAGAGAAGGCGGACAGAGGCTAGTGGTGGTGGTGGTGGTAGGGGGAGAAGGAGGAGCTGGAGGAGGGCAGGGGCTGAGGGAGTGAGTGAAGCGGACGCGCGAGGGAGGGGAGGGAAGGGAAGGGAAGGGAAGGGGGGGTCACGCGGGGGCGCGCGCGCGCACCGGGAGCGCGCTCGGAGGCGAGTGGAACTGGATCGGGTTTGCTGCCAGCGGCGTGAGCTTCGGCCGCCATTTTACAACAGCTCC…	CTGGGGGACCGGGCCGAGAGTGCGAGCGAGCGAGGGAGGGAGTGAGGGAGCGTGCGAGCCAGAAGGGGAAAGGCGGCCACTCGTGCCTGAGCGACCGCAGAGGGGAGTGGGAGCAGTGGGGTAAAGGAGCGGGGGGCGGGAATAAGAAAGGCCGAGAGAAGGCGGACAGAGGCTAGTGGTGGTGGTGGTGGTAGGGGGAGAAGGAGGAGCTGGAGGAGGGCAGGGGCTGAGGGAGTGAGTGAAGCGGACGCGCGAGGGAGGGGAGGGAAGGGAAGGGAAGGGAAGGGGGGGTCACGCGGGGGCGCGCGCGCGCACCGGGAGCGCGCTCGGAGGCGAGTGGAACTGGATCGGGTTTGCTGCCAGCGGCGTGAGCTTCGGCCGCCATTTTACAACAGCTCC…	0	0	0	0	0	0	0	0	0;0;0	0;0;0	0;0;0;0	0;0;0;0	-471.9623	118	Human; Chimp; Bonobo; Gorilla; Orangutan; Gibbon; Rhesus; Crab_eating_macaque; Pig_tailed_macaque; Baboon; Drill; Sooty_mangabey; Green_monkey; Golden_snub_nosed_monkey; Black_snub_nosed_monkey; Angolan_colobus; Ugandan_red_Colobus; Marmoset; Mas_night_monkey; Squirrel_monkey; White_faced_sapajou; Tarsier; Bushbaby; Mouse_lemur; Sifaka; Malayan_flying_lemur; Chinese_tree_shrew; Lesser_Egyptian_je…
ENST00000254719	-0.7094640995839876	262.14100486223657	81.75	0.3327930848190168	0.2363636363636364	RPA1	63	111	54	AAG	8.60200668896	100.0	0.559761138133	AAG; 63-111; Rank: 54; cov: 100.0	ENST00000254719.9	0	110	110	2	110	16	RPA1	2	chr17:1829986-1830093	plus	chr17:1829986-1830093	CGGGAGCGGTGCGCGCAACTTCTCGGGCCAATAACTGCGCAGCGCGCGGGACCCGGGTGGGGAAGCTGGAGCTGTTGCGGGGTCCGCGGGGAAGTCTTGGCGGTGGAGCCATGGTCGGCCAACTGAGCGAGGGGGCCATTGCGGCCATCATGCAGAAGGGGGATACAAACATAAAGCCCATCCTCCAAGTCATCAACATCCGTCCCATTACTACGGGGAATAGTCCGCCGCGTTATCGACTGCTCATGAGTGATGGATTGAACACTCTATCCTCTTTCATGTTGGCGACACAGTTGAACCCTCTCGTGGAGGAAGAACAATTGTCCAGCAACTGTGTATGCCAGATTCACAGATTTATTGTGAACACTCTGAAAGACGGAAGGAGAGTAGTTATCTTGA…	CGGGAGCGGTGCGCGCAACTTCTCGGGCCAATAACTGCGCAGCGCGCGGGACCCGGGTGGGGAAGCTGGAGCTGTTGCGGGGTCCGCGGGGAAGTCTTGGCGGTGGAGCC	0	0	0	0	0	0	0	0	0;0;0	0;0;0	0;0;0;0	0;0;0;0	-2332.0253	107	Human; Chimp; Bonobo; Gorilla; Orangutan; Gibbon; Pig_tailed_macaque; Baboon; Sooty_mangabey; Green_monkey; Golden_snub_nosed_monkey; Black_snub_nosed_monkey; Marmoset; Mas_night_monkey; White_faced_sapajou; Tarsier; Bushbaby; Mouse_lemur; Sifaka; Malayan_flying_lemur; Chinese_tree_shrew; Lesser_Egyptian_jerboa; Prairie_vole; Chinese_hamster; Golden_hamster; Prairie_deer_mouse; Mouse; Ryukyu_mous…
ENST00000327300	-0.6407644116441149	499.6824324324325	140.6909090909091	0.3325825825825826	0.2694610778443114	KHDRBS1	87	168	55	CTG	5.0	63.636363636400006	0.471287278398	CTG; 87-168; Rank: 55; cov: 63.64	ENST00000327300.11	0	167	167	2	167	27	KHDRBS1	17	chr1:32013846-32013995	plus	chr1:32013831-32013995	GCTGGCTGCGCACGCGCGCCGCCTCATTTCCGGTGCTCTCTCTCGCTGGGTCGCTCGGGTCGGCTTCGGTCGCTACCGCTCCCGCTCTGCCACCCCCGCCAACCGCCGCTCGGGCCTCCGTCGCTGCCGCGTCGCTTTCTCGCTCCTTGGATCGCACATCCTCCCAGATGCAGCGCCGGGACGACCCCGCCGCGCGCATGAGCCGGTCTTCGGGCCGTAGCGGCTCCATGGACCCCTCCGGTGCCCACCCCTCGGTGCGTCAGACGCCGTCTCGGCAGCCGCCGCTGCCTCACCGGTCCCGGGGAGGCGGAGGGGGATCCCGCGGGGGCGCCCGGGCCTCGCCCGCCACGCAGCCGCCACCGCTGCTGCCGCCCTCGGCCACGGGTCCCGACGCGACAG…	GCTGGCTGCGCACGCGCGCCGCCTCATTTCCGGTGCTCTCTCTCGCTGGGTCGCTCGGGTCGGCTTCGGTCGCTACCGCTCCCGCTCTGCCACCCCCGCCAACCGCCGCTCGGGCCTCCGTCGCTGCCGCGTCGCTTTCTCGCTCCTTGGATCGCACATCCTCCCAG	0	0	0	0	0	0	0	0	0;0;0	0;0;0	0;0;0;0	0;0;0;0	-1260.2011	103	Human; Chimp; Bonobo; Gorilla; Orangutan; Gibbon; Rhesus; Crab_eating_macaque; Pig_tailed_macaque; Baboon; Sooty_mangabey; Green_monkey; Golden_snub_nosed_monkey; Black_snub_nosed_monkey; Ugandan_red_Colobus; Marmoset; Mas_night_monkey; Squirrel_monkey; White_faced_sapajou; Tarsier; Bushbaby; Mouse_lemur; Sifaka; Malayan_flying_lemur; Lesser_Egyptian_jerboa; Prairie_vole; Chinese_hamster; Golden_…
ENST00000318008	-0.5906219732170547	506.53053435114487	35.407766990291265	0.3333333333333333	0.1488673139158576	LASP1	284	332	56	AGG	0.0	100.0	0.297356121113	AGG; 284-332; Rank: 56; cov: 100.0	ENST00000318008.10	22	331	309	22	331	16	LASP1	181	chr17:38870040-38870189	plus	chr17:38869881-38870189	GCAGTCAGCCTGAGAGCGCTGAGGCGCCAGCACCGCGGGCCCCGCCGTCCCCCCAGGAACCCGCCCCCGCGCAGCCCCACGTCGCCCGGAGAGCGCGCCTCGCTGCGCGTGCCCTTGCCCGCGCCCGAGGCGCGTGCCCGCCCCAGTGCAGCCCCTCCTCCCCGCTGTGTTTATTAGGGGAAGGAGGGCGGAGGCGGAGGCCAGTTCCCCAGCTCCAGCCGCCGTCGCTGCTGCCTGTGTAGTTGCAGCCGCGGCCGCCTCCCGCCAGCTCGCCTCGGGGAACAGGACGCGCGTGAGCTCAGGCGTCCCCGCCCCAGCTTTTCTCGGAACCATGAACCCCAACTGCGCCCGGTGCGGCAAGATCGTGTATCCCACGGAGAAGGTGAACTGTCTGGATAA…	GCAGTCAGCCTGAGAGCGCTGAGGCGCCAGCACCGCGGGCCCCGCCGTCCCCCCAGGAACCCGCCCCCGCGCAGCCCCACGTCGCCCGGAGAGCGCGCCTCGCTGCGCGTGCCCTTGCCCGCGCCCGAGGCGCGTGCCCGCCCCAGTGCAGCCCCTCCTCCCCGCTGTGTTTATTAGGGGAAGGAGGGCGGAGGCGGAGGCCAGTTCCCCAGCTCCAGCCGCCGTCGCTGCTGCCTGTGTAGTTGCAGCCGCGGCCGCCTCCCGCCAGCTCGCCTCGGGGAACAGGACGCGCGTGAGCTCAGGCGTCCCCGCCCCAGCTTTTCTCGGAACC	0	0	0	0	0	0	0	0	0;0;0	0;0;0	0;0;0;0	0;0;0;0	-1063.5267	106	Human; Chimp; Bonobo; Gorilla; Orangutan; Gibbon; Rhesus; Crab_eating_macaque; Pig_tailed_macaque; Baboon; Sooty_mangabey; Green_monkey; Golden_snub_nosed_monkey; Black_snub_nosed_monkey; Angolan_colobus; Ugandan_red_Colobus; Marmoset; Mas_night_monkey; Squirrel_monkey; White_faced_sapajou; Bushbaby; Mouse_lemur; Sifaka; Malayan_flying_lemur; Chinese_tree_shrew; Lesser_Egyptian_jerboa; Prairie_vo…
ENST00000263382	-0.5962989054338076	286.5911330049261	31.784000000000002	0.3333333333333333	0.128	ASF1B	399	501	57	GTG	0.0	65.5172413793	0.485914085914	GTG; 399-501; Rank: 57; cov: 65.52	ENST00000263382.7	125	500	375	125	500	34	ASF1B	350	chr19:14136457-14136606	minus	chr19:14136457-14136831	CGCTGCGCGCTGCGGGATGCATCTCCCGGAAAAGCGAGGCGAGGGGCGGGCCACGCCGGTGCGGGAACCCTCAGGATTGGCCAGAAGGAGGCCGGCGCTGTGACTCCGTCCATTCCCGCCGTTGACATCCAAGTCGGAGACGCTGGGGATTGGTTTCCAGCGGACACGCTAAGAAGCTTGGAGATAGTTTCGCCCTCCTCACACGCTGCGGAGAGGGAGCTCCGCTGATTGGTCCGAGGAGTCTGGGCGCGCGCCGATCGGCGCTCCAGGACTGGCTGAGGGGGTGCGCGCGCCGCCAGGGAGCGTTGGCGGTGATTGGCCAGAGGGCGGAGGCCGGCTATTTGAAGGCGGCGCGCGGACTAGGTGCGCACTTCAGTTCTCGGAGAGAAGAGGCGGGAG…	CGCTGCGCGCTGCGGGATGCATCTCCCGGAAAAGCGAGGCGAGGGGCGGGCCACGCCGGTGCGGGAACCCTCAGGATTGGCCAGAAGGAGGCCGGCGCTGTGACTCCGTCCATTCCCGCCGTTGACATCCAAGTCGGAGACGCTGGGGATTGGTTTCCAGCGGACACGCTAAGAAGCTTGGAGATAGTTTCGCCCTCCTCACACGCTGCGGAGAGGGAGCTCCGCTGATTGGTCCGAGGAGTCTGGGCGCGCGCCGATCGGCGCTCCAGGACTGGCTGAGGGGGTGCGCGCGCCGCCAGGGAGCGTTGGCGGTGATTGGCCAGAGGGCGGAGGCCGGCTATTTGAAGGCGGCGCGCGGACTAGGTGCGCACTTCAGTTCTCGGAGAGAAGAGGCGGGAG…	0	0	0	0	0	0	0	0	0;0;0	0;0;0	0;0;0;0	0;0;0;0	-2300.5914	116	Human; Chimp; Bonobo; Gorilla; Orangutan; Gibbon; Rhesus; Crab_eating_macaque; Pig_tailed_macaque; Baboon; Drill; Sooty_mangabey; Green_monkey; Golden_snub_nosed_monkey; Black_snub_nosed_monkey; Angolan_colobus; Ugandan_red_Colobus; Marmoset; Mas_night_monkey; Squirrel_monkey; White_faced_sapajou; Tarsier; Bushbaby; Mouse_lemur; Sifaka; Malayan_flying_lemur; Chinese_tree_shrew; Lesser_Egyptian_je…
ENST00000333762	-0.8231442293187516	492.60280373831773	53.992	0.3333333333333333	0.30666666666666664	H1FX	223	376	58	CTG	26.2068965517	80.4347826087	0.0943610259608	CTG; 223-376; Rank: 58; cov: 80.43	ENST00000333762.5	0	375	375	0	375	51	H1FX	225	chr3:129315903-129316052	minus	chr3:129315903-129316277	CGCGCACGCCCAGCGAGTTCCAGAGGCGCCAGTGGAAGCTGCGGCGGCGGTGTCTCGCGTTCGGCGGGATTTCTCTTCGCTCCGGCTCGGCCTAGGTCTACGTCCCCAGCTCCAGCCGCCGGCTCGGACTCGGTCTCTGACCCCCAACTCGGTCCCCTAGTCCGGCCCCGGCTCCGGGCCCCCCAACCCTCGCTCCGGCCCGGCCCGGCCCCCACCCCAGCCCTGCCGCCCGGCCCCAGGCCCGGCCGCGGCCGCTCCCGCCTGGAGCCGCCGCGCGCCCCCAGCCCCCCTGCACCCCCTCGGCCCCTCGCCTTCCTCTTCCCGGCGCGGCCCCCCGGCTTCCGCGCGCCGCCCGCCACCAATCCTCTTGCTACCATGTCCGTGGAGCTCGAGGAGGCC…	CGCGCACGCCCAGCGAGTTCCAGAGGCGCCAGTGGAAGCTGCGGCGGCGGTGTCTCGCGTTCGGCGGGATTTCTCTTCGCTCCGGCTCGGCCTAGGTCTACGTCCCCAGCTCCAGCCGCCGGCTCGGACTCGGTCTCTGACCCCCAACTCGGTCCCCTAGTCCGGCCCCGGCTCCGGGCCCCCCAACCCTCGCTCCGGCCCGGCCCGGCCCCCACCCCAGCCCTGCCGCCCGGCCCCAGGCCCGGCCGCGGCCGCTCCCGCCTGGAGCCGCCGCGCGCCCCCAGCCCCCCTGCACCCCCTCGGCCCCTCGCCTTCCTCTTCCCGGCGCGGCCCCCCGGCTTCCGCGCGCCGCCCGCCACCAATCCTCTTGCTACC	0	0	0	0	0	0	0	0	0;0;0	0;0;0	0;0;0;0	0;0;0;0	305.9625	69	Human; Chimp; Gorilla; Orangutan; Gibbon; Rhesus; Crab_eating_macaque; Pig_tailed_macaque; Baboon; Sooty_mangabey; Green_monkey; Black_snub_nosed_monkey; Angolan_colobus; Ugandan_red_Colobus; Marmoset; Mas_night_monkey; White_faced_sapajou; Tarsier; Bushbaby; Sifaka; Malayan_flying_lemur; Golden_hamster; Mouse; Ryukyu_mouse; Shrew_mouse; Rat; Mongolian_gerbil; Upper_Galilee_mountains_blind_mole_r…
ENST00000334047	-0.5366419260499639	187.86486486486487	69.35416666666667	0.3333333333333333	0.18055555555555555	F3	78	165	59	CTG	0.0	83.3333333333	0.32205014047	CTG; 78-165; Rank: 59; cov: 83.33	ENST00000334047.11	20	164	144	20	164	29	F3	20	chr1:94541637-94541780	minus	chr1:94541637-94541780	GCGCCGCCGGCCCTTTATAGCGCGCGGGGCACCGGCTCCCCAAGACTGCGAGCTCCCCGCACCCCCTCGCACTCCCTCTGGCCGGCCCAGGGCGCCTTCAGCCCAACCTCCCCAGCCCCACGGGCGCCACGGAACCCGCTCGATCTCGCCGCCAACTGGTAGACATGGAGACCCCTGCCTGGCCCCGGGTCCCGCGCCCCGAGACCGCCGTCGCTCGGACGCTCCTGCTCGGCTGGGTCTTCGCCCAGGTGGCCGGCGCTTCAGGCACTACAAATACTGTGGCAGCATATAATTTAACTTGGAAATCAACTAATTTCAAGACAATTTTGGAGTGGGAACCCAAACCCGTCAATCAAGTCTACACTGTTCAAATAAGCACTAAGTCAGGAGATTGGAAAA…	GCGCCGCCGGCCCTTTATAGCGCGCGGGGCACCGGCTCCCCAAGACTGCGAGCTCCCCGCACCCCCTCGCACTCCCTCTGGCCGGCCCAGGGCGCCTTCAGCCCAACCTCCCCAGCCCCACGGGCGCCACGGAACCCGCTCGATCTCGCCGCCAACTGGTAGAC	0	0	0	0	0	0	0	0	0;0;0	0;0;0	0;0;0;0	0;0;0;0	-3447.8720000000008	110	Human; Chimp; Bonobo; Gorilla; Orangutan; Gibbon; Rhesus; Crab_eating_macaque; Pig_tailed_macaque; Baboon; Drill; Sooty_mangabey; Green_monkey; Golden_snub_nosed_monkey; Black_snub_nosed_monkey; Angolan_colobus; Ugandan_red_Colobus; Marmoset; Mas_night_monkey; Squirrel_monkey; White_faced_sapajou; Bushbaby; Mouse_lemur; Sifaka; Malayan_flying_lemur; Chinese_tree_shrew; Lesser_Egyptian_jerboa; Pra…
ENST00000397420	-0.8322605296425426	740.4173228346457	48.6987951807229	0.3333333333333333	0.1646586345381526	CD151	190	250	60	CTG	0.0	86.6666666667	0.437308994026	CTG; 190-250; Rank: 60; cov: 86.67	ENST00000397420.7	0	249	249	0	249	20	CD151	99	chr11:832942-833022+chr11:834530-834591+chr11:836063-836069	plus	chr11:832843-833022+chr11:834530-834591+chr11:836063-836069	CGCGGGTTCAGACCTGCCGAGCGCCCGCCGCCGCGGGAGGGGCTTGAGGCCGGGGCGGGGCCGGGGCGGGGCGGGGCGGGGCGTCCCCCTCGTAGGCTCCGGGCCGCGCATTCTCAGCGCTGGGAGCCGCCGCCCCCGCAGCTGCTGCCGCCGCCGCCAGGGCCCGGACTCGGACGCGTGCCTAGAGTCCTGGGGAGCTTCTGTCCACCTGTCCTGCAGAGGAGTCGTTTCCAGCCCGGCTGCCCCAGGATGGGTGAGTTCAACGAGAAGAAGACAACATGTGGCACCGTTTGCCTCAAGTACCTGCTGTTTACCTACAATTGCTGCTTCTGGCTGGCTGGCCTGGCTGTCATGGCAGTGGGCATCTGGACGCTGGCCCTCAAGAGTGACTACATCAGC…	CGCGGGTTCAGACCTGCCGAGCGCCCGCCGCCGCGGGAGGGGCTTGAGGCCGGGGCGGGGCCGGGGCGGGGCGGGGCGGGGCGTCCCCCTCGTAGGCTCCGGGCCGCGCATTCTCAGCGCTGGGAGCCGCCGCCCCCGCAGCTGCTGCCGCCGCCGCCAGGGCCCGGACTCGGACGCGTGCCTAGAGTCCTGGGGAGCTTCTGTCCACCTGTCCTGCAGAGGAGTCGTTTCCAGCCCGGCTGCCCCAGG	0	0	0	0	0	0	0	0	0;0;0	0;0;0	0;0;0;0	0;0;0;0	-1968.3506	109	Human; Chimp; Bonobo; Gorilla; Orangutan; Gibbon; Rhesus; Crab_eating_macaque; Pig_tailed_macaque; Baboon; Drill; Sooty_mangabey; Green_monkey; Golden_snub_nosed_monkey; Black_snub_nosed_monkey; Angolan_colobus; Ugandan_red_Colobus; Marmoset; Mas_night_monkey; Squirrel_monkey; White_faced_sapajou; Tarsier; Bushbaby; Mouse_lemur; Sifaka; Malayan_flying_lemur; Chinese_tree_shrew; Lesser_Egyptian_je…
ENST00000221930	-0.3650399328131987	91.13554987212277	49.09163346613546	0.3333333333333333	0.2855245683930943	TGFB1	172	868	61	CTG	0.0	55.5066079295	0.465602860359	CTG; 172-868; Rank: 61; cov: 55.51	ENST00000221930.5	114	867	753	114	867	232	TGFB1	717	chr19:41353045-41353194	minus	chr19:41353045-41353797	CCTTCGCGCCCTGGGCCATCTCCCTCCCACCTCCCTCCGCGGAGCAGCCAGACAGCGAGGGCCCCGGCCGGGGGCAGGGGGGACGCCCCGTCCGGGGCACCCCCCCGGCTCTGAGCCGCCCGCGGGGCCGGCCTCGGCCCGGAGCGGAGGAAGGAGTCGCCGAGGAGCAGCCTGAGGCCCCAGAGTCTGAGACGAGCCGCCGCCGCCCCCGCCACTGCGGGGAGGAGGGGGAGGAGGAGCGGGAGGAGGGACGAGCTGGTCGGGAGAAGAGGAAAAAAACTTTTGAGACTTTTCCGTTGCCGCTGGGAGCCGGAGGCGCGGGGACCTCTTGGCGCGACGCTGCCCCGCGAGGAGGCAGGACTTGGGGACCCCAGACCGCCTCCCTTTGCCGCCGGGGAC…	CCTTCGCGCCCTGGGCCATCTCCCTCCCACCTCCCTCCGCGGAGCAGCCAGACAGCGAGGGCCCCGGCCGGGGGCAGGGGGGACGCCCCGTCCGGGGCACCCCCCCGGCTCTGAGCCGCCCGCGGGGCCGGCCTCGGCCCGGAGCGGAGGAAGGAGTCGCCGAGGAGCAGCCTGAGGCCCCAGAGTCTGAGACGAGCCGCCGCCGCCCCCGCCACTGCGGGGAGGAGGGGGAGGAGGAGCGGGAGGAGGGACGAGCTGGTCGGGAGAAGAGGAAAAAAACTTTTGAGACTTTTCCGTTGCCGCTGGGAGCCGGAGGCGCGGGGACCTCTTGGCGCGACGCTGCCCCGCGAGGAGGCAGGACTTGGGGACCCCAGACCGCCTCCCTTTGCCGCCGGGGAC…	0	0	0	0	0	0	0	0	0;0;0	0;0;0	0;0;0;0	0;0;0;0	-2186.0542	110	Human; Chimp; Bonobo; Gorilla; Orangutan; Gibbon; Rhesus; Crab_eating_macaque; Pig_tailed_macaque; Baboon; Drill; Sooty_mangabey; Green_monkey; Golden_snub_nosed_monkey; Black_snub_nosed_monkey; Angolan_colobus; Ugandan_red_Colobus; Marmoset; Mas_night_monkey; Squirrel_monkey; White_faced_sapajou; Bushbaby; Mouse_lemur; Sifaka; Malayan_flying_lemur; Chinese_tree_shrew; Lesser_Egyptian_jerboa; Pra…
ENST00000367879	-0.8186308622294731	221.2404580152672	50.361111111111114	0.3320610687022901	0.2824074074074074	UCK2	115	304	62	AGG	0.0	53.4482758621	0.3442510620800001	AGG; 115-304; Rank: 62; cov: 53.45	ENST00000367879.8	87	303	216	87	303	63	UCK2	153	chr1:165827684-165827833	plus	chr1:165827618-165827833	CTCGCCGCCTCCGCCTCGGCGAATAGCAGCGCGCTGCCCGCCCGGATTGGAGCAGCAGCATCACGCTGACCTCTGCCTGGGATGTAAACCGGACCAGCCGCTGCGGGCAAAGGAAGGCTCTTGGCTCCTTCGGGAAACCCAGCCCCGTCACCGGGCTCCGAGCGGCTCGCAGGCGAGCGACAGCGGCCTCAGCCCCGGCAGCGCCCAGCGGCGGCTGCGGAAAGCGGAGGGAGTCCGACGCGGGCGCGGGCGGGGAGCGTGCGTCCGTTCGCACAGGCAGCGGGAGGAGGGGCGGCGCGAACCATGGCCGGGGACAGCGAGCAGACCCTGCAGAACCACCAGCAGCCCAACGGCGGCGAGCCCTTCCTTATAGGCGTCAGCGGGGGAACAGCTAGCGGC…	CTCGCCGCCTCCGCCTCGGCGAATAGCAGCGCGCTGCCCGCCCGGATTGGAGCAGCAGCATCACGCTGACCTCTGCCTGGGATGTAAACCGGACCAGCCGCTGCGGGCAAAGGAAGGCTCTTGGCTCCTTCGGGAAACCCAGCCCCGTCACCGGGCTCCGAGCGGCTCGCAGGCGAGCGACAGCGGCCTCAGCCCCGGCAGCGCCCAGCGGCGGCTGCGGAAAGCGGAGGGAGTCCGACGCGGGCGCGGGCGGGGAGCGTGCGTCCGTTCGCACAGGCAGCGGGAGGAGGGGCGGCGCGAACC	0	0	0	0	0	0	0	0	0;0;0	0;0;0	0;0;0;0	0;0;0;0	-1400.3519	79	Human; Chimp; Bonobo; Gorilla; Orangutan; Rhesus; Crab_eating_macaque; Pig_tailed_macaque; Baboon; Sooty_mangabey; Green_monkey; Golden_snub_nosed_monkey; Black_snub_nosed_monkey; Ugandan_red_Colobus; Marmoset; Mas_night_monkey; Squirrel_monkey; White_faced_sapajou; Bushbaby; Mouse_lemur; Sifaka; Malayan_flying_lemur; Lesser_Egyptian_jerboa; Prairie_vole; Golden_hamster; Prairie_deer_mouse; Mouse…
ENST00000297578	0.06812478336725675	101.86708860759492	109.75925925925924	0.33122362869198313	0.30246913580246915	SLC25A32	30	168	64	TTG	0.0	92.6829268293	0.776933373634	TTG; 30-168; Rank: 64; cov: 92.68	ENST00000297578.8	5	167	162	5	167	46	SLC25A32	17	chr8:103414938-103415087	minus	chr8:103414938-103415099	ACTAGAGTCTCCGGCTTCGCTCACGCGCCTTGGGCATAAGAGTCCTCTCGTTGGTCCCGGAGGTGGGGTTGCGCTCACAAGGGGCGACCGTCGCCACGGTGGCGGCCACTGCATCGCGTCCCACCTCCGCGGCCCTGGGCGCCGTGGTGTCGACGGGCCCCGAGCCTATGACGGGCCAGGGCCAGTCGGCGTCCGGGTCGTCGGCGTGGAGCACGGTATTCCGCCACGTCCGGTATGAGAACCTGATAGCGGGCGTGAGCGGCGGCGTCTTATCCAACCTTGCGCTGCATCCGCTCGACCTCGTGAAGATCCGCTTCGCCGTGAGTGATGGATTGGAACTGAGACCGAAATATAATGGAATTTTACATTGCTTGACTACCATTTGGAAACTTGATGGAC…	ACTAGAGTCTCCGGCTTCGCTCACGCGCCTTGGGCATAAGAGTCCTCTCGTTGGTCCCGGAGGTGGGGTTGCGCTCACAAGGGGCGACCGTCGCCACGGTGGCGGCCACTGCATCGCGTCCCACCTCCGCGGCCCTGGGCGCCGTGGTGTCGACGGGCCCCGAGCCT	0	109	0	109	0	109	0	0	0;0;0	109;109;0	0;0;0;0	109;109;109;0	-985.8394	112	Human; Chimp; Bonobo; Gorilla; Orangutan; Gibbon; Rhesus; Crab_eating_macaque; Pig_tailed_macaque; Baboon; Drill; Sooty_mangabey; Green_monkey; Golden_snub_nosed_monkey; Black_snub_nosed_monkey; Angolan_colobus; Ugandan_red_Colobus; Marmoset; Mas_night_monkey; Squirrel_monkey; White_faced_sapajou; Tarsier; Bushbaby; Mouse_lemur; Sifaka; Malayan_flying_lemur; Chinese_tree_shrew; Lesser_Egyptian_je…
ENST00000266970	-0.6008689626014635	208.95986622073585	70.5625	0.33221850613154963	0.25416666666666665	CDK2	73	241	65	TTG	1.0	58.8235294118	0.421182696053	TTG; 73-241; Rank: 65; cov: 58.82	ENST00000266970.8	0	240	240	0	240	56	CDK2	90	chr12:55966859-55967008	plus	chr12:55966769-55967008	AACGCGGGAAGCAGGGGCGGGGCCTCTGGTGGCGGTCGGGAACTCGGTGGGAGGCGGCAACATTGTTTCAAGTTGGCCAAATTGACAAGAGCGAGAGGTATACTGCGTTCCATCCCGACCCGGGGCCACGGTACTGGGCCCTGTTTCCCCCTCCTCGGCCCCCGAGAGCCAGGGTCCGCCTTCTGCAGGGTTCCCAGGCCCCCGCTCCAGGGCCGGGCTGACCCGACTCGCTGGCGCTTCATGGAGAACTTCCAAAAGGTGGAAAAGATCGGAGAGGGCACGTACGGAGTTGTGTACAAAGCCAGAAACAAGTTGACGGGAGAGGTGGTGGCGCTTAAGAAAATCCGCCTGGACACTGAGACTGAGGGTGTGCCCAGTACTGCCATCCGAGAGATCTCT…	AACGCGGGAAGCAGGGGCGGGGCCTCTGGTGGCGGTCGGGAACTCGGTGGGAGGCGGCAACATTGTTTCAAGTTGGCCAAATTGACAAGAGCGAGAGGTATACTGCGTTCCATCCCGACCCGGGGCCACGGTACTGGGCCCTGTTTCCCCCTCCTCGGCCCCCGAGAGCCAGGGTCCGCCTTCTGCAGGGTTCCCAGGCCCCCGCTCCAGGGCCGGGCTGACCCGACTCGCTGGCGCTTC	0	0	0	0	0	0	0	0	0;0;0	0;0;0	0;0;0;0	0;0;0;0	-2403.54	118	Human; Chimp; Bonobo; Gorilla; Orangutan; Gibbon; Rhesus; Crab_eating_macaque; Pig_tailed_macaque; Baboon; Drill; Sooty_mangabey; Green_monkey; Proboscis_monkey; Golden_snub_nosed_monkey; Black_snub_nosed_monkey; Angolan_colobus; Ugandan_red_Colobus; Mas_night_monkey; Squirrel_monkey; White_faced_sapajou; Tarsier; Bushbaby; Mouse_lemur; Sifaka; Malayan_flying_lemur; Chinese_tree_shrew; Lesser_Egy…
ENST00000268668	-0.7321715917915766	492.1676300578035	64.84615384615384	0.3236994219653179	0.21367521367521367	NDUFB10	61	118	66	ACG	0.0	78.5714285714	0.0704905763081	ACG; 61-118; Rank: 66; cov: 78.57	ENST00000268668.10	0	117	117	0	117	19	NDUFB10	0	chr16:1959508-1959624	plus	chr16:1959508-1959624	GCGCAGACGCAGCCGCCCTCGGCGTCCTCTGTAGCGGGCGACCTAGGCCGCGGGACCCGGACGGAGGTAGAGGCCAGGGCAGCGCGTCCGGGAGCGGAGTCCGCGCCCGCCGCCGCCATGCCGGACAGCTGGGACAAGGATGTGTACCCTGAGCCCCCGCGCCGCACGCCGGTGCAGCCCAATCCCATCGTCTACATGATGAAAGCGTTCGACCTCATCGTGGACCGACCCGTGACCCTCGTGAGAGAATTTATAGAGCGGCAGCACGCAAAGAACAGGTATTACTACTACCACCGGCAGTACCGCCGCGTGCCAGACATCACTGAGTGCAAGGAGGAGGACATCATGTGCATGTATGAAGCCGAAATGCAGTGGAAGAGGGACTACAAAGTCGACCAA…	GCGCAGACGCAGCCGCCCTCGGCGTCCTCTGTAGCGGGCGACCTAGGCCGCGGGACCCGGACGGAGGTAGAGGCCAGGGCAGCGCGTCCGGGAGCGGAGTCCGCGCCCGCCGCCGCC	0	0	0	0	0	0	0	0	0;0;0	0;0;0	0;0;0;0	0;0;0;0	-1123.2928	110	Human; Chimp; Bonobo; Gorilla; Orangutan; Gibbon; Rhesus; Crab_eating_macaque; Pig_tailed_macaque; Baboon; Drill; Sooty_mangabey; Green_monkey; Golden_snub_nosed_monkey; Black_snub_nosed_monkey; Angolan_colobus; Ugandan_red_Colobus; Mas_night_monkey; Squirrel_monkey; White_faced_sapajou; Tarsier; Bushbaby; Mouse_lemur; Sifaka; Malayan_flying_lemur; Chinese_tree_shrew; Lesser_Egyptian_jerboa; Prai…
ENST00000366923	-0.6773880321525227	147.132848645076	58.944444444444436	0.3333333333333333	0.2222222222222222	EPRS	223	271	68	CTG	0.0	72.72727272729999	0.4662240063930001	CTG; 223-271; Rank: 68; cov: 72.73	ENST00000366923.7	54	270	216	54	270	16	EPRS	120	chr1:220046389-220046538	minus	chr1:220046389-220046604	AGCACGAAAGGCCACGCAGGCCGTTCTAACCCTGGCGGCCAAGAGGAGGGGTAGCAGGCTCTGGAACCTGCGGGCGGGGACGAAGACGGCGCGCGACGATGTCGCACCGCGGCGTGCGCGGTGTCGGCAGTAGCTGCGGCGCAGGGGCGGAGCGAAGGCTGCGGCGGCGTCGGGTACGCGCACACGTTGCATCTTCTTCCTTTCGCGGGGTCCTCCGTAGTTCTGGCACGAGCCAGGCGTACTGACAGGTGGACCAGCGGACTGGTGGAGATGGCGACGCTCTCTCTGACCGTGAATTCAGGAGACCCTCCGCTAGGAGCTTTGCTGGCAGTAGAACACGTGAAAGACGATGTCAGCATTTCCGTTGAAGAAGGGAAAGAGAATATTCTTCATGTTTCT…	AGCACGAAAGGCCACGCAGGCCGTTCTAACCCTGGCGGCCAAGAGGAGGGGTAGCAGGCTCTGGAACCTGCGGGCGGGGACGAAGACGGCGCGCGACGATGTCGCACCGCGGCGTGCGCGGTGTCGGCAGTAGCTGCGGCGCAGGGGCGGAGCGAAGGCTGCGGCGGCGTCGGGTACGCGCACACGTTGCATCTTCTTCCTTTCGCGGGGTCCTCCGTAGTTCTGGCACGAGCCAGGCGTACTGACAGGTGGACCAGCGGACTGGTGGAG	0	0	0	0	0	0	0	0	0;0;0	0;0;0	0;0;0;0	0;0;0;0	-2761.2792	110	Human; Chimp; Bonobo; Gorilla; Orangutan; Gibbon; Rhesus; Crab_eating_macaque; Pig_tailed_macaque; Baboon; Drill; Sooty_mangabey; Green_monkey; Proboscis_monkey; Golden_snub_nosed_monkey; Black_snub_nosed_monkey; Angolan_colobus; Ugandan_red_Colobus; Marmoset; Mas_night_monkey; Squirrel_monkey; White_faced_sapajou; Tarsier; Bushbaby; Mouse_lemur; Sifaka; Malayan_flying_lemur; Chinese_tree_shrew; …
ENST00000225698	-0.2943964470290204	654.5865724381625	199.11111111111111	0.30859835100117783	0.18292682926829268	C1QBP	38	83	69	CTG	0.0	70.0	0.462568582975	CTG; 38-83; Rank: 69; cov: 70.0	ENST00000225698.8	0	82	82	1	82	15	C1QBP	1	chr17:5439074-5439154	minus	chr17:5439074-5439154	GCTTCCGGCGGCGCCTCAGGTCGCGGGGCGCCTAGGCCTGGGTTGTCCTTTGCATCTGCACGTGTTCGCAGTCGTTTCCGCGATGCTGCCTCTGCTGCGCTGCGTGCCCCGTGTGCTGGGCTCCTCCGTCGCCGGCCTCCGCGCTGCCGCGCCCGCCTCGCCTTTCCGGCAGCTCCTGCAGCCGGCACCCCGGCTGTGCACCCGGCCCTTCGGGCTGCTCAGCGTGCGCGCAGGTTCCGAGCGGCGGCCGGGCCTCCTGCGGCCTCGCGGACCCTGCGCCTGTGGCTGTGGCTGCGGCTCGCTGCACACCGACGGAGACAAAGCTTTTGTTGATTTCCTGAGTGATGAAATTAAGGAGGAAAGAAAAATTCAGAAGCATAAAACCCTCCCTAAGATGTC…	GCTTCCGGCGGCGCCTCAGGTCGCGGGGCGCCTAGGCCTGGGTTGTCCTTTGCATCTGCACGTGTTCGCAGTCGTTTCCGCG	0	0	0	0	0	0	0	0	0;0;0	0;0;0	0;0;0;0	0;0;0;0	-1421.5323	101	Human; Chimp; Bonobo; Gorilla; Orangutan; Gibbon; Rhesus; Crab_eating_macaque; Pig_tailed_macaque; Drill; Sooty_mangabey; Green_monkey; Golden_snub_nosed_monkey; Black_snub_nosed_monkey; Angolan_colobus; Ugandan_red_Colobus; Marmoset; Mas_night_monkey; Squirrel_monkey; White_faced_sapajou; Tarsier; Bushbaby; Mouse_lemur; Sifaka; Malayan_flying_lemur; Chinese_tree_shrew; Lesser_Egyptian_jerboa; Pr…
ENST00000367103	0.08025521621596429	42.39152119700748	47.046875	0.3117206982543641	0.2279792746113989	MAPKAPK2	17	194	70	GTG	3.0	62.962962963	0.5694883133290001	GTG; 17-194; Rank: 70; cov: 62.96	ENST00000367103.3	0	193	193	1	193	59	MAPKAPK2	43	chr1:206685080-206685229	plus	chr1:206685038-206685229	GAGCCAGCGGCGCGCGGTGGGACCCACGGAGCCCCGCGACCCGCCGAGCCTGGAGCCGGGCCGGGTCGGGGAAGCCGGCTCCAGCCCGGAGCGAACTTCGCAGCCCGTCGGGGGGCGGCGGGGAGGGGGCCCGGAGCCGGAGGAGGGGGCGGCCGCGGGCACCCCCGCCTGTGCCCCGGCGTCCCCGGGCACCATGCTGTCCAACTCCCAGGGCCAGAGCCCGCCGGTGCCGTTCCCCGCCCCGGCCCCGCCGCCGCAGCCCCCCACCCCTGCCCTGCCGCACCCCCCGGCGCAGCCGCCGCCGCCGCCCCCGCAGCAGTTCCCGCAGTTCCACGTCAAGTCCGGCCTGCAGATCAAGAAGAACGCCATCATCGATGACTACAAGGTCACCAGCCAGGT…	GAGCCAGCGGCGCGCGGTGGGACCCACGGAGCCCCGCGACCCGCCGAGCCTGGAGCCGGGCCGGGTCGGGGAAGCCGGCTCCAGCCCGGAGCGAACTTCGCAGCCCGTCGGGGGGCGGCGGGGAGGGGGCCCGGAGCCGGAGGAGGGGGCGGCCGCGGGCACCCCCGCCTGTGCCCCGGCGTCCCCGGGCACC	0	0	0	0	0	0	0	0	0;0;0	0;0;0	0;0;0;0	0;0;0;0	-691.4713	64	Human; Chimp; Gorilla; Orangutan; Gibbon; Rhesus; Crab_eating_macaque; Pig_tailed_macaque; Baboon; Sooty_mangabey; Green_monkey; Ugandan_red_Colobus; Mas_night_monkey; White_faced_sapajou; Bushbaby; Mouse_lemur; Sifaka; Lesser_Egyptian_jerboa; Prairie_vole; Golden_hamster; Mouse; Ryukyu_mouse; Shrew_mouse; Rat; Mongolian_gerbil; Upper_Galilee_mountains_blind_mole_rat; American_beaver; Naked_mole_…
ENST00000372661	-0.44214357861712456	277.5904761904762	82.10309278350515	0.3111111111111111	0.3161512027491409	TCEAL9	264	312	71	ATA	0.0	100.0	0.262199258911	ATA; 264-312; Rank: 71; cov: 100.0	ENST00000372661.3	20	311	291	20	311	16	TCEAL9	161	chrX:103356606-103356606+chrX:103357083-103357161+chrX:103357615-103357684	plus	chrX:103356465-103356606+chrX:103357083-103357161+chrX:103357615-103357684	CGAGCTCACTGGTGACGTAGATCTCATGTGACCAGGAGTCGACGTGTGCAGAAGTCCTGGTAATCTGGTCCTTGTTCCCGTCTGGATACCAGCTTCCTTCAGCAGCGCAGGCGGTGGTCCCTGAGGCCCGTGGAAGGAGTCAAACTTGCGGGAATTTTGCAGTTTATCTGCAGGGCTGTTGTTTCCAGCAAGACCCAAAGCTAGAAAAGGAGGAGGAAGAAACTGACCCGATCAGTGCCAGAAGTCATTGTATTCAAAGAAGAATAAGCAAGAAAGAAAAGAAGGAAGGAAGAGAGGTAGACAGATACAAGATGAAATCCTGTCAAAAAATGGAAGGAAAACCAGAAAATGAGAGTGAACCAAAGCATGAGGAAGAGCCAAAGCCTGAGGAAAAGCCAG…	CGAGCTCACTGGTGACGTAGATCTCATGTGACCAGGAGTCGACGTGTGCAGAAGTCCTGGTAATCTGGTCCTTGTTCCCGTCTGGATACCAGCTTCCTTCAGCAGCGCAGGCGGTGGTCCCTGAGGCCCGTGGAAGGAGTCAAACTTGCGGGAATTTTGCAGTTTATCTGCAGGGCTGTTGTTTCCAGCAAGACCCAAAGCTAGAAAAGGAGGAGGAAGAAACTGACCCGATCAGTGCCAGAAGTCATTGTATTCAAAGAAGAATAAGCAAGAAAGAAAAGAAGGAAGGAAGAGAGGTAGACAGATACAAG	0	0	0	0	0	0	0	0	0;0;0	0;0;0	0;0;0;0	0;0;0;0	-2211.2919	111	Human; Chimp; Bonobo; Gorilla; Orangutan; Gibbon; Rhesus; Crab_eating_macaque; Pig_tailed_macaque; Baboon; Drill; Sooty_mangabey; Green_monkey; Proboscis_monkey; Golden_snub_nosed_monkey; Black_snub_nosed_monkey; Angolan_colobus; Ugandan_red_Colobus; Marmoset; Mas_night_monkey; Squirrel_monkey; White_faced_sapajou; Tarsier; Bushbaby; Mouse_lemur; Sifaka; Malayan_flying_lemur; Chinese_tree_shrew; …
ENST00000301838	-0.349554763369584	137.05263157894734	85.94915254237291	0.3317384370015949	0.3050847457627119	FADD	154	298	72	GTG	0.0	60.4651162791	0.601484932305	GTG; 154-298; Rank: 72; cov: 60.47	ENST00000301838.4	120	297	177	120	297	48	FADD	147	chr11:70203310-70203459	plus	chr11:70203283-70203459	GACGATACGCCGGGCGCAGGCGCAGAAGCCGCGCCCGTCCGCGGCGCCGCCAGCCAGGGCGGAAACGGCTGCGGCTTCGCTAGGGACGCATGCGCGGGTCCCTTAGTTTTCGCGAGATAACGGTCGAAAACGCGCTCTTGTCGATTTCCTGTAGTGAATCAGGCACCGGAGTGCAGGTTCGGGGGTGGAATCCTTGGGCCGCTGGGCAAGCGGCGAGACCTGGCCAGGGCCAGCGAGCCGAGGACAGAGGGCGCACGGAGGGCCGGGCCGCAGCCCCGGCCGCTTGCAGACCCCGCCATGGACCCGTTCCTGGTGCTGCTGCACTCGGTGTCGTCCAGCCTGTCGAGCAGCGAGCTGACCGAGCTCAAGTTCCTATGCCTCGGGCGCGTGGGCAAGCGC…	GACGATACGCCGGGCGCAGGCGCAGAAGCCGCGCCCGTCCGCGGCGCCGCCAGCCAGGGCGGAAACGGCTGCGGCTTCGCTAGGGACGCATGCGCGGGTCCCTTAGTTTTCGCGAGATAACGGTCGAAAACGCGCTCTTGTCGATTTCCTGTAGTGAATCAGGCACCGGAGTGCAGGTTCGGGGGTGGAATCCTTGGGCCGCTGGGCAAGCGGCGAGACCTGGCCAGGGCCAGCGAGCCGAGGACAGAGGGCGCACGGAGGGCCGGGCCGCAGCCCCGGCCGCTTGCAGACCCCGCC	0	0	0	0	0	0	0	0	0;0;0	0;0;0	0;0;0;0	0;0;0;0	-1457.9113	87	Human; Chimp; Bonobo; Gorilla; Orangutan; Gibbon; Rhesus; Crab_eating_macaque; Pig_tailed_macaque; Baboon; Drill; Sooty_mangabey; Green_monkey; Golden_snub_nosed_monkey; Black_snub_nosed_monkey; Angolan_colobus; Ugandan_red_Colobus; Marmoset; Mas_night_monkey; Squirrel_monkey; White_faced_sapajou; Bushbaby; Mouse_lemur; Sifaka; Malayan_flying_lemur; Chinese_tree_shrew; Lesser_Egyptian_jerboa; Pra…
ENST00000395366	-0.4038294839427712	416.81707317073165	220.1379310344828	0.3333333333333333	0.3333333333333333	PPP1CB	228	273	73	AAG	0.0	90.0	0.730583426236	AAG; 228-273; Rank: 73; cov: 90.0	ENST00000395366.2	185	272	87	185	272	15	PPP1CB	185	chr2:28752038-28752124	plus	chr2:28752038-28752124	GGAGGAGGTGGCGGCCTGGGTCTGACGCGGCCCTGTTCGAGGGGGCCTCTCTTGTTTATTTATTTATTTTCCGTGGGTGCCTCCGAGTGTGCGCGCGCTCTCGCTACCCGGCGGGGAGGGGGTGGGGGGAGGGCCCGGGAAAAGGGGGAGTTGGAGCCGGGGTCGAAACGCCGCGTGACTTGTAGGTGAGAGAACGCCGAGCCGTCGCCGCAGCCTCCGCCGCCGAGAAGCCCTTGTTCCCGCTGCTGGGAAGGAGAGTCTGTGCCGACAAGATGGCGGACGGGGAGCTGAACGTGGACAGCCTCATCACCCGGCTGCTGGAGGTACGAGGATGTCGTCCAGGAAAGATTGTGCAGATGACTGAAGCAGAAGTTCGAGGCTTATGTATCAAGTCTCGGG…	GGAGGAGGTGGCGGCCTGGGTCTGACGCGGCCCTGTTCGAGGGGGCCTCTCTTGTTTATTTATTTATTTTCCGTGGGTGCCTCCGAGTGTGCGCGCGCTCTCGCTACCCGGCGGGGAGGGGGTGGGGGGAGGGCCCGGGAAAAGGGGGAGTTGGAGCCGGGGTCGAAACGCCGCGTGACTTGTAGGTGAGAGAACGCCGAGCCGTCGCCGCAGCCTCCGCCGCCGAGAAGCCCTTGTTCCCGCTGCTGGGAAGGAGAGTCTGTGCCGACAAG	0	0	0	0	0	0	0	0	0;0;0	0;0;0	0;0;0;0	0;0;0;0	-346.6982	86	Human; Chimp; Gorilla; Orangutan; Gibbon; Rhesus; Crab_eating_macaque; Pig_tailed_macaque; Baboon; Sooty_mangabey; Green_monkey; Golden_snub_nosed_monkey; Black_snub_nosed_monkey; Ugandan_red_Colobus; Marmoset; Mas_night_monkey; Squirrel_monkey; White_faced_sapajou; Bushbaby; Mouse_lemur; Sifaka; Malayan_flying_lemur; Chinese_tree_shrew; Prairie_vole; Golden_hamster; Mouse; Ryukyu_mouse; Shrew_mo…
ENST00000261772	-0.6564906597358431	178.32817337461304	54.68421052631579	0.3333333333333333	0.30701754385964913	AARS	100	145	74	CTG	0.0	60.0	0.660923056929	CTG; 100-145; Rank: 74; cov: 60.0	ENST00000261772.12	30	144	114	30	144	15	AARS	30	chr16:70282764-70282784+chr16:70289421-70289513	minus	chr16:70282764-70282784+chr16:70289421-70289513	CGTGGCGGGTTGTGGTAGGTCGTGGTCTGAGGCCGGTACAGCTGCGCGTCTGCGGGAATAGGTGCAGCGGGCCCTTGGCGGGGGACTCTGAGGGAGGAGCTGGGGACGGCGACCCTAGGAGAGTTCTTTGGGGTGACTTTCAAGATGGACTCTACTCTAACAGCAAGTGAAATCCGGCAGCGATTTATAGATTTCTTCAAGAGGAACGAGCATACGTATGTTCACTCGTCTGCCACCATCCCATTGGATGACCCCACTTTGCTCTTTGCCAATGCAGGCATGAACCAGTTTAAACCCATTTTCCTGAACACAATTGACCCATCTCACCCCATGGCAAAGCTGAGCAGAGCTGCCAATACCCAGAAGTGCATCCGGGCTGGGGGCAAACATAATGACCTG…	CGTGGCGGGTTGTGGTAGGTCGTGGTCTGAGGCCGGTACAGCTGCGCGTCTGCGGGAATAGGTGCAGCGGGCCCTTGGCGGGGGACTCTGAGGGAGGAGCTGGGGACGGCGACCCTAGGAGAGTTCTTTGGGGTGACTTTCAAG	0	0	0	0	0	0	0	0	0;0;0	0;0;0	0;0;0;0	0;0;0;0	-2601.5444	119	Human; Chimp; Bonobo; Gorilla; Orangutan; Gibbon; Rhesus; Crab_eating_macaque; Pig_tailed_macaque; Baboon; Drill; Sooty_mangabey; Green_monkey; Proboscis_monkey; Golden_snub_nosed_monkey; Black_snub_nosed_monkey; Angolan_colobus; Ugandan_red_Colobus; Marmoset; Mas_night_monkey; Squirrel_monkey; White_faced_sapajou; Tarsier; Bushbaby; Mouse_lemur; Sifaka; Malayan_flying_lemur; Chinese_tree_shrew; …
ENST00000380155	-0.7285903225913051	153.91501416430594	56.41935483870968	0.3333333333333333	0.2903225806451613	SYAP1	22	94	75	GTG	9.0	63.1578947368	0.442940874591	GTG; 22-94; Rank: 75; cov: 63.16	ENST00000380155.3	0	93	93	0	93	24	SYAP1	0	chrX:16719632-16719724	plus	chrX:16719632-16719724	TCTCCCTGGGAGTCGCGCAGAGTGGAGTCAAAGGCAACCAGTGCTCGCTGCGGTCTCTGGGGATCGGGACCGCGGCGGCGGCCCGCGAGCGGGATGTTCCGGGGCTTGAGCAGTTGGTTGGGCTTGCAGCAGCCGGTGGCAGGCGGTGGGCAGCCCAATGGAGATGCTCCACCCGAGCAGCCGTCCGAGACGGTGGCTGAGTCTGCGGAGGAGGAGCTGCAGCAAGCGGGAGACCAGGAGCTCCTCCACCAGGCCAAAGACTTCGGCAACTATTTATTTAACTTTGCATCTGCTGCCACAAAAAAGATAACTGAATCAGTTGCTGAAACAGCACAAACAATAAAGAAATCCGTAGAAGAAGGAAAAATAGATGGCATCATTGACAAGACAATTATAGGA…	TCTCCCTGGGAGTCGCGCAGAGTGGAGTCAAAGGCAACCAGTGCTCGCTGCGGTCTCTGGGGATCGGGACCGCGGCGGCGGCCCGCGAGCGGG	0	0	0	0	0	0	0	0	0;0;0	0;0;0	0;0;0;0	0;0;0;0	-1894.6475	108	Human; Chimp; Bonobo; Gorilla; Orangutan; Rhesus; Crab_eating_macaque; Pig_tailed_macaque; Baboon; Drill; Sooty_mangabey; Green_monkey; Golden_snub_nosed_monkey; Black_snub_nosed_monkey; Angolan_colobus; Ugandan_red_Colobus; Marmoset; Mas_night_monkey; Squirrel_monkey; White_faced_sapajou; Tarsier; Bushbaby; Mouse_lemur; Sifaka; Malayan_flying_lemur; Lesser_Egyptian_jerboa; Prairie_vole; Chinese_…
ENST00000372994	-0.25830895681965804	103.14285714285714	34.83673469387755	0.3015873015873016	0.2229729729729729	C9ORF16	98	149	76	ACG	0.0	83.3333333333	0.169200808928	ACG; 98-149; Rank: 76; cov: 83.33	ENST00000372994.1	0	148	148	1	148	17	C9orf16	1	chr9:128160261-128160407	plus	chr9:128160261-128160407	CCGGCCTCTGGGCGGAGATCTGCTGCCGCGTTCTACCCTTCCGGCCCGTGTTCTATCCGCCGCCTCCACCTTCCATCCGGCGCCGGCTTTCGGCGCGACGGTCGCCGCGTTCCATCGTCGCGCGGCCCTTCGGGCGCCCGAGCCCGCAATGTCGGGCCCCAACGGAGACCTGGGGATGCCGGTGGAGGCGGGAGCGGAAGGCGAGGAGGACGGCTTCGGGGAAGCAGAATACGCTGCCATCAACTCCATGCTGGACCAGATCAACTCCTGTCTGGACCACCTGGAGGAGAAGAATGACCACCTCCACGCCCGCCTCCAGGAGCTGCTGGAGTCCAACCGGCAGACACGCCTGGAGTTCCAGCAGCAGCTCGGGGAGGCCCCCAGTGATGCCAGCCCCTA…	CCGGCCTCTGGGCGGAGATCTGCTGCCGCGTTCTACCCTTCCGGCCCGTGTTCTATCCGCCGCCTCCACCTTCCATCCGGCGCCGGCTTTCGGCGCGACGGTCGCCGCGTTCCATCGTCGCGCGGCCCTTCGGGCGCCCGAGCCCGCA	0	0	0	0	0	0	0	0	0;0;0	0;0;0	0;0;0;0	0;0;0;0	-2420.1401	103	Human; Chimp; Bonobo; Gorilla; Orangutan; Gibbon; Rhesus; Pig_tailed_macaque; Baboon; Drill; Sooty_mangabey; Green_monkey; Black_snub_nosed_monkey; Angolan_colobus; Ugandan_red_Colobus; Marmoset; Mas_night_monkey; Squirrel_monkey; White_faced_sapajou; Tarsier; Bushbaby; Mouse_lemur; Sifaka; Malayan_flying_lemur; Chinese_tree_shrew; Lesser_Egyptian_jerboa; Prairie_vole; Chinese_hamster; Golden_ham…
ENST00000244869	-0.5029621304956499	72.21764705882353	18.694444444444443	0.3274509803921569	0.25925925925925924	EREG	107	167	77	CTG	0.0	66.6666666667	0.149819932128	CTG; 107-167; Rank: 77; cov: 66.67	ENST00000244869.2	58	166	108	58	166	20	EREG	58	chr4:74365201-74365308	plus	chr4:74365201-74365308	TCACTTGCCTGATATTTCCAGTGTCAGAGGGACACAGCCAACGTGGGGTCCCTTCTAGGCTGACAGCCGCTCTCCAGCCACTGCCGCGAGCCCGTCTGCTCCCGCCCTGCCCGTGCACTCTCCGCAGCCGCCCTCCGCCAAGCCCCAGCGCCCGCTCCCATCGCCGATGACCGCGGGGAGGAGGATGGAGATGCTCTGTGCCGGCAGGGTCCCTGCGCTGCTGCTCTGCCTGGGTTTCCATCTTCTACAGGCAGTCCTCAGTACAACTGTGATTCCATCATGTATCCCAGGAGAGTCCAGTGATAACTGCACAGCTTTAGTTCAGACAGAAGACAATCCACGTGTGGCTCAAGTGTCAATAACAAAGTGTAGCTCTGACATGAATGGCTATTGTTTGCA…	TCACTTGCCTGATATTTCCAGTGTCAGAGGGACACAGCCAACGTGGGGTCCCTTCTAGGCTGACAGCCGCTCTCCAGCCACTGCCGCGAGCCCGTCTGCTCCCGCCCTGCCCGTGCACTCTCCGCAGCCGCCCTCCGCCAAGCCCCAGCGCCCGCTCCCATCGCCG	0	0	0	0	0	0	0	0	0;0;0	0;0;0	0;0;0;0	0;0;0;0	-943.9076	101	Human; Chimp; Bonobo; Gorilla; Orangutan; Gibbon; Rhesus; Crab_eating_macaque; Pig_tailed_macaque; Baboon; Drill; Sooty_mangabey; Green_monkey; Proboscis_monkey; Golden_snub_nosed_monkey; Black_snub_nosed_monkey; Angolan_colobus; Ugandan_red_Colobus; Marmoset; Mas_night_monkey; Squirrel_monkey; White_faced_sapajou; Tarsier; Mouse_lemur; Sifaka; Malayan_flying_lemur; Chinese_tree_shrew; Lesser_Egy…
ENST00000225504	-0.12285720492637475	194.94067796610167	131.4090909090909	0.2542372881355932	0.26865671641791045	SUPT4H1	23	68	78	AGG	0.0	80.0	0.69664134644	AGG; 23-68; Rank: 78; cov: 80.0	ENST00000225504.7	0	67	67	1	67	15	SUPT4H1	1	chr17:58352136-58352201	minus	chr17:58352136-58352201	TATTTACTTCCTGCGGGTGCACAGGCTGTGGTCGTCTATCTCCCTGTTGTTCTTCCCATCGGCGAAGATGGCCCTGGAGACGGTGCCGAAGGACCTGCGGCATCTGCGGGCCTGTTTGCTGTGTTCGCTGGTCAAGACTATAGACCAGTTTGAATATGATGGTTGTGACAATTGTGATGCATATCTACAAATGAAGGGTAACCGAGAGATGGTATATGACTGCACTAGCTCTTCCTTTGATGGAATCATTGCGATGATGAGTCCAGAGGACAGCTGGGTCTCCAAGTGGCAGCGAGTCAGTAACTTTAAGCCAGGTGTATATGCGGTGTCAGTCACTGGTCGCCTGCCCCAAGGAATCGTGCGGGAGCTGAAAAGTCGAGGAGTGGCCTACAAATCCAG…	TATTTACTTCCTGCGGGTGCACAGGCTGTGGTCGTCTATCTCCCTGTTGTTCTTCCCATCGGCGAAG	0	0	0	0	0	0	0	0	0;0;0	0;0;0	0;0;0;0	0;0;0;0	-1770.1622	118	Human; Chimp; Bonobo; Gorilla; Orangutan; Gibbon; Rhesus; Crab_eating_macaque; Pig_tailed_macaque; Baboon; Drill; Sooty_mangabey; Green_monkey; Proboscis_monkey; Golden_snub_nosed_monkey; Black_snub_nosed_monkey; Angolan_colobus; Ugandan_red_Colobus; Marmoset; Mas_night_monkey; Squirrel_monkey; White_faced_sapajou; Tarsier; Bushbaby; Mouse_lemur; Sifaka; Malayan_flying_lemur; Lesser_Egyptian_jerb…
ENST00000325110	-0.526304270917584	324.468330134357	121.12	0.3218170185540627	0.3	HMGCS1	157	208	79	GTG	0.0	75.0	0.5422994271480001	GTG; 157-208; Rank: 79; cov: 75.0	ENST00000325110.10	57	207	150	57	207	17	HMGCS1	57	chr5:43298966-43298975+chr5:43307766-43307824+chr5:43313356-43313436	minus	chr5:43298966-43298975+chr5:43307766-43307824+chr5:43313356-43313436	GTCCCGCCTCCCAGCGACTCTCGGCGGTGCCGGAGTCGGGTGGGTTGGCGGCTATAAAGCTGGTGGCGAAGGGGAGGCGCCGCGGACTGTCCTTTCGTGGCTCACTCCCTTTCCTCTGCTGCCGCTCGGTCACGCTTGTGCCCGAAGGAGGAAACAGTGACAGACCTGGAGACTGCAGTTCTCTATCCTTCACACAGCTCTTTCACCATGCCTGGATCACTTCCTTTGAATGCAGAAGCTTGCTGGCCAAAAGATGTGGGAATTGTTGCCCTTGAGATCTATTTTCCTTCTCAATATGTTGATCAAGCAGAGTTGGAAAAATATGATGGTGTAGATGCTGGAAAGTATACCATTGGCTTGGGCCAGGCCAAGATGGGCTTCTGCACAGATAGAGAAGAT…	GTCCCGCCTCCCAGCGACTCTCGGCGGTGCCGGAGTCGGGTGGGTTGGCGGCTATAAAGCTGGTGGCGAAGGGGAGGCGCCGCGGACTGTCCTTTCGTGGCTCACTCCCTTTCCTCTGCTGCCGCTCGGTCACGCTTGTGCCCGAAGGAGGAAACAGTGACAGACCTGGAGACTGCAGTTCTCTATCCTTCACACAGCTCTTTCACC	0	0	0	0	0	0	0	0	0;0;0	0;0;0	0;0;0;0	0;0;0;0	-2486.8342	120	Human; Chimp; Bonobo; Gorilla; Orangutan; Gibbon; Rhesus; Crab_eating_macaque; Pig_tailed_macaque; Baboon; Drill; Sooty_mangabey; Green_monkey; Proboscis_monkey; Golden_snub_nosed_monkey; Black_snub_nosed_monkey; Angolan_colobus; Ugandan_red_Colobus; Marmoset; Mas_night_monkey; Squirrel_monkey; White_faced_sapajou; Tarsier; Bushbaby; Mouse_lemur; Sifaka; Malayan_flying_lemur; Chinese_tree_shrew; …
ENST00000336615	-0.5781170472514312	77.50693069306932	22.4	0.3306930693069307	0.20606060606060608	PNPLA2	107	203	80	CTG	0.0	92.5925925926	0.659635109376	CTG; 107-203; Rank: 80; cov: 92.59	ENST00000336615.8	37	202	165	37	202	32	PNPLA2	52	chr11:818954-818958+chr11:819574-819718	plus	chr11:818939-818958+chr11:819574-819718	GCGGCCCCAGTCAGACGCAGGCAGCCCCAAAGCCTGAACAGGCAGGGCCAGACCCAGCTTCTTCGCCTCCGCCAGCGGGGACCCCGAGCTAGAGCCGCAGCGGGACCTGCCCGGCCCCCGGCTCCAGCGAGCGAGCGGCGAGCAGGCGGCTCACAGAGGCCTGGCCGCCCACGGAACCCGGGGCCCGGCGGCCGCCGCCGCGATGTTTCCCCGCGAGAAGACGTGGAACATCTCGTTCGCGGGCTGCGGCTTCCTCGGCGTCTACTACGTCGGCGTGGCCTCCTGCCTCCGCGAGCACGCGCCCTTCCTGGTGGCCAACGCCACGCACATCTACGGCGCCTCGGCCGGGGCGCTCACGGCCACGGCGCTGGTCACCGGGGTCTGCCTGGGTGAGGCTGG…	GCGGCCCCAGTCAGACGCAGGCAGCCCCAAAGCCTGAACAGGCAGGGCCAGACCCAGCTTCTTCGCCTCCGCCAGCGGGGACCCCGAGCTAGAGCCGCAGCGGGACCTGCCCGGCCCCCGGCTCCAGCGAGCGAGCGGCGAGCAGGCGGCTCACAGAGGCCTGGCCGCCCACGGAACCCGGGGCCCGGCGGCCGCCGCCGCG	0	0	0	0	0	0	0	0	0;0;0	0;0;0	0;0;0;0	0;0;0;0	-1149.3993	104	Human; Chimp; Bonobo; Gorilla; Orangutan; Gibbon; Rhesus; Crab_eating_macaque; Pig_tailed_macaque; Baboon; Drill; Sooty_mangabey; Green_monkey; Golden_snub_nosed_monkey; Black_snub_nosed_monkey; Angolan_colobus; Ugandan_red_Colobus; Marmoset; Mas_night_monkey; Squirrel_monkey; White_faced_sapajou; Bushbaby; Mouse_lemur; Sifaka; Malayan_flying_lemur; Chinese_tree_shrew; Lesser_Egyptian_jerboa; Pra…
ENST00000617979	-0.21759295360601905	92.12034383954156	68.9375	0.3314231136580707	0.25	GALE	71	170	81	GTG	0.0	67.8571428571	1.07067417299	GTG; 71-170; Rank: 81; cov: 67.86	ENST00000617979.4	25	169	144	25	169	33	GALE	25	chr1:23799008-23799012+chr1:23799366-23799436+chr1:23800712-23800779	minus	chr1:23799008-23799012+chr1:23799366-23799436+chr1:23800712-23800779	GCCGGAGTGGGCCGTCAGCACTTAAAGGGCCCGCGGCTCGGGCGTAGGAGGCGGTGCCTCTGCAGCAAGCGTGGGGCGCGGGAACCCGAGCAGGACTCTCCAGTCCTCAGTCACCTTGGACAAAGAAGTGTGGATCCTCAGATTCCATCTTTTCCAACTCCAAGGTGCCATGGCAGAGAAGGTGCTGGTAACAGGTGGGGCTGGCTACATTGGCAGCCACACGGTGCTGGAGCTGCTGGAGGCTGGCTACTTGCCTGTGGTCATCGATAACTTCCATAATGCCTTCCGTGGAGGGGGCTCCCTGCCTGAGAGCCTGCGGCGGGTCCAGGAGCTGACAGGCCGCTCTGTGGAGTTTGAGGAGATGGACATTTTGGACCAGGGAGCCCTACAGCGTCTCTT…	GCCGGAGTGGGCCGTCAGCACTTAAAGGGCCCGCGGCTCGGGCGTAGGAGGCGGTGCCTCTGCAGCAAGCGTGGGGCGCGGGAACCCGAGCAGGACTCTCCAGTCCTCAGTCACCTTGGACAAAGAAGTGTGGATCCTCAGATTCCATCTTTTCCAACTCCAAGGTGCC	0	0	0	0	0	0	0	0	0;0;0	0;0;0	0;0;0;0	0;0;0;0	-1978.4787	116	Human; Chimp; Bonobo; Gorilla; Orangutan; Gibbon; Rhesus; Crab_eating_macaque; Pig_tailed_macaque; Baboon; Drill; Sooty_mangabey; Green_monkey; Golden_snub_nosed_monkey; Black_snub_nosed_monkey; Angolan_colobus; Ugandan_red_Colobus; Marmoset; Mas_night_monkey; Squirrel_monkey; White_faced_sapajou; Tarsier; Bushbaby; Mouse_lemur; Sifaka; Malayan_flying_lemur; Chinese_tree_shrew; Lesser_Egyptian_je…
ENST00000261714	-0.464511114176743	149.32894736842104	41.41379310344829	0.3333333333333333	0.19428571428571428	BLMH	137	176	83	CTG	0.0	75.0	0.594347826087	CTG; 137-176; Rank: 83; cov: 75.0	ENST00000261714.10	0	175	175	1	175	13	BLMH	25	chr17:30291820-30291969	minus	chr17:30291820-30291993	AGCCTCAGCCTCCCCGCCGCCGCCGCCGCCGCCGCCGCCGAGCCGGTTTCCTTTTTCCGGCGCTCCGGGTGCGAGAGACAGGTCGGGCCCCCTAGGCAGCGAGCCGCAGCGCAATCCCGGCGCTCGCCCAAGGACCCTGGAAGCTACCGTTACCCCGCCGGGCAGCGTGGGCGCCATGAGCAGCTCGGGACTGAATTCGGAGAAGGTAGCTGCTCTGATACAGAAACTGAATTCCGACCCCCAGTTCGTACTTGCCCAGAATGTCGGGACCACCCACGACCTGCTGGACATCTGTCTGAAGCGGGCCACGGTGCAGCGCGCGCAGCATGTGTTCCAGCACGCCGTGCCCCAGGAGGGCAAGCCAATCACCAACCAGAAGAGCTCAGGGCGATGCTGGAT…	AGCCTCAGCCTCCCCGCCGCCGCCGCCGCCGCCGCCGCCGAGCCGGTTTCCTTTTTCCGGCGCTCCGGGTGCGAGAGACAGGTCGGGCCCCCTAGGCAGCGAGCCGCAGCGCAATCCCGGCGCTCGCCCAAGGACCCTGGAAGCTACCGTTACCCCGCCGGGCAGCGTGGGCGCC	0	0	0	0	0	0	0	0	0;0;0	0;0;0	0;0;0;0	0;0;0;0	-2473.5948	104	Human; Chimp; Bonobo; Gorilla; Orangutan; Gibbon; Rhesus; Crab_eating_macaque; Pig_tailed_macaque; Baboon; Drill; Sooty_mangabey; Green_monkey; Golden_snub_nosed_monkey; Black_snub_nosed_monkey; Angolan_colobus; Ugandan_red_Colobus; Marmoset; Mas_night_monkey; Squirrel_monkey; White_faced_sapajou; Tarsier; Bushbaby; Mouse_lemur; Sifaka; Malayan_flying_lemur; Chinese_tree_shrew; Lesser_Egyptian_je…
ENST00000259467	-0.1688418029349429	86.523178807947	68.06451612903226	0.3333333333333333	0.3118279569892473	PDCL	125	167	84	CTG	0.0	100.0	0.952099155078	CTG; 125-167; Rank: 84; cov: 100.0	ENST00000259467.8	73	166	93	73	166	14	PDCL	73	chr9:122826788-122826792+chr9:122828471-122828558	minus	chr9:122826788-122826792+chr9:122828471-122828558	CGCAGGAAGGCCGCCTCATTGGTCCGCGCTGTCGGGCTTCGGCGGCTTTTCTCTTTAGCGCTCAGGGCGCTGACCCACTGCTCTTCCTCTTAAGAAAGTGCTCCATTCCTTCCGGCGCCCGGAGCTGCTGGCCCAAAGGGATCCGGAGCGAGCTAGGGCAGACACCATGACCACCCTTGATGATAAGTTGCTGGGGGAGAAACTGCAGTACTACTATAGCAGCAGTGAGGATGAGGACAGTGACCACGAGGACAAGGACCGAGGCAGATGTGCCCCAGCCAGCAGTTCTGTGCCTGCAGAGGCTGAGCTGGCAGGCGAAGGCATCTCAGTTAACACAGGCCCAAAAGGTGTGATCAATGACTGGCGCCGCTTCAAGCAGTTGGAGACAGAGCAGAGGGA…	CGCAGGAAGGCCGCCTCATTGGTCCGCGCTGTCGGGCTTCGGCGGCTTTTCTCTTTAGCGCTCAGGGCGCTGACCCACTGCTCTTCCTCTTAAGAAAGTGCTCCATTCCTTCCGGCGCCCGGAGCTGCTGGCCCAAAGGGATCCGGAGCGAGCTAGGGCAGACACC	0	0	0	0	0	0	0	0	0;0;0	0;0;0	0;0;0;0	0;0;0;0	-2100.5652	118	Human; Chimp; Bonobo; Gorilla; Orangutan; Gibbon; Rhesus; Crab_eating_macaque; Pig_tailed_macaque; Baboon; Drill; Sooty_mangabey; Green_monkey; Golden_snub_nosed_monkey; Black_snub_nosed_monkey; Angolan_colobus; Ugandan_red_Colobus; Marmoset; Mas_night_monkey; Squirrel_monkey; White_faced_sapajou; Tarsier; Bushbaby; Mouse_lemur; Sifaka; Malayan_flying_lemur; Chinese_tree_shrew; Lesser_Egyptian_je…
ENST00000380749	-0.1547964009796132	166.3960396039604	56.30851063829788	0.12871287128712872	0.20141342756183744	HMGN1	200	284	85	AGG	10.3333333333	56.5217391304	0.688811478809	AGG; 200-284; Rank: 85; cov: 56.52	ENST00000380749.9	0	283	283	1	283	28	HMGN1	133	chr21:39348918-39349067	minus	chr21:39348918-39349199	GCTGAGTCCCGTAGCCAATGGGCGGGGGTGGGGGGCGGCCCGGCCGGCGGGGAGGGGGAGCCCGCGGCCGGGGACGCGGGGGGAGGAGGAGGCGGGCTCCCAATCCGGTTCCATCCGGTTCTCCCACCGCCCCCGCTGTGGGTCTCAGCAGCTCGGGCGGCGGGAGGAGTGGCAGCGGCAAGGCAGCCCAGTTTCGCGAAGGCTGTCGGCGCGCCGCGGCCCGCAGGCACCCGGCACGCGCCTTCCCCGCAGGCACCCGGCACGCGCCTTCCCCGCCGCCACGATGCCCAAGAGGAAGGTCAGCTCCGCCGAAGGCGCCGCCAAGGAAGAGCCCAAGAGGAGATCGGCGCGGTTGTCAGCTAAACCTCCTGCAAAAGTGGAAGCGAAGCCGAAAAAGGC…	GCTGAGTCCCGTAGCCAATGGGCGGGGGTGGGGGGCGGCCCGGCCGGCGGGGAGGGGGAGCCCGCGGCCGGGGACGCGGGGGGAGGAGGAGGCGGGCTCCCAATCCGGTTCCATCCGGTTCTCCCACCGCCCCCGCTGTGGGTCTCAGCAGCTCGGGCGGCGGGAGGAGTGGCAGCGGCAAGGCAGCCCAGTTTCGCGAAGGCTGTCGGCGCGCCGCGGCCCGCAGGCACCCGGCACGCGCCTTCCCCGCAGGCACCCGGCACGCGCCTTCCCCGCCGCCACG	0	0	0	0	0	0	0	0	0;0;0	0;0;0	0;0;0;0	0;0;0;0	-1367.3370000000002	62	Human; Chimp; Gorilla; Orangutan; Gibbon; Rhesus; Crab_eating_macaque; Pig_tailed_macaque; Baboon; Sooty_mangabey; Green_monkey; Ugandan_red_Colobus; Marmoset; Mas_night_monkey; White_faced_sapajou; Bushbaby; Mouse_lemur; Sifaka; Prairie_vole; Golden_hamster; Mouse; Ryukyu_mouse; Shrew_mouse; Rat; Mongolian_gerbil; Upper_Galilee_mountains_blind_mole_rat; American_beaver; Naked_mole_rat; Guinea_pi…
ENST00000316660	-0.3792566358786195	430.96363636363634	179.58823529411762	0.3333333333333333	0.3202614379084967	PMAIP1	180	231	86	AGG	0.0	66.6666666667	0.414797828213	AGG; 180-231; Rank: 86; cov: 66.67	ENST00000316660.6	77	230	153	77	230	17	PMAIP1	80	chr18:59900028-59900177	plus	chr18:59900025-59900177	AGGGAAGTTCTCACTGGACAAAAGCGTGGTCTCTGGCGCGGGGATCTCAGAGTTTCCCGGGCACTCACCGTGTGTAGTTGGCATCTCCGCGCGTCCGGACACCCGATCCCAGCATCCCTGCCTGCAGGACTGTTCGTGTTCAGCTCGCGTCCTGCAGCTGTCCGAGGTGCTCCAGTTGGAGGCTGAGGTTCCCGGGCTCTGTAGCTGAGTGGGCGGCGGCACCGGCGGAGATGCCTGGGAAGAAGGCGCGCAAGAACGCTCAACCGAGCCCCGCGCGGGCTCCAGCAGAGCTGGAAGTCGAGTGTGCTACTCAACTCAGGAGATTTGGAGACAAACTGAACTTCCGGCAGAAACTTCTGAATCTGATATCCAAACTCTTCTGCTCAGGAACCTGACTGC…	AGGGAAGTTCTCACTGGACAAAAGCGTGGTCTCTGGCGCGGGGATCTCAGAGTTTCCCGGGCACTCACCGTGTGTAGTTGGCATCTCCGCGCGTCCGGACACCCGATCCCAGCATCCCTGCCTGCAGGACTGTTCGTGTTCAGCTCGCGTCCTGCAGCTGTCCGAGGTGCTCCAGTTGGAGGCTGAGGTTCCCGGGCTCTGTAGCTGAGTGGGCGGCGGCACCGGCGGAG	0	0	0	0	0	0	0	0	0;0;0	0;0;0	0;0;0;0	0;0;0;0	-2541.7084	100	Human; Chimp; Bonobo; Gorilla; Orangutan; Gibbon; Rhesus; Crab_eating_macaque; Pig_tailed_macaque; Baboon; Drill; Sooty_mangabey; Green_monkey; Golden_snub_nosed_monkey; Black_snub_nosed_monkey; Angolan_colobus; Ugandan_red_Colobus; Marmoset; Mas_night_monkey; Squirrel_monkey; White_faced_sapajou; Bushbaby; Mouse_lemur; Sifaka; Malayan_flying_lemur; Chinese_tree_shrew; Lesser_Egyptian_jerboa; Pra…
ENST00000263256	-0.4369072308718441	107.58579881656804	45.91803278688525	0.3333333333333333	0.2459016393442623	DESI1	192	258	88	ACG	0.0	76.4705882353	0.560492307692	ACG; 192-258; Rank: 88; cov: 76.47	ENST00000263256.6	74	257	183	74	257	22	DESI1	107	chr22:41620840-41620989	minus	chr22:41620840-41621022	CAAAAGTGCATCCCTGCCCCCGCCCCCTCTTCCGTGTGGGCCCTCCCTGTCCCCTCTCTGTCACCTCACAGTAGTCGTTGCCGGTAGCGGGTGTGGGGGCGCGAGCAGCGCAGGGCGGCCTCTCCCCCACCCCTCAGCCCGGGCCCGGGCTCGGTCCCCCCCTCTCCCTCCGCTTCGCACTCCCGTCGGGTACGGGAAGGTCCAAGCCGCTGCCGGGTGCCCGAGGGCCGTCGTGGCCGCCGTCGCCACGGGTCCCAATGGAGCCGCCGAATCTCTATCCGGTGAAGCTCTACGTGTACGACCTGTCCAAAGGCCTGGCCCGGCGGCTCAGCCCCATCATGCTGGGGAAACAACTGGAAGGCATCTGGCACACATCCATAGTTGTGCACAAGGATGAGT…	CAAAAGTGCATCCCTGCCCCCGCCCCCTCTTCCGTGTGGGCCCTCCCTGTCCCCTCTCTGTCACCTCACAGTAGTCGTTGCCGGTAGCGGGTGTGGGGGCGCGAGCAGCGCAGGGCGGCCTCTCCCCCACCCCTCAGCCCGGGCCCGGGCTCGGTCCCCCCCTCTCCCTCCGCTTCGCACTCCCGTCGGGTACGGGAAGGTCCAAGCCGCTGCCGGGTGCCCGAGGGCCGTCGTGGCCGCCGTCGCCACGGGTCCCA	0	0	0	0	0	0	0	0	0;0;0	0;0;0	0;0;0;0	0;0;0;0	-2126.3766	108	Human; Chimp; Bonobo; Gorilla; Orangutan; Gibbon; Rhesus; Crab_eating_macaque; Pig_tailed_macaque; Baboon; Drill; Sooty_mangabey; Green_monkey; Proboscis_monkey; Golden_snub_nosed_monkey; Black_snub_nosed_monkey; Angolan_colobus; Ugandan_red_Colobus; Marmoset; Mas_night_monkey; Squirrel_monkey; White_faced_sapajou; Tarsier; Bushbaby; Mouse_lemur; Sifaka; Malayan_flying_lemur; Chinese_tree_shrew; …
ENST00000262291	-0.27112032139920944	176.8673218673219	75.6	0.3333333333333333	0.2933333333333333	VMP1	251	311	89	ATC	0.0	80.0	0.392735830207	ATC; 251-311; Rank: 89; cov: 80.0	ENST00000262291.8	235	310	75	235	310	20	VMP1	235	chr17:59707700-59707748+chr17:59731421-59731446	plus	chr17:59707700-59707748+chr17:59731421-59731446	GACAAGTTCCGGATCAAGAATCACAAAGCGAGCAGTCATTCTTCCTCTTGCCACACCCACAGGGCCCGCACTAAGAGCCTAACTGAAATCCCGCGAGGATCAACCGAGCTCGCCGAAAGGAGGGAGGAACGTATCCCTTCTGGAGGCTGTCTCAGGGGGCAGAGGGACCGGACCGGAAGTGACGTGAGCGGGTTCCGGTTGTCTGGAGCCCAGCGGCGGGTGTGAGAGTCCGTAAGGAGCAGCTTCCAGGATCCTGAGATCCGGAGCAGCCGGGGTCGGAGCGGCTCCTCAAGAGTTACTGATCTATGAAATGGCAGAGAATGGAAAAAATTGTGACCAGAGACGTGTAGCAATGAACAAGGAACATCATAATGGAAATTTCACAGACCCCTCTTCAGT…	GACAAGTTCCGGATCAAGAATCACAAAGCGAGCAGTCATTCTTCCTCTTGCCACACCCACAGGGCCCGCACTAAGAGCCTAACTGAAATCCCGCGAGGATCAACCGAGCTCGCCGAAAGGAGGGAGGAACGTATCCCTTCTGGAGGCTGTCTCAGGGGGCAGAGGGACCGGACCGGAAGTGACGTGAGCGGGTTCCGGTTGTCTGGAGCCCAGCGGCGGGTGTGAGAGTCCGTAAGGAGCAGCTTCCAGGATCCTGAGATCCGGAGCAGCCGGGGTCGGAGCGGCTCCTCAAGAGTTACTGATCTATGAA	0	0	0	0	0	0	0	0	0;0;0	0;0;0	0;0;0;0	0;0;0;0	-739.993	120	Human; Chimp; Bonobo; Gorilla; Orangutan; Gibbon; Rhesus; Crab_eating_macaque; Pig_tailed_macaque; Baboon; Drill; Sooty_mangabey; Green_monkey; Proboscis_monkey; Golden_snub_nosed_monkey; Black_snub_nosed_monkey; Angolan_colobus; Ugandan_red_Colobus; Marmoset; Mas_night_monkey; Squirrel_monkey; White_faced_sapajou; Tarsier; Bushbaby; Mouse_lemur; Sifaka; Malayan_flying_lemur; Chinese_tree_shrew; …
ENST00000054950	-0.057193842668115814	52.44578313253012	29.649484536082483	0.11947791164658635	0.2252559726962457	RCN1	237	294	90	CTG	0.0	64.2857142857	1.22703691104	CTG; 237-294; Rank: 90; cov: 64.29	ENST00000054950.3	0	293	293	2	293	19	RCN1	143	chr11:32091047-32091196	plus	chr11:32090906-32091196	AGCCCCGCGCCCACCACCCCAGCTGGCGACGTGGCTCCGCGGCCCCGGCTTCCCCCGGCAGCTCAGCGACCAATGGGCGCGCGAGCGGGGCCGCCCGCAGCTTCCCAGCCCGAGGCCCAGGCGCGCCCCTCTGCTCCGGCTCGGGGCGGGCACTGGCGGAGGGACTGGCCAGTCCCCTCCTCCGCGCCGGCCCCAACCCTGTCGCTGCCGCCGCGCTCCGAGTCCCCATTCCCGAGCTGCCGCTGTTGTCGCTCGCTCAGCGTCTCCCTCTCGGCCGCCCTCTCCTCGGGACGATGGCGCGCGGTGGCCGCGGCCGCCGCCTGGGGTTAGCCCTGGGGCTGCTGCTGGCGCTGGTGCTGGCGCCGCGGGTTCTGCGGGCCAAGCCCACGGTGCGCAAAG…	AGCCCCGCGCCCACCACCCCAGCTGGCGACGTGGCTCCGCGGCCCCGGCTTCCCCCGGCAGCTCAGCGACCAATGGGCGCGCGAGCGGGGCCGCCCGCAGCTTCCCAGCCCGAGGCCCAGGCGCGCCCCTCTGCTCCGGCTCGGGGCGGGCACTGGCGGAGGGACTGGCCAGTCCCCTCCTCCGCGCCGGCCCCAACCCTGTCGCTGCCGCCGCGCTCCGAGTCCCCATTCCCGAGCTGCCGCTGTTGTCGCTCGCTCAGCGTCTCCCTCTCGGCCGCCCTCTCCTCGGGACG	0	0	0	0	0	0	0	0	0;0;0	0;0;0	0;0;0;0	0;0;0;0	-1390.2951	72	Human; Chimp; Gorilla; Orangutan; Gibbon; Rhesus; Crab_eating_macaque; Pig_tailed_macaque; Baboon; Sooty_mangabey; Green_monkey; Golden_snub_nosed_monkey; Black_snub_nosed_monkey; Ugandan_red_Colobus; Marmoset; Mas_night_monkey; Squirrel_monkey; White_faced_sapajou; Bushbaby; Mouse_lemur; Sifaka; Lesser_Egyptian_jerboa; Prairie_vole; Golden_hamster; Prairie_deer_mouse; Mouse; Ryukyu_mouse; Shrew_…
ENST00000216297	-0.018897405356294455	55.414122137404576	52.12	0.2048346055979644	0.2733333333333333	SUPT16H	280	340	91	GTG	0.52	100.0	1.4556503130200005	GTG; 280-340; Rank: 91; cov: 100.0	ENST00000216297.6	189	339	150	189	339	20	SUPT16H	189	chr14:21383928-21384077	minus	chr14:21383928-21384077	GGCAGACCGTCACGTGACGACGTCGATTCGCGTGCGGCAGTGGCGAAGTTGACAAACCCCGCGAAAATCGACTCTTTGCATCGCACATTTTGTTGATTTTCCCTCGTTTTTCTTTCTCTCTTTCCCCCGTCCATCCGAAAGAGGGTTGGAAAAAAACAAAACAAACAAACAAACAAAAAAAAAACCTAACGCTGTTGGGACCCGGAAGCGGAAAGGGCATCTTTGAGGTCGATACTTCCGGGTCATTGGGAGAGTGCGGGATTCCTGGGCCGAGAGCGGGTGGCTGAGCCGGGACCTCGCGTGATTCTCGGAACCCGAGGAGAAGCGGCGTCCGGGGCTATGGCTGTGACTCTGGACAAAGACGCTTATTATCGGCGAGTGAAGAGACTGTACAGCAAT…	GGCAGACCGTCACGTGACGACGTCGATTCGCGTGCGGCAGTGGCGAAGTTGACAAACCCCGCGAAAATCGACTCTTTGCATCGCACATTTTGTTGATTTTCCCTCGTTTTTCTTTCTCTCTTTCCCCCGTCCATCCGAAAGAGGGTTGGAAAAAAACAAAACAAACAAACAAACAAAAAAAAAACCTAACGCTGTTGGGACCCGGAAGCGGAAAGGGCATCTTTGAGGTCGATACTTCCGGGTCATTGGGAGAGTGCGGGATTCCTGGGCCGAGAGCGGGTGGCTGAGCCGGGACCTCGCGTGATTCTCGGAACCCGAGGAGAAGCGGCGTCCGGGGCT	0	0	0	0	0	0	0	0	0;0;0	0;0;0	0;0;0;0	0;0;0;0	-984.4915	118	Human; Chimp; Bonobo; Gorilla; Orangutan; Gibbon; Rhesus; Crab_eating_macaque; Pig_tailed_macaque; Baboon; Drill; Sooty_mangabey; Green_monkey; Proboscis_monkey; Golden_snub_nosed_monkey; Black_snub_nosed_monkey; Angolan_colobus; Ugandan_red_Colobus; Marmoset; Mas_night_monkey; Squirrel_monkey; White_faced_sapajou; Tarsier; Bushbaby; Mouse_lemur; Sifaka; Malayan_flying_lemur; Chinese_tree_shrew; …
ENST00000579991	-0.5077734546700264	431.6222222222222	84.53260869565217	0.3333333333333333	0.2949640287769784	DYNLL2	27	279	93	GTG	0.8571428571430001	55.6962025316	0.293474555083	GTG; 27-279; Rank: 93; cov: 55.7	ENST00000579991.2	0	278	278	2	278	84	DYNLL2	128	chr17:58083543-58083683+chr17:58087082-58087090	plus	chr17:58083417-58083683+chr17:58087082-58087090	GCTCAGCGGCAGAGCGGAGCGGAGCTGTGAGGCGCCAGTGCGGAGCGGGCGGGCGGGCGGGCGGCGTGAGGCGGAGCGCGGGCGGCCGGCGAAACTCCAAGGGCGGACCGCGGCAGGGAGCGATCGGCCTCGGGCTGCGGGAGCCGGAGACCGCGGCGGCGGCGGCTGCTGCAGCTGCAGGAGGAGCCCAGGGAACACCGCCCCTGCCTGTGCTCTGCCTCGGGCCATCGCTCCTCCCCAGGGCCCAGTGCGGACTCGCCTCCGTGAAGTGTCACACCATGTCTGACCGGAAGGCAGTGATCAAGAACGCAGACATGTCTGAGGACATGCAACAGGATGCCGTTGACTGCGCCACGCAGGCCATGGAGAAGTACAATATAGAGAAGGACATTGCTGCCT…	GCTCAGCGGCAGAGCGGAGCGGAGCTGTGAGGCGCCAGTGCGGAGCGGGCGGGCGGGCGGGCGGCGTGAGGCGGAGCGCGGGCGGCCGGCGAAACTCCAAGGGCGGACCGCGGCAGGGAGCGATCGGCCTCGGGCTGCGGGAGCCGGAGACCGCGGCGGCGGCGGCTGCTGCAGCTGCAGGAGGAGCCCAGGGAACACCGCCCCTGCCTGTGCTCTGCCTCGGGCCATCGCTCCTCCCCAGGGCCCAGTGCGGACTCGCCTCCGTGAAGTGTCACACC	0	0	0	0	0	0	0	0	0;0;0	0;0;0	0;0;0;0	0;0;0;0	-557.2333	119	Human; Chimp; Bonobo; Gorilla; Orangutan; Gibbon; Rhesus; Crab_eating_macaque; Pig_tailed_macaque; Baboon; Drill; Sooty_mangabey; Green_monkey; Golden_snub_nosed_monkey; Black_snub_nosed_monkey; Angolan_colobus; Ugandan_red_Colobus; Marmoset; Mas_night_monkey; Squirrel_monkey; White_faced_sapajou; Tarsier; Bushbaby; Mouse_lemur; Sifaka; Malayan_flying_lemur; Chinese_tree_shrew; Lesser_Egyptian_je…
ENST00000211379	-0.5487037717388277	149.4019520851819	48.544303797468345	0.3306713989943804	0.29957805907173	BAG6	209	296	95	CTG	15.2326454034	75.0	0.4618444425330001	CTG; 209-296; Rank: 95; cov: 75.0	ENST00000211379.9	58	295	237	58	295	29	BAG6	145	chr6:31651764-31651776+chr6:31652424-31652560	minus	chr6:31651764-31651776+chr6:31652424-31652647	GGGGGTGGGGCGATGCTTAAGTGTCCACGCATCCGTAGTGCGACGCACGCAGGCGTAGTACGGTCCCCCGGGCGACAGCGGTGGCGGCTCCTCGGGGTGCTCGGCTCCCTCCCACCTAGGCCGGCCCCGGCCCGACTCGCCCTCAGAAACTCACTGTTTGGGGCTGCGGACTTTCTCGTCGTGCCCCACAAAAGTAAAGCTTGGGGACCTGGGGGGAGCCGGAAGTATCGCTTCGAGATCCCCAAATACTATCGGGGAAACGGAAGTGGCCGTCGGTGGCAGAGACCTGTCGGCCATGGAGCCTAATGATAGTACCAGTACCGCTGTGGAGGAGCCTGACAGCTTGGAGGTGTTGGTGAAGACCTTGGACTCTCAAACTCGTACCTTTATTGTGGGGGC…	GGGGGTGGGGCGATGCTTAAGTGTCCACGCATCCGTAGTGCGACGCACGCAGGCGTAGTACGGTCCCCCGGGCGACAGCGGTGGCGGCTCCTCGGGGTGCTCGGCTCCCTCCCACCTAGGCCGGCCCCGGCCCGACTCGCCCTCAGAAACTCACTGTTTGGGGCTGCGGACTTTCTCGTCGTGCCCCACAAAAGTAAAGCTTGGGGACCTGGGGGGAGCCGGAAGTATCGCTTCGAGATCCCCAAATACTATCGGGGAAACGGAAGTGGCCGTCGGTGGCAGAGACCTGTCGGCC	0	0	0	0	0	0	0	0	0;0;0	0;0;0	0;0;0;0	0;0;0;0	-1842.9906	117	Human; Chimp; Bonobo; Gorilla; Orangutan; Gibbon; Rhesus; Crab_eating_macaque; Pig_tailed_macaque; Baboon; Drill; Sooty_mangabey; Golden_snub_nosed_monkey; Black_snub_nosed_monkey; Angolan_colobus; Ugandan_red_Colobus; Marmoset; Mas_night_monkey; Squirrel_monkey; White_faced_sapajou; Tarsier; Bushbaby; Mouse_lemur; Sifaka; Malayan_flying_lemur; Chinese_tree_shrew; Lesser_Egyptian_jerboa; Prairie_…
ENST00000383018	0.7546801297796357	63.939849624060145	115.66037735849056	0.3333333333333333	0.2608695652173913	SNRNP25	78	162	99	CTG	0.0	91.30434782610001	3.0977716174400003	CTG; 78-162; Rank: 99; cov: 91.3	ENST00000383018.7	0	161	161	2	161	28	SNRNP25	11	chr16:53840-53989	plus	chr16:53831-53989	CAGTTCCTGCGCGTGCGCGCTTGGCCTCCCTAGTGCGGGCTGGCAGTGCGGGCAGAGCCCGGCTGAGAGGGGCGGCCCTGGAGGAGACGGAGGCCGCGGGTGGGCCCGAGGCGCAAGAGGAAGATGAGGACGAAGAAGAGGCGCTGCCGCACTCCGAGGCCATGGACGTGTTCCAGGAGGGTCTGGCTATGGTGGTGCAGGACCCGCTGCTCTGCGATCTGCCGATCCAGGTTACTCTGGAAGAAGTCAACTCCCAAATAGCCCTAGAATACGGCCAGGCAATGACGGTCCGAGTGTGCAAGATGGATGGAGAAGTAATGCCCGTGGTTGTAGTGCAGAGTGCCACAGTCCTGGACCTGAAGAAGGCCATCCAGAGATACGTGCAGCTCAAGCAGGAGC…	CAGTTCCTGCGCGTGCGCGCTTGGCCTCCCTAGTGCGGGCTGGCAGTGCGGGCAGAGCCCGGCTGAGAGGGGCGGCCCTGGAGGAGACGGAGGCCGCGGGTGGGCCCGAGGCGCAAGAGGAAGATGAGGACGAAGAAGAGGCGCTGCCGCACTCCGAGGCC	0	0	0	0	0	0	0	0	0;0;0	0;0;0	0;0;0;0	0;0;0;0	-749.1911	111	Human; Chimp; Bonobo; Gorilla; Orangutan; Gibbon; Rhesus; Crab_eating_macaque; Pig_tailed_macaque; Baboon; Drill; Sooty_mangabey; Green_monkey; Golden_snub_nosed_monkey; Black_snub_nosed_monkey; Angolan_colobus; Ugandan_red_Colobus; Marmoset; Mas_night_monkey; Squirrel_monkey; White_faced_sapajou; Tarsier; Bushbaby; Mouse_lemur; Sifaka; Malayan_flying_lemur; Chinese_tree_shrew; Lesser_Egyptian_je…
ENST00000345330	-0.5735843002634048	219.24812030075188	19.484848484848484	0.2957393483709273	0.18181818181818185	NPTN	157	199	101	CTG	0.0	100.0	0.371048981677	CTG; 157-199; Rank: 101; cov: 100.0	ENST00000345330.8	0	198	198	0	198	14	NPTN	48	chr15:73633216-73633365	minus	chr15:73633216-73633413	CACGACCCGGAGCGAAGGTCTCGCGAGGCCTGGGCGCTGCGGCGGCAGGAGGAGGACGGGGAAGGACGGAGCCGAGCCGCGGCTGCCTCCCTCGCTCACTCCCTCGCGCACTCGCCCGCCCCCTCCCTCCCTCCCCTCCCTTCCCCGGCCCCGGCTCTGGCCCCGGCCCATTCGCTGTTGGGTCTTCTGCTAGGGAGGATGTCGGGTTCGTCGCTGCCCAGCGCCCTGGCCCTCTCGCTGTTGCTGGTCTCTGGCTCCCTCCTCCCAGGGCCAGGCGCCGCTCAGAACGCTGGGTTTGTCAAGTCGCCCATGTCAGAAACTAAGCTCACGGGGGACGCCTTTGAGCTGTACTGTGACGTGGTCGGGAGCCCCACGCCAGAGATCCAGTGGTGGTACGCA…	CACGACCCGGAGCGAAGGTCTCGCGAGGCCTGGGCGCTGCGGCGGCAGGAGGAGGACGGGGAAGGACGGAGCCGAGCCGCGGCTGCCTCCCTCGCTCACTCCCTCGCGCACTCGCCCGCCCCCTCCCTCCCTCCCCTCCCTTCCCCGGCCCCGGCTCTGGCCCCGGCCCATTCGCTGTTGGGTCTTCTGCTAGGGAGG	0	0	0	0	0	0	0	0	0;0;0	0;0;0	0;0;0;0	0;0;0;0	-1360.1321	110	Human; Chimp; Bonobo; Gorilla; Orangutan; Gibbon; Rhesus; Crab_eating_macaque; Pig_tailed_macaque; Baboon; Drill; Sooty_mangabey; Green_monkey; Proboscis_monkey; Golden_snub_nosed_monkey; Black_snub_nosed_monkey; Angolan_colobus; Ugandan_red_Colobus; Marmoset; Mas_night_monkey; Squirrel_monkey; White_faced_sapajou; Bushbaby; Mouse_lemur; Sifaka; Malayan_flying_lemur; Lesser_Egyptian_jerboa; Prair…
ENST00000373232	-0.01999172192966682	85.51034482758621	77.54545454545455	0.17701149425287355	0.29	PPA1	59	101	102	CTG	0.0	77.7777777778	1.12836695253	CTG; 59-101; Rank: 102; cov: 77.78	ENST00000373232.7	0	100	100	1	100	14	PPA1	1	chr10:70233328-70233426	minus	chr10:70233328-70233426	AGTGCTCGCAGTGCGCAGGCGTGGGGCTCTCTCCTTGTCAGTCGGCGCCGCGTGCGGGCTGGTGGCTCTGTGGCAGCGGCGGCGGCAGGACTCCGGCACTATGAGCGGCTTCAGCACCGAGGAGCGCGCCGCGCCCTTCTCCCTGGAGTACCGAGTCTTCCTCAAAAATGAGAAAGGACAATATATATCTCCATTTCATGATATTCCAATTTATGCAGATAAGGATGTGTTTCACATGGTAGTTGAAGTACCACGCTGGTCTAATGCAAAAATGGAGATTGCTACAAAGGACCCTTTAAACCCTATTAAACAAGATGTGAAAAAAGGAAAACTTCGCTATGTTGCGAATTTGTTCCCGTATAAAGGATATATCTGGAACTATGGTGCCATCCCTCAGAC…	AGTGCTCGCAGTGCGCAGGCGTGGGGCTCTCTCCTTGTCAGTCGGCGCCGCGTGCGGGCTGGTGGCTCTGTGGCAGCGGCGGCGGCAGGACTCCGGCACT	0	0	0	0	0	0	0	0	0;0;0	0;0;0	0;0;0;0	0;0;0;0	-1582.4768	93	Human; Chimp; Bonobo; Gorilla; Orangutan; Gibbon; Rhesus; Crab_eating_macaque; Pig_tailed_macaque; Baboon; Drill; Sooty_mangabey; Green_monkey; Proboscis_monkey; Golden_snub_nosed_monkey; Black_snub_nosed_monkey; Ugandan_red_Colobus; Mas_night_monkey; Squirrel_monkey; White_faced_sapajou; Bushbaby; Mouse_lemur; Sifaka; Malayan_flying_lemur; Chinese_tree_shrew; Lesser_Egyptian_jerboa; Prairie_vole…
ENST00000366607	0.14132345458141915	149.77397260273972	261.54	0.15296803652968036	0.3333333333333333	TOMM20	84	222	103	GTG	0.0	43.902439024399996	1.80209307967	GTG; 84-222; Rank: 103; cov: 43.9	ENST00000366607.4	71	221	150	71	221	46	TOMM20	71	chr1:235128716-235128865	minus	chr1:235128716-235128865	GCAGGCGCAGGAGCCGCGCTCTGGGCCTCTGCTCAGGCTCTGCCGCGGACGACCTCGAGGCCCTTAGTTGACTGGGACCGGAAGTGGCGTGTGCTCGGCCTTTCTGTGTTCCTGGCCCGCGGCCGTCGGGTGTGAGCTGCGCCGACCGCTCTGAGGGTTCGTGGCCCACCGCTCCTTCGCGGTCCCTGCCGCCACCGTCCACGCTCAGCGTTGTAGAGAAGATGGTGGGTCGGAACAGCGCCATCGCCGCCGGTGTATGCGGGGCCCTTTTCATTGGGTACTGCATCTACTTCGACCGCAAAAGACGAAGTGACCCCAACTTCAAGAACAGGCTTCGAGAACGAAGAAAGAAACAGAAGCTTGCCAAGGAGAGAGCTGGGCTTTCCAAGTTACCTGACC…	GCAGGCGCAGGAGCCGCGCTCTGGGCCTCTGCTCAGGCTCTGCCGCGGACGACCTCGAGGCCCTTAGTTGACTGGGACCGGAAGTGGCGTGTGCTCGGCCTTTCTGTGTTCCTGGCCCGCGGCCGTCGGGTGTGAGCTGCGCCGACCGCTCTGAGGGTTCGTGGCCCACCGCTCCTTCGCGGTCCCTGCCGCCACCGTCCACGCTCAGCGTTGTAGAGAAG	0	0	0	0	0	0	0	0	0;0;0	0;0;0	0;0;0;0	0;0;0;0	-3388.7411	108	Human; Chimp; Bonobo; Gorilla; Orangutan; Gibbon; Rhesus; Crab_eating_macaque; Pig_tailed_macaque; Baboon; Drill; Sooty_mangabey; Green_monkey; Golden_snub_nosed_monkey; Black_snub_nosed_monkey; Angolan_colobus; Ugandan_red_Colobus; Marmoset; Mas_night_monkey; Squirrel_monkey; White_faced_sapajou; Tarsier; Bushbaby; Mouse_lemur; Sifaka; Malayan_flying_lemur; Chinese_tree_shrew; Lesser_Egyptian_je…
ENST00000272227	-0.9321814495435372	783.5646258503401	51.3061224489796	0.3333333333333333	0.20945945945945946	PDIA6	119	149	104	GTG	0.0	80.0	0.213959533686	GTG; 119-149; Rank: 104; cov: 80.0	ENST00000272227.7	0	148	148	1	148	10	PDIA6	1	chr2:10812697-10812843	minus	chr2:10812697-10812843	AGCGCCTTCCGGCCCGCCCCCGCGCGGCCGCCCCTCGGACCACCGGACTGGCCTGGGGCGGGACGTGGGCGCGGGGGCGCGGCGTGCGGCACGCTGCAGGGCTGAAGCGGCGGCGGCGGTGGGGACTGCACGTAGCCCGGCGCTCGGCATGGCTCTCCTGGTGCTCGGTCTGGTGAGCTGTACCTTCTTTCTGGCAGTGAATGGTCTGTATTCCTCTAGTGATGATGTGATCGAATTAACTCCATCGAATTTCAACCGAGAAGTTATTCAGAGTGATAGTTTGTGGCTTGTAGAATTCTATGCTCCATGGTGTGGTCACTGTCAAAGATTAACACCAGAATGGAAGAAAGCAGCAACTGCATTAAAAGATGTTGTCAAAGTTGGTGCAGTTGATGCAGA…	AGCGCCTTCCGGCCCGCCCCCGCGCGGCCGCCCCTCGGACCACCGGACTGGCCTGGGGCGGGACGTGGGCGCGGGGGCGCGGCGTGCGGCACGCTGCAGGGCTGAAGCGGCGGCGGCGGTGGGGACTGCACGTAGCCCGGCGCTCGGC	0	0	0	0	0	0	0	0	0;0;0	0;0;0	0;0;0;0	0;0;0;0	-1246.1684	93	Human; Chimp; Bonobo; Gorilla; Orangutan; Gibbon; Rhesus; Crab_eating_macaque; Pig_tailed_macaque; Baboon; Sooty_mangabey; Green_monkey; Golden_snub_nosed_monkey; Black_snub_nosed_monkey; Angolan_colobus; Ugandan_red_Colobus; Marmoset; Mas_night_monkey; White_faced_sapajou; Tarsier; Bushbaby; Mouse_lemur; Sifaka; Malayan_flying_lemur; Lesser_Egyptian_jerboa; Prairie_vole; Golden_hamster; Mouse; R…
ENST00000398733	-0.25825922867218826	331.9864864864865	73.67272727272727	0.2905405405405405	0.2484848484848485	UBE2D2	522	627	105	CTG	0.6	53.3333333333	0.17688020059700002	CTG; 522-627; Rank: 105; cov: 53.33	ENST00000398733.7	461	626	165	461	626	35	UBE2D2	476	chr5:139561642-139561791	plus	chr5:139561627-139561791	GCTTCGCAGCGTCACGCCCTCCGGGGCCGTGGCGGCGACGGCGGTGCGTAGCTTACTCACAGGGGCGGCCCGTATCCCTCCGCCGCCGGCGCGGCTCGGCCCTCCCTCCCCTGGCCCGCCAATCCCCGCGCCTCCCGACCTGCCCCTCGGTCGGGCCCACCCCGTGCTCCGACGGCCCCACCCCGGCGGCGCAGCCCGCCCGCCCGCGCGTCCCTCGGTCCACCTGCAGCAGGGAGGAAGACAGGCAATCCCTCCGGCTGTCCGACCAAGAGAGGCCGGCCGAGCCCGAGGCTTGGGCTTTTGCTTTCTGGCGGAGGGATCTGCGGCGGTTTAGGAGGCGGCGCTGATCCTGGGAGGAAGAGGCAGCTACGGCGGCGGCGGCGGTGGCGGCTAGGGCGG…	GCTTCGCAGCGTCACGCCCTCCGGGGCCGTGGCGGCGACGGCGGTGCGTAGCTTACTCACAGGGGCGGCCCGTATCCCTCCGCCGCCGGCGCGGCTCGGCCCTCCCTCCCCTGGCCCGCCAATCCCCGCGCCTCCCGACCTGCCCCTCGGTCGGGCCCACCCCGTGCTCCGACGGCCCCACCCCGGCGGCGCAGCCCGCCCGCCCGCGCGTCCCTCGGTCCACCTGCAGCAGGGAGGAAGACAGGCAATCCCTCCGGCTGTCCGACCAAGAGAGGCCGGCCGAGCCCGAGGCTTGGGCTTTTGCTTTCTGGCGGAGGGATCTGCGGCGGTTTAGGAGGCGGCGCTGATCCTGGGAGGAAGAGGCAGCTACGGCGGCGGCGGCGGTGGCGGCTAGGGCGG…	0	0	0	0	0	0	0	0	0;0;0	0;0;0	0;0;0;0	0;0;0;0	-1220.2921	91	Human; Chimp; Bonobo; Gorilla; Orangutan; Gibbon; Rhesus; Crab_eating_macaque; Pig_tailed_macaque; Baboon; Sooty_mangabey; Green_monkey; Golden_snub_nosed_monkey; Black_snub_nosed_monkey; Ugandan_red_Colobus; Marmoset; Mas_night_monkey; White_faced_sapajou; Bushbaby; Mouse_lemur; Sifaka; Malayan_flying_lemur; Chinese_tree_shrew; Lesser_Egyptian_jerboa; Prairie_vole; Golden_hamster; Prairie_deer_m…
ENST00000166345	-0.5716698999782436	222.8799076212471	33.30508474576271	0.3317936874518861	0.12921348314606745	TRIP13	285	357	107	GTG	4.29217391304	73.6842105263	0.334456267596	GTG; 285-357; Rank: 107; cov: 73.68	ENST00000166345.7	0	356	356	2	356	24	TRIP13	206	chr5:892849-892998	plus	chr5:892645-892998	GTGCTTCTTGCCCATGGCGGCGCCGGCGGCGGGCCCGAGGCGGGGGCTGGGAACAGCTGGCACCCGGTCGGACCTTGGCCGCCACCGCCCCCTGGCCCTGGCTGGCCGCCCGCGCTCGCTGCGCCGAGGTTGCCGAGCTCGCTGGGCCGCGCCGGAAACGGGGCGAGGCGGGGCCGCGGCAGGAAGTGGCCCTGCCGGGCCCGAGCGCTTCCGGGTCAGGAGGTGGTGCGCCTCGCGCGGCAGATTCGAAGCTAGGGCGGGGCCCGCGGGCTGAGGCAGCGGCTGTGGCGGCGACGCTGGGCGTGAGGTGGCGGCGGCCGCGCCCTGGTTGGGTCCCCACTGCTCTCGGGGGCGCCATGGACGAGGCCGTGGGCGACCTGAAGCAGGCGCTTCCCTGTG…	GTGCTTCTTGCCCATGGCGGCGCCGGCGGCGGGCCCGAGGCGGGGGCTGGGAACAGCTGGCACCCGGTCGGACCTTGGCCGCCACCGCCCCCTGGCCCTGGCTGGCCGCCCGCGCTCGCTGCGCCGAGGTTGCCGAGCTCGCTGGGCCGCGCCGGAAACGGGGCGAGGCGGGGCCGCGGCAGGAAGTGGCCCTGCCGGGCCCGAGCGCTTCCGGGTCAGGAGGTGGTGCGCCTCGCGCGGCAGATTCGAAGCTAGGGCGGGGCCCGCGGGCTGAGGCAGCGGCTGTGGCGGCGACGCTGGGCGTGAGGTGGCGGCGGCCGCGCCCTGGTTGGGTCCCCACTGCTCTCGGGGGCGCC	0	12	0	12	0	12	0	12	0;0;0	12;12;12	0;0;0;0	12;12;12;12	-1324.6564	77	Human; Chimp; Gorilla; Gibbon; Rhesus; Crab_eating_macaque; Pig_tailed_macaque; Baboon; Sooty_mangabey; Green_monkey; Proboscis_monkey; Golden_snub_nosed_monkey; Black_snub_nosed_monkey; Angolan_colobus; Ugandan_red_Colobus; Marmoset; Mas_night_monkey; Tarsier; Bushbaby; Mouse_lemur; Sifaka; Prairie_vole; Golden_hamster; Prairie_deer_mouse; Mouse; Ryukyu_mouse; Shrew_mouse; Rat; Mongolian_gerbil;…
ENST00000322875	-0.130446767125852	94.5625	72.86486486486487	0.2725	0.3153153153153153	CD46	115	157	108	CTG	0.0	66.6666666667	0.541635295889	CTG; 115-157; Rank: 108; cov: 66.67	ENST00000322875.8	45	156	111	45	156	14	CD46	45	chr1:207752102-207752212	plus	chr1:207752102-207752212	GCTCGGGCCACGCCCACCTGTCCTGCAGCACTGGATGCTTTGTGAGTTGGGGATTGTTGCGTCCCATATCTGGACCCAGAAGGGACTTCCCTGCTCGGCTGGCTCTCGGTTTCTCTGCTTTCCTCCGGAGAAATAACAGCGTCTTCCGCGCCGCGCATGGAGCCTCCCGGCCGCCGCGAGTGTCCCTTTCCTTCCTGGCGCTTTCCTGGGTTGCTTCTGGCGGCCATGGTGTTGCTGCTGTACTCCTTCTCCGATGCCTGTGAGGAGCCACCAACATTTGAAGCTATGGAGCTCATTGGTAAACCAAAACCCTACTATGAGATTGGTGAACGAGTAGATTATAAGTGTAAAAAAGGATACTTCTATATACCTCCTCTTGCCACCCATACTATTTGTGAT…	GCTCGGGCCACGCCCACCTGTCCTGCAGCACTGGATGCTTTGTGAGTTGGGGATTGTTGCGTCCCATATCTGGACCCAGAAGGGACTTCCCTGCTCGGCTGGCTCTCGGTTTCTCTGCTTTCCTCCGGAGAAATAACAGCGTCTTCCGCGCCGCGC	0	0	0	0	0	0	0	0	0;0;0	0;0;0	0;0;0;0	0;0;0;0	-2705.1748	99	Human; Chimp; Bonobo; Gorilla; Orangutan; Gibbon; Rhesus; Crab_eating_macaque; Pig_tailed_macaque; Baboon; Drill; Sooty_mangabey; Green_monkey; Proboscis_monkey; Golden_snub_nosed_monkey; Black_snub_nosed_monkey; Angolan_colobus; Ugandan_red_Colobus; Marmoset; Mas_night_monkey; Squirrel_monkey; White_faced_sapajou; Tarsier; Bushbaby; Mouse_lemur; Sifaka; Malayan_flying_lemur; Chinese_tree_shrew; …
ENST00000368694	-0.4313471022249166	174.34136546184743	79.46341463414635	0.3306559571619813	0.2764227642276423	CHTOP	253	313	109	GTG	0.0	86.6666666667	0.675615842859	GTG; 253-313; Rank: 109; cov: 86.67	ENST00000368694.7	189	312	123	189	312	20	CHTOP	189	chr1:153634238-153634343+chr1:153636572-153636588	plus	chr1:153634238-153634343+chr1:153636572-153636588	TCAGACAAGCACTGGACGTGGCGGCCATTTTGTTTTGGACACCGAGCAGGAGCTGGCGGCCGCTGCAGACGAAAGGCAGGAAAGGGCAGGCCGGGTGAGCAGACGGATCGGCCGACTAGACAGCCAACCAGCAACAACGAACTGAGCTCGCATACTACCGCTTACGCATCTAACCAACCGCCCATCTAGCTAACCCGAGCCCCTCCACCGTCAACTCAGGTTCGGCCGGTCCCCGGCCCGCCTGCCGGAGCCGTGGTGGCAGCCCCGGGAGGAGCACTGGCGTCTGTTTCCTTCGATTCTCGGGATTCGAAGATGGCTGCACAGTCAGCGCCGAAAGTTGTGCTAAAAAGCACCACCAAGATGTCTCTAAATGAGCGCTTTACTAATATGCTGAAGAAC…	TCAGACAAGCACTGGACGTGGCGGCCATTTTGTTTTGGACACCGAGCAGGAGCTGGCGGCCGCTGCAGACGAAAGGCAGGAAAGGGCAGGCCGGGTGAGCAGACGGATCGGCCGACTAGACAGCCAACCAGCAACAACGAACTGAGCTCGCATACTACCGCTTACGCATCTAACCAACCGCCCATCTAGCTAACCCGAGCCCCTCCACCGTCAACTCAGGTTCGGCCGGTCCCCGGCCCGCCTGCCGGAGCCGTGGTGGCAGCCCCGGGAGGAGCACTGGCGTCTGTTTCCTTCGATTCTCGGGATTCGAAG	0	0	0	0	0	0	0	0	0;0;0	0;0;0	0;0;0;0	0;0;0;0	-391.2264	119	Human; Chimp; Bonobo; Gorilla; Orangutan; Gibbon; Rhesus; Crab_eating_macaque; Pig_tailed_macaque; Baboon; Drill; Sooty_mangabey; Green_monkey; Proboscis_monkey; Golden_snub_nosed_monkey; Black_snub_nosed_monkey; Angolan_colobus; Ugandan_red_Colobus; Marmoset; Mas_night_monkey; Squirrel_monkey; White_faced_sapajou; Tarsier; Bushbaby; Mouse_lemur; Sifaka; Malayan_flying_lemur; Chinese_tree_shrew; …
ENST00000250113	-0.3644154096286816	43.252225519287826	23.72972972972973	0.3283877349159248	0.26865671641791045	FXR2	117	336	110	GTG	147.864864865	70.5882352941	0.331728401816	GTG; 117-336; Rank: 110; cov: 70.59	ENST00000250113.11	0	335	335	2	335	73	FXR2	185	chr17:7614533-7614682	minus	chr17:7614533-7614865	AGGCTGTGGAGCGGCAGCGGCAGCAGCGGGTCCCGGGACTGAGGCAGCAGCGGGGGCGGCGGCGGGCGGAAGCTGAGGTGACGAAGGCAGCGGCGGCGGCGGCCGTTTCCCTCACGGTGGCGGAGACCAAGGCGGCGGCGGCGGACGGGGAGCGGCCCGGCCCCGGCCCCCTGCTCGTTGGCTGTGGCAGGGCCGCCGTGGGGCCGGCCCGGCTCCCGCCCCCCGCGGCTCCCCCTCCGGCTCCTCCTCCGGGGAGACGCCGGGGGCCTGGCCCGGCCCGCACTCAGACTGCTGCTGCAGCCGCCGCCGGGGGAGTCGGAGGCGGTGGCGGCGCCATGGGCGGCCTGGCCTCTGGGGGGGATGTGGAGCCGGGACTGCCCGTCGAGGTGCGCGGCTCCA…	AGGCTGTGGAGCGGCAGCGGCAGCAGCGGGTCCCGGGACTGAGGCAGCAGCGGGGGCGGCGGCGGGCGGAAGCTGAGGTGACGAAGGCAGCGGCGGCGGCGGCCGTTTCCCTCACGGTGGCGGAGACCAAGGCGGCGGCGGCGGACGGGGAGCGGCCCGGCCCCGGCCCCCTGCTCGTTGGCTGTGGCAGGGCCGCCGTGGGGCCGGCCCGGCTCCCGCCCCCCGCGGCTCCCCCTCCGGCTCCTCCTCCGGGGAGACGCCGGGGGCCTGGCCCGGCCCGCACTCAGACTGCTGCTGCAGCCGCCGCCGGGGGAGTCGGAGGCGGTGGCGGCGCC	0	0	0	0	0	0	0	0	0;0;0	0;0;0	0;0;0;0	0;0;0;0	489.2998	97	Human; Chimp; Bonobo; Gorilla; Orangutan; Gibbon; Rhesus; Crab_eating_macaque; Pig_tailed_macaque; Baboon; Sooty_mangabey; Green_monkey; Proboscis_monkey; Golden_snub_nosed_monkey; Black_snub_nosed_monkey; Angolan_colobus; Ugandan_red_Colobus; Marmoset; Mas_night_monkey; White_faced_sapajou; Tarsier; Bushbaby; Mouse_lemur; Sifaka; Malayan_flying_lemur; Chinese_tree_shrew; Lesser_Egyptian_jerboa; …
ENST00000216014	-0.3685395703956304	104.86976744186045	38.9	0.3302325581395349	0.325	KDELR3	68	173	111	CTG	0.0	96.6666666667	0.33782129743	CTG; 68-173; Rank: 111; cov: 96.67	ENST00000216014.8	52	172	120	52	172	35	KDELR3	52	chr22:38468114-38468233	plus	chr22:38468114-38468233	CCGGCCAAGAGTGCGTGGGCGGCGGCGCGCGGGTGCGATCGCGGAGCTGTGAGGCGCAGGCAGGGCTCTGGGGCACCTAGAGACCGGGGCCGGAGACGTGGCAGCCGCCCTGCCCGCCAGAAAGTTTCCTAGAAGTTTGCTGGGCGCGGGCGCACGACTGACTGGCTGGACCATGAACGTGTTCCGAATCCTCGGCGACCTGAGCCACCTCCTGGCCATGATCTTGCTGCTGGGGAAGATCTGGAGGTCCAAGTGCTGCAAGGGCATCTCTGGGAAGAGCCAGATCCTGTTTGCTCTCGTCTTCACCACCAGGTACCTGGACCTGTTCACCAACTTCATCTCCATCTACAACACAGTAATGAAGGTGGTTTTTCTCCTCTGTGCCTATGTTACAGTGTA…	CCGGCCAAGAGTGCGTGGGCGGCGGCGCGCGGGTGCGATCGCGGAGCTGTGAGGCGCAGGCAGGGCTCTGGGGCACCTAGAGACCGGGGCCGGAGACGTGGCAGCCGCCCTGCCCGCCAGAAAGTTTCCTAGAAGTTTGCTGGGCGCGGGCGCACGACTGACTGGCTGGACC	0	0	0	0	0	0	0	0	0;0;0	0;0;0	0;0;0;0	0;0;0;0	-957.3324	91	Human; Chimp; Bonobo; Gorilla; Orangutan; Gibbon; Rhesus; Crab_eating_macaque; Pig_tailed_macaque; Baboon; Drill; Sooty_mangabey; Green_monkey; Proboscis_monkey; Golden_snub_nosed_monkey; Black_snub_nosed_monkey; Angolan_colobus; Ugandan_red_Colobus; Marmoset; Mas_night_monkey; Squirrel_monkey; White_faced_sapajou; Tarsier; Bushbaby; Mouse_lemur; Sifaka; Malayan_flying_lemur; Prairie_vole; Golden…
ENST00000295317	-0.28791854436211617	78.27431421446384	40.30555555555557	0.3333333333333333	0.21296296296296294	RNF149	70	109	113	GTG	0.0	87.5	1.22542903609	GTG; 70-109; Rank: 113; cov: 87.5	ENST00000295317.3	0	108	108	0	108	13	RNF149	0	chr2:101308589-101308696	minus	chr2:101308589-101308696	CGCCTCAGTCTTCCAGGGCGGCGGTGGGTGTCCGCTTCTCTCTGCTCTTCGACTGCACCGCACTCGCGCGTGACCCTGACTCCCCCTAGTCAGCTCAGCGGTGCTGCCATGGCGTGGCGGCGGCGCGAAGCCAGCGTCGGGGCTCGCGGCGTGTTGGCTCTGGCGTTGCTCGCCCTGGCCCTGTGCGTGCCCGGGGCCCGGGGCCGGGCTCTCGAGTGGTTCTCGGCCGTGGTAAACATCGAGTACGTGGACCCGCAGACCAACCTGACGGTGTGGAGCGTCTCGGAGAGTGGCCGCTTCGGCGACAGCTCGCCCAAGGAGGGCGCGCATGGCCTGGTGGGCGTCCCGTGGGCGCCCGGCGGAGACCTCGAGGGCTGCGCGCCCGACACGCGCTTCTTC…	CGCCTCAGTCTTCCAGGGCGGCGGTGGGTGTCCGCTTCTCTCTGCTCTTCGACTGCACCGCACTCGCGCGTGACCCTGACTCCCCCTAGTCAGCTCAGCGGTGCTGCC	0	0	0	0	0	0	0	0	0;0;0	0;0;0	0;0;0;0	0;0;0;0	-1906.2618	80	Human; Chimp; Bonobo; Gorilla; Orangutan; Gibbon; Rhesus; Crab_eating_macaque; Pig_tailed_macaque; Baboon; Sooty_mangabey; Green_monkey; Proboscis_monkey; Golden_snub_nosed_monkey; Black_snub_nosed_monkey; Angolan_colobus; Ugandan_red_Colobus; Marmoset; Mas_night_monkey; Squirrel_monkey; White_faced_sapajou; Bushbaby; Mouse_lemur; Sifaka; Malayan_flying_lemur; Chinese_tree_shrew; Lesser_Egyptian_…
ENST00000330398	-0.18169907873256647	435.01923076923083	177.41025641025644	0.3141025641025641	0.2521367521367521	ATP6V0C	91	235	114	GTG	0.0	62.79069767439999	0.479741946088	GTG; 91-235; Rank: 114; cov: 62.79	ENST00000330398.8	0	234	234	0	234	48	ATP6V0C	84	chr16:2513954-2514103	plus	chr16:2513870-2514103	ACGCGTCTCCCCCACGGTGCGAAGTGGTACGGCTCGCAGGGGCGGGGCCCAGGTCATGTGACGCGGCCGCGGCCGCCATTTTGTTCTGCGGTGCTGGTATTTAGAGCGCAGCGGCTGACGGGCCGGATCGCCTTCGCCGCCGCCCGCCCGCAAACCTTCGTGCCCGGCCCGTCCTCGCCCCCGCCTCCGCCACCGCCTCGGCCCGCAGAGCTTGCCCCCTCCCCACCCGCAGACATGTCCGAGTCCAAGAGCGGCCCCGAGTATGCTTCGTTTTTCGCCGTCATGGGCGCCTCGGCCGCCATGGTCTTCAGCGCCCTGGGCGCTGCCTATGGCACAGCCAAGAGCGGTACCGGCATTGCGGCCATGTCTGTCATGCGGCCGGAGCAGATCATGAAGTCC…	ACGCGTCTCCCCCACGGTGCGAAGTGGTACGGCTCGCAGGGGCGGGGCCCAGGTCATGTGACGCGGCCGCGGCCGCCATTTTGTTCTGCGGTGCTGGTATTTAGAGCGCAGCGGCTGACGGGCCGGATCGCCTTCGCCGCCGCCCGCCCGCAAACCTTCGTGCCCGGCCCGTCCTCGCCCCCGCCTCCGCCACCGCCTCGGCCCGCAGAGCTTGCCCCCTCCCCACCCGCAGAC	0	0	0	0	0	0	0	0	0;0;0	0;0;0	0;0;0;0	0;0;0;0	-1700.8015	92	Human; Chimp; Bonobo; Gorilla; Orangutan; Gibbon; Rhesus; Pig_tailed_macaque; Baboon; Sooty_mangabey; Green_monkey; Golden_snub_nosed_monkey; Black_snub_nosed_monkey; Ugandan_red_Colobus; Marmoset; Mas_night_monkey; Squirrel_monkey; White_faced_sapajou; Tarsier; Bushbaby; Mouse_lemur; Sifaka; Lesser_Egyptian_jerboa; Prairie_vole; Chinese_hamster; Golden_hamster; Prairie_deer_mouse; Mouse; Ryukyu_…
ENST00000216410	-0.22458570298919786	146.83243243243246	33.33870967741935	0.3099099099099099	0.2819148936170213	GNPNAT1	48	189	116	GTG	5.0	88.0952380952	0.24984497435	GTG; 48-189; Rank: 116; cov: 88.1	ENST00000216410.7	0	188	188	2	188	47	GNPNAT1	38	chr14:52784651-52784664+chr14:52791428-52791563	minus	chr14:52784651-52784664+chr14:52791428-52791599	GAGGTGGAGGCGTTGGCGCTGCCACGTCTGGGCCGCGGTTCCCAACTGTGGCGCGGGCGGTGGAGGAGGAGGTGGGGCTGGCGCTGAAGCCGGATCCGGATCCGGTGCTGTGCACACTGGTGGGGGAGAGTCCGACGCGCCTGGCTAGGAGCGCCGACCGCAGGGCCTCTACGGACCTTACTAGAAAAATGAAACCTGATGAAACTCCTATGTTTGACCCAAGTCTACTCAAAGAAGTGGACTGGAGTCAGAATACAGCTACATTTTCTCCAGCCATTTCCCCAACACATCCTGGAGAAGGCTTGGTTTTGAGGCCTCTTTGTACTGCTGACTTAAATAGAGGTTTTTTTAAGGTATTGGGTCAGCTAACAGAGACTGGAGTTGTCAGCCCTGAACAAT…	GAGGTGGAGGCGTTGGCGCTGCCACGTCTGGGCCGCGGTTCCCAACTGTGGCGCGGGCGGTGGAGGAGGAGGTGGGGCTGGCGCTGAAGCCGGATCCGGATCCGGTGCTGTGCACACTGGTGGGGGAGAGTCCGACGCGCCTGGCTAGGAGCGCCGACCGCAGGGCCTCTACGGACCTTACTAGAAAA	0	0	0	0	0	0	0	0	0;0;0	0;0;0	0;0;0;0	0;0;0;0	-1928.6688	119	Human; Chimp; Bonobo; Gorilla; Orangutan; Gibbon; Rhesus; Crab_eating_macaque; Pig_tailed_macaque; Baboon; Drill; Sooty_mangabey; Green_monkey; Proboscis_monkey; Golden_snub_nosed_monkey; Black_snub_nosed_monkey; Angolan_colobus; Ugandan_red_Colobus; Marmoset; Mas_night_monkey; Squirrel_monkey; White_faced_sapajou; Tarsier; Bushbaby; Mouse_lemur; Sifaka; Malayan_flying_lemur; Chinese_tree_shrew; …
ENST00000395841	-0.5633518896329239	215.9078590785908	90.08888888888887	0.3333333333333333	0.32592592592592595	RAE1	301	421	117	CTG	0.0	80.0	0.46793134598	CTG; 301-421; Rank: 117; cov: 80.0	ENST00000395841.6	285	420	135	285	420	40	RAE1	285	chr20:57351295-57351422+chr20:57354032-57354038	plus	chr20:57351295-57351422+chr20:57354032-57354038	GATCAGCCCGCCTCGGCCTCCCAAAGTGCTGGGATTACAGGCGTGAGCCACCGCGCCTGGCCAGTTGCGGATTTATAAAAGCAGTCGCTTAGTAACTTGCAGCGGCTACATCAACTTTGGACCAATTCGCAAACTGCTGGTGTAAAGCGTTTTTGCGCATGTGCTGTCGCCTTGCGGGAAAAGGAGCCTTTTTCTTCGACGATTTCCGGGCGACGCAGGAAGTGGCTCCAGGGCGCACGCGCGTTGTTTCCGCGGTAGTCAGGGCAGTTTCTACCGCAGGCTTAAGGAGGCTTCGGGCTCCTGGGATTTCTGTCCGCGCTCCTGGCCCTCGTCCTTCGCGCCAGAGCAGGTTCGCAAACTCCTCAGACCCTTCTGCTCCCGGCCGCCGCTTTCCGCCGG…	GATCAGCCCGCCTCGGCCTCCCAAAGTGCTGGGATTACAGGCGTGAGCCACCGCGCCTGGCCAGTTGCGGATTTATAAAAGCAGTCGCTTAGTAACTTGCAGCGGCTACATCAACTTTGGACCAATTCGCAAACTGCTGGTGTAAAGCGTTTTTGCGCATGTGCTGTCGCCTTGCGGGAAAAGGAGCCTTTTTCTTCGACGATTTCCGGGCGACGCAGGAAGTGGCTCCAGGGCGCACGCGCGTTGTTTCCGCGGTAGTCAGGGCAGTTTCTACCGCAGGCTTAAGGAGGCTTCGGGCTCCTGGGATTTCTGTCCGCGCTCCTGGCCCTCGTCCTTCGCGCCAGAGCAGGTTCGCAAACTCCTCAGACCCTTCTGCTCCCGGCCGCCGCTTTCCGCCGG…	0	0	0	0	0	0	0	0	0;0;0	0;0;0	0;0;0;0	0;0;0;0	-3158.2556	120	Human; Chimp; Bonobo; Gorilla; Orangutan; Gibbon; Rhesus; Crab_eating_macaque; Pig_tailed_macaque; Baboon; Drill; Sooty_mangabey; Green_monkey; Proboscis_monkey; Golden_snub_nosed_monkey; Black_snub_nosed_monkey; Angolan_colobus; Ugandan_red_Colobus; Marmoset; Mas_night_monkey; Squirrel_monkey; White_faced_sapajou; Tarsier; Bushbaby; Mouse_lemur; Sifaka; Malayan_flying_lemur; Chinese_tree_shrew; …
ENST00000307296	-0.3899228761218345	87.2313003452244	32.589041095890416	0.24357499041043346	0.1415525114155251	PDCD6IP	333	378	118	CTG	0.6	70.0	1.23322254749	CTG; 333-378; Rank: 118; cov: 70.0	ENST00000307296.7	158	377	219	158	377	15	PDCD6IP	227	chr3:33798579-33798728	plus	chr3:33798510-33798728	AGTACTTCTCCGGGGGGTTGTTCGAGTGGAGGAATACTCTTACGTGAAAGTGCTCAGTACACCACTGCGGCAGGAAGGAGGAAGGGAAGAATTCCAGATGGGGAGAAAGTAATATTTTGCAGCACAGTACAGGGTAAACTGGGTCCAGGTGGGCGTAGCCGCCGCGACACCTTCACGTGACCGCGGACAGCTTAAGGACCCCGCATCCAGTGCGCCTGCGCTGGAGCTCCCGGAAGTTGCCGGACCCGGAACGCAGGCGGAGCGCAAGTCTGTCAGCCAGTCAGTCCGCCAGTCCGCCAGCCCAGTACCTCTCTCTCCTCGGCCCTCGTAAGCTGTCCGCGGTCTGTTTGGCCCGAACGGCGGCGGAGGCGCTGATCATGGCGACATTCATCTCGGTGC…	AGTACTTCTCCGGGGGGTTGTTCGAGTGGAGGAATACTCTTACGTGAAAGTGCTCAGTACACCACTGCGGCAGGAAGGAGGAAGGGAAGAATTCCAGATGGGGAGAAAGTAATATTTTGCAGCACAGTACAGGGTAAACTGGGTCCAGGTGGGCGTAGCCGCCGCGACACCTTCACGTGACCGCGGACAGCTTAAGGACCCCGCATCCAGTGCGCCTGCGCTGGAGCTCCCGGAAGTTGCCGGACCCGGAACGCAGGCGGAGCGCAAGTCTGTCAGCCAGTCAGTCCGCCAGTCCGCCAGCCCAGTACCTCTCTCTCCTCGGCCCTCGTAAGCTGTCCGCGGTCTGTTTGGCCCGAACGGCGGCGGAGGCGCTGATC	0	0	0	0	0	0	0	0	0;0;0	0;0;0	0;0;0;0	0;0;0;0	-2188.2676	108	Human; Chimp; Bonobo; Gorilla; Orangutan; Gibbon; Rhesus; Crab_eating_macaque; Pig_tailed_macaque; Baboon; Drill; Sooty_mangabey; Green_monkey; Proboscis_monkey; Golden_snub_nosed_monkey; Black_snub_nosed_monkey; Angolan_colobus; Ugandan_red_Colobus; Marmoset; Mas_night_monkey; Squirrel_monkey; White_faced_sapajou; Tarsier; Bushbaby; Mouse_lemur; Sifaka; Malayan_flying_lemur; Chinese_tree_shrew; …
ENST00000312562	-0.012285769989491695	29.930147058823533	28.8125	0.2303921568627451	0.1527777777777778	FOSL1	128	188	119	ACG	0.0	86.6666666667	1.96710837672	ACG; 128-188; Rank: 119; cov: 86.67	ENST00000312562.6	43	187	144	43	187	20	FOSL1	43	chr11:65900340-65900483	minus	chr11:65900340-65900483	ACGGGCCAAGGCGGCGCGTCTCGGGGGTGGAGCCTGGAGGTGACCGCGCCGCTGCAACGCCCCCACCCCCCGCGGTCGCAGTGGTTCAGCCCGAGAACTTTTCATTCATAAAAAGAAAAGACTCCGCACGGCGCGGGTGAGTCAGAACCCAGCAGCCGTGTACCCCGCAGAGCCGCCAGCCCCGGGCATGTTCCGAGACTTCGGGGAACCCGGCCCGAGCTCCGGGAACGGCGGCGGGTACGGCGGCCCCGCGCAGCCCCCGGCCGCAGCGCAGGCAGCCCAGCAGAAGTTCCACCTGGTGCCAAGCATCAACACCATGAGTGGCAGTCAGGAGCTGCAGTGGATGGTACAGCCTCATTTCCTGGGGCCCAGCAGTTACCCCAGGCCTCTGACCTACCC…	ACGGGCCAAGGCGGCGCGTCTCGGGGGTGGAGCCTGGAGGTGACCGCGCCGCTGCAACGCCCCCACCCCCCGCGGTCGCAGTGGTTCAGCCCGAGAACTTTTCATTCATAAAAAGAAAAGACTCCGCACGGCGCGGGTGAGTCAGAACCCAGCAGCCGTGTACCCCGCAGAGCCGCCAGCCCCGGGC	0	0	0	0	0	0	0	0	0;0;0	0;0;0	0;0;0;0	0;0;0;0	-1001.5471	108	Human; Chimp; Bonobo; Gorilla; Orangutan; Gibbon; Rhesus; Crab_eating_macaque; Pig_tailed_macaque; Baboon; Drill; Sooty_mangabey; Green_monkey; Proboscis_monkey; Golden_snub_nosed_monkey; Black_snub_nosed_monkey; Angolan_colobus; Ugandan_red_Colobus; Marmoset; Mas_night_monkey; Squirrel_monkey; White_faced_sapajou; Tarsier; Bushbaby; Mouse_lemur; Sifaka; Chinese_tree_shrew; Lesser_Egyptian_jerboa…
ENST00000313334	-0.0679160382812123	63.433962264150935	32.315068493150676	0.06918238993710693	0.1689497716894977	BTF3L4	224	269	120	GTG	0.0	60.0	2.38551873738	GTG; 224-269; Rank: 120; cov: 60.0	ENST00000313334.12	49	268	219	49	268	15	BTF3L4	118	chr1:52056243-52056379+chr1:52059835-52059847	plus	chr1:52056174-52056379+chr1:52059835-52059847	AGCCCCAGGATGCCGCGCGGCCACCTGCACCTGCCGCCACTAGCACTAAGAGGGATGCGCAAAGCAGGCGGGGCGTTGGAGTTCAGATGTTCGCTCCCGGGATAGGCTGCCCCGGAGAGGGAGAGGCGGGGTCGGCTGTATCACGTGGATCTGCTCCCGCCGCCGCCGCCGCCGCCGTCGTCTTTCTCTGTCTCGGCTGAGGCAGCCATCTTTCTCTTGCCGCGTGCTGGTGTTGGAGGACCCTCCCTGCTTCAGATTTACCAACAGCATGAATCAAGAAAAGTTAGCCAAACTTCAGGCTCAGGTCCGGATAGGGGGCAAGGGTACAGCTCGCAGAAAGAAGAAGGTGGTACATAGAACAGCCACAGCTGATGACAAAAAGCTTCAGAGTTCTCTAAA…	AGCCCCAGGATGCCGCGCGGCCACCTGCACCTGCCGCCACTAGCACTAAGAGGGATGCGCAAAGCAGGCGGGGCGTTGGAGTTCAGATGTTCGCTCCCGGGATAGGCTGCCCCGGAGAGGGAGAGGCGGGGTCGGCTGTATCACGTGGATCTGCTCCCGCCGCCGCCGCCGCCGCCGTCGTCTTTCTCTGTCTCGGCTGAGGCAGCCATCTTTCTCTTGCCGCGTGCTGGTGTTGGAGGACCCTCCCTGCTTCAGATTTACCAACAGC	0	0	0	0	0	0	0	0	0;0;0	0;0;0	0;0;0;0	0;0;0;0	-1583.0771	120	Human; Chimp; Bonobo; Gorilla; Orangutan; Gibbon; Rhesus; Crab_eating_macaque; Pig_tailed_macaque; Baboon; Drill; Sooty_mangabey; Green_monkey; Proboscis_monkey; Golden_snub_nosed_monkey; Black_snub_nosed_monkey; Angolan_colobus; Ugandan_red_Colobus; Marmoset; Mas_night_monkey; Squirrel_monkey; White_faced_sapajou; Tarsier; Bushbaby; Mouse_lemur; Sifaka; Malayan_flying_lemur; Chinese_tree_shrew; …
ENST00000264255	-0.05219426637373604	67.69603524229075	59.88135593220339	0.18649045521292207	0.2655367231638418	TXNDC9	185	257	122	CTG	0.0	63.1578947368	0.83257918552	CTG; 185-257; Rank: 122; cov: 63.16	ENST00000264255.7	79	256	177	79	256	24	TXNDC9	106	chr2:99333211-99333242+chr2:99336239-99336356	minus	chr2:99333211-99333242+chr2:99336239-99336383	CGGGCTGCTGGGCGGGAGGCGCACGCGCAGAACTGTTCGCCACCCGACCGCCCGCCCCTTCCTCTGGCGTCCAAGGTGATATCGCGCGAGGTTCGCAGCCAATAAGGAGGCGGATGTGACGGCCCGTTTGCAGCCGCCGGCAGCTACTGCAAGGCAAAAGCCGGAGTGGACGTGTCTTTTGAAACTGCTGCTCTTTCACTTCTCAGGCGTCACCGAGAGCTCAGCACCCAGGCTGAACTCTGTACCATTTGGAAGAATGGAAGCTGATGCATCTGTTGACATGTTTTCCAAAGTCCTGGAGCATCAGCTGCTTCAGACTACCAAACTGGTGGAAGAACATTTGGATTCTGAAATTCAAAAACTGGATCAGATGGATGAGGATGAATTGGAACGCCTTAA…	CGGGCTGCTGGGCGGGAGGCGCACGCGCAGAACTGTTCGCCACCCGACCGCCCGCCCCTTCCTCTGGCGTCCAAGGTGATATCGCGCGAGGTTCGCAGCCAATAAGGAGGCGGATGTGACGGCCCGTTTGCAGCCGCCGGCAGCTACTGCAAGGCAAAAGCCGGAGTGGACGTGTCTTTTGAAACTGCTGCTCTTTCACTTCTCAGGCGTCACCGAGAGCTCAGCACCCAGGCTGAACTCTGTACCATTTGGAAGA	0	0	0	0	0	0	0	0	0;0;0	0;0;0	0;0;0;0	0;0;0;0	-2928.1878	118	Human; Chimp; Bonobo; Gorilla; Orangutan; Gibbon; Rhesus; Crab_eating_macaque; Pig_tailed_macaque; Baboon; Drill; Sooty_mangabey; Green_monkey; Proboscis_monkey; Golden_snub_nosed_monkey; Black_snub_nosed_monkey; Angolan_colobus; Ugandan_red_Colobus; Marmoset; Mas_night_monkey; Squirrel_monkey; White_faced_sapajou; Tarsier; Bushbaby; Mouse_lemur; Sifaka; Malayan_flying_lemur; Chinese_tree_shrew; …
ENST00000264933	-0.7036358468167738	588.2604166666666	35.93939393939394	0.2829861111111111	0.27	PDCD6	47	101	123	CTG	0.0	76.9230769231	0.08278079485560001	CTG; 47-101; Rank: 123; cov: 76.92	ENST00000264933.8	0	100	100	1	100	18	PDCD6	1	chr5:271622-271720	plus	chr5:271622-271720	GATAATGCCAGGCCCTGCCCCCGGCAGAGGCGGAAGCGGAGTCGGCCTGAGAGGTCTCTCGTCGCTGCAGGCGCCTCAGCCCAGCCGCGTGCCTTGGCCCATGGCCGCCTACTCTTACCGCCCCGGCCCTGGGGCCGGCCCTGGGCCTGCTGCAGGCGCGGCGCTGCCGGACCAGAGCTTCCTGTGGAACGTTTTCCAGAGGGTCGATAAAGACAGGAGTGGAGTGATATCAGACACCGAGCTTCAGCAAGCTCTCTCCAACGGCACGTGGACTCCCTTTAATCCAGTGACTGTCAGGTCGATCATATCCATGTTTGACCGTGAGAACAAGGCCGGCGTGAACTTCAGCGAGTTCACGGGTGTGTGGAAGTACATCACGGACTGGCAGAACGTCTTCCG…	GATAATGCCAGGCCCTGCCCCCGGCAGAGGCGGAAGCGGAGTCGGCCTGAGAGGTCTCTCGTCGCTGCAGGCGCCTCAGCCCAGCCGCGTGCCTTGGCCC	0	0	0	0	0	0	0	0	0;0;0	0;0;0	0;0;0;0	0;0;0;0	-1602.6282	93	Human; Chimp; Gorilla; Orangutan; Gibbon; Rhesus; Crab_eating_macaque; Baboon; Drill; Sooty_mangabey; Green_monkey; Golden_snub_nosed_monkey; Black_snub_nosed_monkey; Marmoset; Mas_night_monkey; White_faced_sapajou; Tarsier; Bushbaby; Mouse_lemur; Sifaka; Chinese_tree_shrew; Prairie_vole; Chinese_hamster; Golden_hamster; Prairie_deer_mouse; Mouse; Ryukyu_mouse; Shrew_mouse; Rat; Mongolian_gerbil;…
ENST00000359707	-0.7398077247933897	251.34782608695653	61.24705882352941	0.3333333333333333	0.2627450980392157	G3BP2	607	787	124	GTG	0.0	49.0909090909	0.34260785981	GTG; 607-787; Rank: 124; cov: 49.09	ENST00000359707.8	531	786	255	531	786	60	G3BP2	636	chr4:75662026-75662049+chr4:75673208-75673333	minus	chr4:75662026-75662049+chr4:75673208-75673438	TAAAGCCCACGTCATGTTCTTCCTTTACTGCAGGGCCTCTTAATGGGGCTTAAAACCTAGGATGGGTTAAGTAAACAATGTAGGTGAGTTTAGTGTGCAAACAGCTGAAATCACCGGCTGCATTTTAAGCTCGTCTACAGCAGCAACCTGCAGACACCTATTCAGAGAGATTACTAAATTCCCTCCTTCCCATTAATAAAAAGGACCAGAATATCAGTCTACAAAAGACACTGCGTTGCTGCGAACCAGCTCTCGCTTGCGCGATCAGGAAGAAGGGCGGCAAGGCTGGAGCCTCGGGACCGGAGAAAGGCAGCCTGCTTGTGACGTCAAATCAGCGGACTCTTATCTTGGCTTTAGGCCGGTTCCGGTTCCCCGGCTTTCCGGGCGCGAGCGTGTGCG…	TAAAGCCCACGTCATGTTCTTCCTTTACTGCAGGGCCTCTTAATGGGGCTTAAAACCTAGGATGGGTTAAGTAAACAATGTAGGTGAGTTTAGTGTGCAAACAGCTGAAATCACCGGCTGCATTTTAAGCTCGTCTACAGCAGCAACCTGCAGACACCTATTCAGAGAGATTACTAAATTCCCTCCTTCCCATTAATAAAAAGGACCAGAATATCAGTCTACAAAAGACACTGCGTTGCTGCGAACCAGCTCTCGCTTGCGCGATCAGGAAGAAGGGCGGCAAGGCTGGAGCCTCGGGACCGGAGAAAGGCAGCCTGCTTGTGACGTCAAATCAGCGGACTCTTATCTTGGCTTTAGGCCGGTTCCGGTTCCCCGGCTTTCCGGGCGCGAGCGTGTGCG…	0	0	0	0	0	0	0	0	0;0;0	0;0;0	0;0;0;0	0;0;0;0	-2206.4453	120	Human; Chimp; Bonobo; Gorilla; Orangutan; Gibbon; Rhesus; Crab_eating_macaque; Pig_tailed_macaque; Baboon; Drill; Sooty_mangabey; Green_monkey; Proboscis_monkey; Golden_snub_nosed_monkey; Black_snub_nosed_monkey; Angolan_colobus; Ugandan_red_Colobus; Marmoset; Mas_night_monkey; Squirrel_monkey; White_faced_sapajou; Tarsier; Bushbaby; Mouse_lemur; Sifaka; Malayan_flying_lemur; Chinese_tree_shrew; …
ENST00000534025	-0.4974717159213797	73.15075376884423	37.16981132075472	0.3316582914572864	0.2075471698113208	TMEM9B	374	461	125	CTG	0.0	66.6666666667	0.8750063281530001	CTG; 374-461; Rank: 125; cov: 66.67	ENST00000534025.5	301	460	159	301	460	29	TMEM9B	310	chr11:8964314-8964463	minus	chr11:8964314-8964472	GTGCGCGAACGGCTCCGGCCCGCACGGGTCGCCAGAGGCGACTGTGTGACACTCGGAGTTTGCTGGGGTCTCCGTGGGCGGGAGGACTTTCCAGCGCAATGGCGACTCCCTAAGCCCCGCAGCTTCTGCGCCCGGGAAAGATATCCAAGAGATGCAAAGCTCTACTGGGCCCAGGCTGCCACCCCAGAGGCCCCCTTCCGTCCCGGGGCCGGGGCTAGGCCAAGGCGGGCACCAGGACTGCCCAGCCTCCCGGCCCTTCGCACTGGTAACCGGTTCCGGGGCGGATGCTTTTTGCATCTGACCCGGCGCGCCCGGTGACGCCTTCGCGTCCAGACGGAAGTGCGGGCGGAGGATCCCCAGCCGGGTCCCAAGCCTGTGCCTGAGCCTGAGCCTGAGCCT…	GTGCGCGAACGGCTCCGGCCCGCACGGGTCGCCAGAGGCGACTGTGTGACACTCGGAGTTTGCTGGGGTCTCCGTGGGCGGGAGGACTTTCCAGCGCAATGGCGACTCCCTAAGCCCCGCAGCTTCTGCGCCCGGGAAAGATATCCAAGAGATGCAAAGCTCTACTGGGCCCAGGCTGCCACCCCAGAGGCCCCCTTCCGTCCCGGGGCCGGGGCTAGGCCAAGGCGGGCACCAGGACTGCCCAGCCTCCCGGCCCTTCGCACTGGTAACCGGTTCCGGGGCGGATGCTTTTTGCATCTGACCCGGCGCGCCCGGTGACGCCTTCGCGTCCAGACGGAAGTGCGGGCGGAGGATCCCCAGCCGGGTCCCAAGCCTGTGCCTGAGCCTGAGCCTGAGCCT…	0	0	0	0	0	0	0	0	0;0;0	0;0;0	0;0;0;0	0;0;0;0	-1042.3598	110	Human; Chimp; Bonobo; Gorilla; Orangutan; Gibbon; Rhesus; Crab_eating_macaque; Pig_tailed_macaque; Baboon; Drill; Sooty_mangabey; Green_monkey; Proboscis_monkey; Golden_snub_nosed_monkey; Black_snub_nosed_monkey; Angolan_colobus; Ugandan_red_Colobus; Marmoset; Mas_night_monkey; Squirrel_monkey; White_faced_sapajou; Tarsier; Bushbaby; Mouse_lemur; Sifaka; Malayan_flying_lemur; Chinese_tree_shrew; …
ENST00000356674	-0.1046527692276205	2899.6520467836267	2583.464285714286	0.3333333333333333	0.3017751479289941	HNRNPA2B1	83	170	126	AGG	111.432142857	33.3333333333	0.704294788542	AGG; 83-170; Rank: 126; cov: 33.33	ENST00000356674.7	0	169	169	1	169	29	HNRNPA2B1	19	chr7:26200578-26200727	minus	chr7:26200578-26200745	AGTAGCAGCAGCGCCGGGTCCCGTGCGGAGGTGCTCCTCGCAGAGTTGTTTCTCGAGCAGCGGCAGTTCTCACTACAGCGCCAGGACGAGTCCGGTTCGTGTTCGTCCGCGGAGATCTCTCTCATCTCGCTCGGCTGCGGGAAATCGGGCTGAAGCGACTGAGTCCGCGATGGAGAGAGAAAAGGAACAGTTCCGTAAGCTCTTTATTGGTGGCTTAAGCTTTGAAACCACAGAAGAAAGTTTGAGGAACTACTACGAACAATGGGGAAAGCTTACAGACTGTGTGGTAATGAGGGATCCTGCAAGCAAAAGATCAAGAGGATTTGGTTTTGTAACTTTTTCATCCATGGCTGAGGTTGATGCTGCCATGGCTGCAAGACCTCATTCAATTGATGGGAG…	AGTAGCAGCAGCGCCGGGTCCCGTGCGGAGGTGCTCCTCGCAGAGTTGTTTCTCGAGCAGCGGCAGTTCTCACTACAGCGCCAGGACGAGTCCGGTTCGTGTTCGTCCGCGGAGATCTCTCTCATCTCGCTCGGCTGCGGGAAATCGGGCTGAAGCGACTGAGTCCGCG	0	0	0	0	0	0	0	0	0;0;0	0;0;0	0;0;0;0	0;0;0;0	-992.3977	117	Human; Chimp; Bonobo; Gorilla; Orangutan; Gibbon; Rhesus; Crab_eating_macaque; Pig_tailed_macaque; Baboon; Drill; Sooty_mangabey; Green_monkey; Golden_snub_nosed_monkey; Black_snub_nosed_monkey; Angolan_colobus; Ugandan_red_Colobus; Marmoset; Mas_night_monkey; Squirrel_monkey; White_faced_sapajou; Tarsier; Bushbaby; Mouse_lemur; Sifaka; Malayan_flying_lemur; Chinese_tree_shrew; Lesser_Egyptian_je…
ENST00000217131	-0.5515417028849328	243.65460526315792	104.07692307692308	0.3333333333333333	0.2773109243697479	CTSZ	69	120	127	CTG	0.0	66.6666666667	0.27197074299400004	CTG; 69-120; Rank: 127; cov: 66.67	ENST00000217131.5	0	119	119	2	119	17	CTSZ	2	chr20:59007129-59007245	minus	chr20:59007129-59007245	GGGGTCGGCCGGGTGCTGGGCCGAGGCCGAGGCCGGGGCGGGATCCAGAGCGGGAGCCGGCGCGGGATCTGGGACTCGGAGCGGGATCCGGAGCGGGACCCAGGAGCCGGCGCGGGGCCATGGCGAGGCGCGGGCCAGGGTGGCGGCCGCTTCTGCTGCTCGTGCTGCTGGCGGGCGCGGCGCAGGGCGGCCTCTACTTCCGCCGGGGACAGACCTGCTACCGGCCTCTGCGGGGGGACGGGCTGGCTCCGCTGGGGCGCAGCACATACCCCCGGCCTCATGAGTACCTGTCCCCAGCGGATCTGCCCAAGAGCTGGGACTGGCGCAATGTGGATGGTGTCAACTATGCCAGCATCACCCGGAACCAGCACATCCCCCAATACTGCGGCTCCTGCTGGG…	GGGGTCGGCCGGGTGCTGGGCCGAGGCCGAGGCCGGGGCGGGATCCAGAGCGGGAGCCGGCGCGGGATCTGGGACTCGGAGCGGGATCCGGAGCGGGACCCAGGAGCCGGCGCGGGGCC	0	0	0	0	0	0	0	0	0;0;0	0;0;0	0;0;0;0	0;0;0;0	-859.8621	73	Human; Chimp; Bonobo; Gorilla; Orangutan; Gibbon; Rhesus; Crab_eating_macaque; Pig_tailed_macaque; Baboon; Sooty_mangabey; Green_monkey; Golden_snub_nosed_monkey; Black_snub_nosed_monkey; Ugandan_red_Colobus; Marmoset; Mas_night_monkey; White_faced_sapajou; Tarsier; Bushbaby; Mouse_lemur; Sifaka; Lesser_Egyptian_jerboa; Prairie_vole; Chinese_hamster; Golden_hamster; Prairie_deer_mouse; Mouse; Ryu…
ENST00000221200	1.7588780327007223	1.0564102564102564	18.657534246575338	0.018803418803418803	0.28054298642533937	KCTD9	96	222	129	AGG	3.0	75.67567567569999	9.19507079182	AGG; 96-222; Rank: 129; cov: 75.68	ENST00000221200.8	0	221	221	2	221	42	KCTD9	71	chr8:25458247-25458396	minus	chr8:25458247-25458465	GGCAGGCTGAGGAGCCTAGGGGCGGGGTGGGAAGGAGGACCGGCCGAACCTTGGGTGTGGGACAGAGTGCGTGCGTGTGGTGTGTCCCCAAGGGCAGGAAGGTGGCGAAGGGAGGCGAATCCGAGTGGGTGGAGGGAGGGGAAGGGCGGGAGGAGAAAAAGGTGGGAGGAGGACCAGGTGGGAGGGTGGCGGCTCACTCAGGACCCAGCGGGGGCAGCGCGATGAGGCGGGTGACCCTGTTCCTGAACGGCAGCCCCAAGAACGGAAAGGTGGTTGCTGTATATGGAACTTTATCTGATTTGCTTTCTGTGGCCAGCAGTAAACTCGGCATAAAAGCCACCAGTGTGTATAATGGGAAAGGTGGACTGATTGATGATATTGCTTTGATCAGGGATGATG…	GGCAGGCTGAGGAGCCTAGGGGCGGGGTGGGAAGGAGGACCGGCCGAACCTTGGGTGTGGGACAGAGTGCGTGCGTGTGGTGTGTCCCCAAGGGCAGGAAGGTGGCGAAGGGAGGCGAATCCGAGTGGGTGGAGGGAGGGGAAGGGCGGGAGGAGAAAAAGGTGGGAGGAGGACCAGGTGGGAGGGTGGCGGCTCACTCAGGACCCAGCGGGGGCAGCGCG	0	0	0	0	0	0	0	0	0;0;0	0;0;0	0;0;0;0	0;0;0;0	-529.1511	112	Human; Chimp; Bonobo; Gorilla; Orangutan; Gibbon; Rhesus; Crab_eating_macaque; Pig_tailed_macaque; Baboon; Drill; Sooty_mangabey; Green_monkey; Proboscis_monkey; Golden_snub_nosed_monkey; Black_snub_nosed_monkey; Angolan_colobus; Ugandan_red_Colobus; Marmoset; Mas_night_monkey; Squirrel_monkey; White_faced_sapajou; Bushbaby; Mouse_lemur; Sifaka; Malayan_flying_lemur; Chinese_tree_shrew; Lesser_Eg…
ENST00000361464	-0.5581895136132193	84.37949836423118	38.06060606060606	0.33187931661214104	0.2878787878787879	MGEA5	178	397	132	AGG	1.0	54.41176470590001	0.472752277806	AGG; 178-397; Rank: 132; cov: 54.41	ENST00000361464.7	0	396	396	0	396	73	MGEA5	246	chr10:101818023-101818172	minus	chr10:101818023-101818418	AGGCAGCAGCAGAGGGAGAGCTCGGGGCTTGGAGGGGAAACAGCGGAAGACCTAAGATTATCGGGAGGGCAGCAGAGGCAGAGAACGAGGACAGGACCCTTGGCCGTCTTCTTCCAGGGAACGAGAGGTCACAGCCTCGCTCTCCGCTTAGGCTTCTGGCGCCCCAGCTTAAAGCCGAGGCTGCGGCTGACAAAGGGCTCGCGCCGGTGCCGCCGCCCTTCTCATCCGGGCATTCGGGTCCCTGCGGAGAGGGAGGGGGAAGGGCAGAGGGGGAGGGGAAGGAGCCGGAGGGGCGCACACTTGGAGCTGAAGCCCTCTCCAGGGCTCCGGGCCGGTGCCCCAACGGACAGAGGTCGAGGAGGACCCGCAGAGGTGGCAGCGGCCGGGGGCAGGAGGATG…	AGGCAGCAGCAGAGGGAGAGCTCGGGGCTTGGAGGGGAAACAGCGGAAGACCTAAGATTATCGGGAGGGCAGCAGAGGCAGAGAACGAGGACAGGACCCTTGGCCGTCTTCTTCCAGGGAACGAGAGGTCACAGCCTCGCTCTCCGCTTAGGCTTCTGGCGCCCCAGCTTAAAGCCGAGGCTGCGGCTGACAAAGGGCTCGCGCCGGTGCCGCCGCCCTTCTCATCCGGGCATTCGGGTCCCTGCGGAGAGGGAGGGGGAAGGGCAGAGGGGGAGGGGAAGGAGCCGGAGGGGCGCACACTTGGAGCTGAAGCCCTCTCCAGGGCTCCGGGCCGGTGCCCCAACGGACAGAGGTCGAGGAGGACCCGCAGAGGTGGCAGCGGCCGGGGGCAGGAGG	0	0	0	0	0	0	0	0	0;0;0	0;0;0	0;0;0;0	0;0;0;0	-1532.1268	115	Human; Chimp; Bonobo; Gorilla; Orangutan; Gibbon; Rhesus; Crab_eating_macaque; Pig_tailed_macaque; Baboon; Drill; Sooty_mangabey; Green_monkey; Proboscis_monkey; Golden_snub_nosed_monkey; Black_snub_nosed_monkey; Angolan_colobus; Ugandan_red_Colobus; Marmoset; Mas_night_monkey; Squirrel_monkey; White_faced_sapajou; Bushbaby; Mouse_lemur; Sifaka; Malayan_flying_lemur; Chinese_tree_shrew; Lesser_Eg…
ENST00000279488	-0.35441115955493585	46.081151832460726	17.96363636363636	0.32722513089005234	0.2878787878787879	DUSP6	939	1233	133	ACG	0.0	52.688172043	0.515765765766	ACG; 939-1233; Rank: 133; cov: 52.69	ENST00000279488.7	902	1232	330	902	1232	98	DUSP6	1082	chr12:89352040-89352189	minus	chr12:89352040-89352369	TTTGTTTCTGCACTCTACATTGTTTTAATGAAAATAAAATGTTATTTTAAGAAAAAAGGTTTTCTTCTGATTTTCTGCACAACCAGACGTTTGTTTGTTTGCTTTAAAATGTTTCAACAAAATCCTGGTTTGTTTCGAAATATGTTGGATTAGCATTTAACACCTCATCGGTCACTAAAGCCCAGTCAGTTCACCAGCCCCAACACAGCCTCGGCTAAAAGAACATCAGAGCAAACAGAGCTGGGCCTTTAAAAGTGGCAAACAAATGCCACACACCGCCTAAAGAAGGGGGGTTGGGGGAGGGGAGGGTTAAGGCGAACTTGGGTCCAAATGAGTTTGAAGGGAATACAAAGAACGAAAAGTCAGCACAAGTTTTCCTAAAGCTAGCTCGCGAACGCA…	TTTGTTTCTGCACTCTACATTGTTTTAATGAAAATAAAATGTTATTTTAAGAAAAAAGGTTTTCTTCTGATTTTCTGCACAACCAGACGTTTGTTTGTTTGCTTTAAAATGTTTCAACAAAATCCTGGTTTGTTTCGAAATATGTTGGATTAGCATTTAACACCTCATCGGTCACTAAAGCCCAGTCAGTTCACCAGCCCCAACACAGCCTCGGCTAAAAGAACATCAGAGCAAACAGAGCTGGGCCTTTAAAAGTGGCAAACAAATGCCACACACCGCCTAAAGAAGGGGGGTTGGGGGAGGGGAGGGTTAAGGCGAACTTGGGTCCAAATGAGTTTGAAGGGAATACAAAGAACGAAAAGTCAGCACAAGTTTTCCTAAAGCTAGCTCGCGAACGCA…	0	0	0	0	0	0	0	0	0;0;0	0;0;0	0;0;0;0	0;0;0;0	-2128.4694	116	Human; Chimp; Bonobo; Gorilla; Orangutan; Gibbon; Rhesus; Crab_eating_macaque; Pig_tailed_macaque; Baboon; Drill; Sooty_mangabey; Green_monkey; Golden_snub_nosed_monkey; Black_snub_nosed_monkey; Angolan_colobus; Ugandan_red_Colobus; Marmoset; Mas_night_monkey; Squirrel_monkey; White_faced_sapajou; Tarsier; Bushbaby; Mouse_lemur; Sifaka; Malayan_flying_lemur; Chinese_tree_shrew; Lesser_Egyptian_je…
ENST00000375464	-0.18485470301049714	50.67934782608695	30.619047619047624	0.3278985507246377	0.2421875	CARD19	39	129	134	CTG	0.0	84.0	0.646797965306	CTG; 39-129; Rank: 134; cov: 84.0	ENST00000375464.6	0	128	128	2	128	30	CARD19	2	chr9:93096220-93096345	plus	chr9:93096220-93096345	AAAAGGGGCGGGCGAGCACGGCCCGCGGGCGGCGTTCGCTGGAGCTGGTGGACCGGGCGGCTGACCGAGGGGCGGACGCGCGGCGGGGCAGACCGCTGGGGACTGCGGGCGGCGCTGTGTCCGTCGCCATGACAGATCAGACCTATTGTGACCGCCTGGTGCAGGACACGCCTTTCCTGACAGGCCATGGGCGCTTGAGTGAGCAGCAGGTGGACAGGATCATCCTCCAGCTGAACCGTTACTACCCACAGATCCTTACCAACAAGGAGGCGGAAAAGTTCCGGAACCCCAAGGCATCCTTGCGTGTGCGGCTCTGTGACCTCCTGAGCCACCTGCAGCGGAGCGGTGAGCGGGACTGCCAGGAGTTCTACCGAGCCCTGTATATCCATGCCCAGCCCC…	AAAAGGGGCGGGCGAGCACGGCCCGCGGGCGGCGTTCGCTGGAGCTGGTGGACCGGGCGGCTGACCGAGGGGCGGACGCGCGGCGGGGCAGACCGCTGGGGACTGCGGGCGGCGCTGTGTCCGTCGCC	0	0	0	0	0	0	0	0	0;0;0	0;0;0	0;0;0;0	0;0;0;0	-1588.1744	88	Human; Chimp; Bonobo; Gorilla; Orangutan; Gibbon; Rhesus; Crab_eating_macaque; Pig_tailed_macaque; Baboon; Sooty_mangabey; Green_monkey; Golden_snub_nosed_monkey; Black_snub_nosed_monkey; Angolan_colobus; Ugandan_red_Colobus; Marmoset; Mas_night_monkey; Squirrel_monkey; White_faced_sapajou; Bushbaby; Mouse_lemur; Sifaka; Lesser_Egyptian_jerboa; Prairie_vole; Golden_hamster; Prairie_deer_mouse; Mo…
ENST00000524142	-1.2081643768624983	726.5362318840581	60.27272727272727	0.3333333333333333	0.2323232323232323	ATOX1	311	359	135	CTG	0.0	72.72727272729999	0.0471598225783	CTG; 311-359; Rank: 135; cov: 72.73	ENST00000524142.5	259	358	99	259	358	16	ATOX1	259	chr5:151758552-151758650	minus	chr5:151758552-151758650	GCAAAACCGAAGGCGCTTCTGCGACGCGCGGACCGCAAGACTCCAATCAGACTTTAGTGCTGCCCCCACCCTAAACGAAAGCCTCCTTCTGGTCCGAACCGACTGGATCCCTTGGCCAGGGGAGGAAAAGGCCGGGTGACCACGGGCCCGGCCCGCAGAAAGGAGGCGGCGCGGCCGGCAGGGATCAGGACTGGAGGGGGCGGAGCCTCCCTCGCGGCCGGGCCCGGAGTGGGAGGGGCCTCCGGGACCAGGCCTCTAGTGCGCACTCTCGGAAGCGCAGCCGAACCCGCCCTCCGAATCCAGAGAGGCGCTGCTGACACCGCCGCCACACCGCCGCCACACCGCCGCTGCCTCAGTCATGCCGAAGCACGAGTTCTCTGTGGACATGACCTGTGGAGG…	GCAAAACCGAAGGCGCTTCTGCGACGCGCGGACCGCAAGACTCCAATCAGACTTTAGTGCTGCCCCCACCCTAAACGAAAGCCTCCTTCTGGTCCGAACCGACTGGATCCCTTGGCCAGGGGAGGAAAAGGCCGGGTGACCACGGGCCCGGCCCGCAGAAAGGAGGCGGCGCGGCCGGCAGGGATCAGGACTGGAGGGGGCGGAGCCTCCCTCGCGGCCGGGCCCGGAGTGGGAGGGGCCTCCGGGACCAGGCCTCTAGTGCGCACTCTCGGAAGCGCAGCCGAACCCGCCCTCCGAATCCAGAGAGGCGCTGCTGACACCGCCGCCACACCGCCGCCACACCGCCGCTGCCTCAGTC	0	0	0	0	0	0	0	0	0;0;0	0;0;0	0;0;0;0	0;0;0;0	-1298.0628	100	Human; Chimp; Bonobo; Gorilla; Orangutan; Rhesus; Crab_eating_macaque; Pig_tailed_macaque; Baboon; Drill; Sooty_mangabey; Green_monkey; Golden_snub_nosed_monkey; Black_snub_nosed_monkey; Angolan_colobus; Ugandan_red_Colobus; Marmoset; Mas_night_monkey; White_faced_sapajou; Bushbaby; Mouse_lemur; Sifaka; Malayan_flying_lemur; Prairie_vole; Chinese_hamster; Golden_hamster; Prairie_deer_mouse; Mouse…
ENST00000367976	-0.7924824583532566	488.32	45.847457627118644	0.3333333333333333	0.3107344632768362	CTGF	61	202	136	ACG	0.0	76.19047619050001	0.080366206355	ACG; 61-202; Rank: 136; cov: 76.19	ENST00000367976.3	24	201	177	24	201	47	CTGF	51	chr6:131951173-131951322	minus	chr6:131951173-131951349	CACACAACAACTCTTCCCCGCTGAGAGGAGACAGCCAGTGCGACTCCACCCTCCAGCTCGACGGCAGCCGCCCCGGCCGACAGCCCCGAGACGACAGCCCGGCGCGTCCCGGTCCCCACCTCCGACCACCGCCAGCGCTCCAGGCCCCGCCGCTCCCCGCTCGCCGCCACCGCGCCCTCCGCTCCGCCCGCAGTGCCAACCATGACCGCCGCCAGTATGGGCCCCGTCCGCGTCGCCTTCGTGGTCCTCCTCGCCCTCTGCAGCCGGCCGGCCGTCGGCCAGAACTGCAGCGGGCCGTGCCGGTGCCCGGACGAGCCGGCGCCGCGCTGCCCGGCGGGCGTGAGCCTCGTGCTGGACGGCTGCGGCTGCTGCCGCGTCTGCGCCAAGCAGCTGGGCGAG…	CACACAACAACTCTTCCCCGCTGAGAGGAGACAGCCAGTGCGACTCCACCCTCCAGCTCGACGGCAGCCGCCCCGGCCGACAGCCCCGAGACGACAGCCCGGCGCGTCCCGGTCCCCACCTCCGACCACCGCCAGCGCTCCAGGCCCCGCCGCTCCCCGCTCGCCGCCACCGCGCCCTCCGCTCCGCCCGCAGTGCCAACC	0	0	0	0	0	0	0	0	0;0;0	0;0;0	0;0;0;0	0;0;0;0	-1319.0612	105	Human; Chimp; Bonobo; Gorilla; Orangutan; Gibbon; Rhesus; Crab_eating_macaque; Pig_tailed_macaque; Baboon; Drill; Sooty_mangabey; Green_monkey; Golden_snub_nosed_monkey; Black_snub_nosed_monkey; Angolan_colobus; Ugandan_red_Colobus; Marmoset; Mas_night_monkey; Squirrel_monkey; White_faced_sapajou; Bushbaby; Mouse_lemur; Sifaka; Malayan_flying_lemur; Chinese_tree_shrew; Lesser_Egyptian_jerboa; Pra…
ENST00000253023	0.06474159751513925	61.42391304347826	74.92753623188406	0.18659420289855072	0.32125603864734303	UBE2M	235	580	137	CTG	8.0	60.9090909091	1.3945164206099998	CTG; 235-580; Rank: 137; cov: 60.91	ENST00000253023.7	165	579	414	165	579	115	UBE2M	429	chr19:58558382-58558531	minus	chr19:58558382-58558795	CCGGGCGGGAAGAGCCAAAGCGGGCAGGCGGCGGAAATATCCGAAGCGGCGGGGCGCCCGAGGCCGTTGCCGACCTCCGCGCTAAAGCCGCTGCTGCCGCGGAAGACGATCCTCCAGTACCCGCCCGCCGTCACCGCAGCTGCCGTGTCCTCCTCCCACCCCTAGCCGCACCCCCTCGCGGAGGGATCAGCTGAGCGGCCAAACGGCACGGTCGGGGGAGCCCCGAGTCCGCAGCTGCAGCGGGGCCTGAGACCAGAGTTGGCGAGGGCAAGGAAGGAGCGGCCCCGGGCAGTGGGGGCGGGGCCGGGCGGGCCCGAGAACAGCCGAATTTGGCCGAGCGCTGCCGAGCGAGTCCGAGGCGCTGGGCCAGGCCGGAGCCGGACTACGGGAGCCGAGGCG…	CCGGGCGGGAAGAGCCAAAGCGGGCAGGCGGCGGAAATATCCGAAGCGGCGGGGCGCCCGAGGCCGTTGCCGACCTCCGCGCTAAAGCCGCTGCTGCCGCGGAAGACGATCCTCCAGTACCCGCCCGCCGTCACCGCAGCTGCCGTGTCCTCCTCCCACCCCTAGCCGCACCCCCTCGCGGAGGGATCAGCTGAGCGGCCAAACGGCACGGTCGGGGGAGCCCCGAGTCCGCAGCTGCAGCGGGGCCTGAGACCAGAGTTGGCGAGGGCAAGGAAGGAGCGGCCCCGGGCAGTGGGGGCGGGGCCGGGCGGGCCCGAGAACAGCCGAATTTGGCCGAGCGCTGCCGAGCGAGTCCGAGGCGCTGGGCCAGGCCGGAGCCGGACTACGGGAGCCGAGGCG…	0	0	0	0	0	0	0	0	0;0;0	0;0;0	0;0;0;0	0;0;0;0	-232.2483	81	Human; Chimp; Gorilla; Orangutan; Gibbon; Rhesus; Crab_eating_macaque; Pig_tailed_macaque; Drill; Sooty_mangabey; Green_monkey; Golden_snub_nosed_monkey; Black_snub_nosed_monkey; Angolan_colobus; Ugandan_red_Colobus; Marmoset; Mas_night_monkey; White_faced_sapajou; Tarsier; Bushbaby; Mouse_lemur; Sifaka; Malayan_flying_lemur; Lesser_Egyptian_jerboa; Prairie_vole; Golden_hamster; Prairie_deer_mous…
ENST00000285605	-0.3884435226564374	56.82758620689656	31.57142857142857	0.31800766283524906	0.19047619047619047	MARVELD1	106	154	140	ATT	0.0	100.0	0.183558426307	ATT; 106-154; Rank: 140; cov: 100.0	ENST00000285605.7	27	153	126	27	153	16	MARVELD1	27	chr10:97713751-97713876	plus	chr10:97713751-97713876	GAAAGGAGGAGAGGAAGAGAGGACTAAGAGGGGAGCAAGGCGAGGAGGCCGCGGCGGGCGCAGCGGGCACCTGGGCCGTGCTGCCCCCGCGAGCAAGGCGCCGCCATTCCGCTGCTCGGGGCGCCGCCGCCGCCGCCACCGCGCCCAGGGGCCATGCTCCCGCCGCCCCCGCGCCAGCCGCCGCCCCAGGCGCGTGCGGCCCGCGGCGCGGTGCGCCTGCAGCGGCCCTTCCTGCGCAGCCCGCTGGGCGTGTTGCGGCTGCTGCAGCTGCTGGCCGGCGCTGCCTTCTGGATCACTATCGCCACCAGCAAGTACCAGGGCCCCGTGCACTTCGCGCTCTTCGTGTCCGTGCTCTTCTGGCTGCTCACCCTGGGCCTCTACTTCCTCACGCTGCTGGGC…	GAAAGGAGGAGAGGAAGAGAGGACTAAGAGGGGAGCAAGGCGAGGAGGCCGCGGCGGGCGCAGCGGGCACCTGGGCCGTGCTGCCCCCGCGAGCAAGGCGCCGCCATTCCGCTGCTCGGGGCGCCGCCGCCGCCGCCACCGCGCCCAGGGGCC	0	0	0	0	0	0	0	0	0;0;0	0;0;0	0;0;0;0	0;0;0;0	-654.5245	91	Human; Chimp; Bonobo; Gorilla; Orangutan; Rhesus; Pig_tailed_macaque; Baboon; Drill; Sooty_mangabey; Green_monkey; Golden_snub_nosed_monkey; Black_snub_nosed_monkey; Angolan_colobus; Ugandan_red_Colobus; Marmoset; Mas_night_monkey; Squirrel_monkey; White_faced_sapajou; Bushbaby; Mouse_lemur; Sifaka; Malayan_flying_lemur; Lesser_Egyptian_jerboa; Prairie_vole; Golden_hamster; Prairie_deer_mouse; Mo…
ENST00000354725	-0.7189192443328153	227.45334796926446	58.859375	0.3333333333333333	0.27319587628865977	SND1	141	195	142	TTG	0.0	61.5384615385	0.338628172613	TTG; 141-195; Rank: 142; cov: 61.54	ENST00000354725.7	0	194	194	2	194	18	SND1	44	chr7:127652224-127652373	plus	chr7:127652182-127652373	GGCGGAGATCGCGTCTCTTTCGCTCCGTGTCCCGCTGCTGCTCCTGTGAGCGCCCGGCGAGTCCGTCCCGTCCACCGTCCGCAGCTGGTAGCCAGCCTGCCCCTCGCCTCGACTCCCTTTCACCAACACCGACACCCACATTGACACCTCCAGTCCGGCCAGCCGCTCCACTCGTTGCCTTTGCATCTCCACACATGGCGTCCTCCGCGCAGAGCGGCGGCTCCTCCGGGGGACCCGCGGTCCCCACCGTGCAGCGGGGCATCATCAAGATGGTCCTCTCAGGGTGCGCCATCATTGTCCGAGGTCAGCCTCGTGGTGGGCCTCCTCCTGAGCGGCAGATCAACCTCAGCAACATTCGTGCTGGAAATCTTGCTCGCCGGGCAGCCGCCACACAACCTG…	GGCGGAGATCGCGTCTCTTTCGCTCCGTGTCCCGCTGCTGCTCCTGTGAGCGCCCGGCGAGTCCGTCCCGTCCACCGTCCGCAGCTGGTAGCCAGCCTGCCCCTCGCCTCGACTCCCTTTCACCAACACCGACACCCACATTGACACCTCCAGTCCGGCCAGCCGCTCCACTCGTTGCCTTTGCATCTCCACAC	0	0	0	0	0	0	0	0	0;0;0	0;0;0	0;0;0;0	0;0;0;0	-2401.6937	116	Human; Chimp; Bonobo; Gorilla; Orangutan; Gibbon; Rhesus; Crab_eating_macaque; Pig_tailed_macaque; Baboon; Drill; Sooty_mangabey; Green_monkey; Golden_snub_nosed_monkey; Black_snub_nosed_monkey; Angolan_colobus; Ugandan_red_Colobus; Marmoset; Mas_night_monkey; Squirrel_monkey; White_faced_sapajou; Tarsier; Bushbaby; Mouse_lemur; Sifaka; Malayan_flying_lemur; Chinese_tree_shrew; Lesser_Egyptian_je…
ENST00000370986	-0.7068305152910968	131.59036144578315	21.724137931034484	0.3333333333333333	0.3103448275862069	GADD45A	378	435	143	GTG	0.0	78.5714285714	0.195776013575	GTG; 378-435; Rank: 143; cov: 78.57	ENST00000370986.8	347	434	87	347	434	19	GADD45A	347	chr1:67685408-67685494	plus	chr1:67685408-67685494	CTGACTCCAGGAGCTGGGGTCAAATTGCTGGAGCAGGCTGATTTGCATAGCCCAATGGCCAAGCTGCATGCAAATGAGGCGGAAGGTGGTTGGCTGAGGGTTGGCAGGATAACCCCGGAGAGCGGGGCCCTTTGTCCTCCAGTGGCTGGTAGGCAGTGGCTGGGAGGCAGCGGCCCAATTAGTGTCGTGCGGCCCGTGGCGAGGCGAGGTCCGGGGAGCGAGCGAGCAAGCAAGGCGGGAGGGGTGGCCGGAGCTGCGGCGGCTGGCACAGGAGGAGGAGCCCGGGCGGGCGAGGGGCGGCCGGAGAGCGCCAGGGCCTGAGCTGCCGGAGCGGCGCCTGTGAGTGAGTGCAGAAAGCAGGCGCCCGCGCGCTAGCCGTGGCAGGAGCAGCCCGCACGC…	CTGACTCCAGGAGCTGGGGTCAAATTGCTGGAGCAGGCTGATTTGCATAGCCCAATGGCCAAGCTGCATGCAAATGAGGCGGAAGGTGGTTGGCTGAGGGTTGGCAGGATAACCCCGGAGAGCGGGGCCCTTTGTCCTCCAGTGGCTGGTAGGCAGTGGCTGGGAGGCAGCGGCCCAATTAGTGTCGTGCGGCCCGTGGCGAGGCGAGGTCCGGGGAGCGAGCGAGCAAGCAAGGCGGGAGGGGTGGCCGGAGCTGCGGCGGCTGGCACAGGAGGAGGAGCCCGGGCGGGCGAGGGGCGGCCGGAGAGCGCCAGGGCCTGAGCTGCCGGAGCGGCGCCTGTGAGTGAGTGCAGAAAGCAGGCGCCCGCGCGCTAGCCGTGGCAGGAGCAGCCCGCACGC…	0	0	0	0	0	0	0	0	0;0;0	0;0;0	0;0;0;0	0;0;0;0	-715.6188	107	Human; Chimp; Bonobo; Gorilla; Orangutan; Gibbon; Rhesus; Crab_eating_macaque; Pig_tailed_macaque; Baboon; Drill; Sooty_mangabey; Green_monkey; Golden_snub_nosed_monkey; Black_snub_nosed_monkey; Angolan_colobus; Ugandan_red_Colobus; Marmoset; Mas_night_monkey; Squirrel_monkey; White_faced_sapajou; Bushbaby; Mouse_lemur; Sifaka; Malayan_flying_lemur; Chinese_tree_shrew; Lesser_Egyptian_jerboa; Pra…
ENST00000391842	-0.2970155394936556	101.22062350119906	43.375	0.28617106314948043	0.21764705882352944	PTOV1	108	171	144	GTG	0.0	62.5	0.457484445529	GTG; 108-171; Rank: 144; cov: 62.5	ENST00000391842.5	0	170	170	2	170	21	PTOV1	20	chr19:49851179-49851328	plus	chr19:49851161-49851328	AGTGGTTCGGCCGCGGCGACCCCACTCCGGCGGCGCGTCCCCCGAGCTTGGTACGGCTCAGCCCGTCTCCCCCGAAGCCGCGCGCCCGCGCCCGCGCCCCTCAGTCGGTGGAGCCCGCAGCCCCCCTTGTGGCCCGCGGCAGCTCCCCGCCCGCTCGGCCCGCGCCCGCCATGGTCCGTCCGCGCCGTGCCCCGTACCGCTCCGGCGCCGGGGGCCCCCTCGGGGGTCGCGGCCGCCCTCCGCGGCCCCTCGTGGTGCGCGCCGTCCGCTCGCGCTCCTGGCCTGCCAGCCCCCGAGGCCCGCAGCCTCCGCGGATCCGGGCCCGCTCGGCCCCTCCCATGGAAGGTGCTCGGGTCTTCGGGGCACTGGGTCCCATCGGTCCCTCCTCACCTGGGCTCA…	AGTGGTTCGGCCGCGGCGACCCCACTCCGGCGGCGCGTCCCCCGAGCTTGGTACGGCTCAGCCCGTCTCCCCCGAAGCCGCGCGCCCGCGCCCGCGCCCCTCAGTCGGTGGAGCCCGCAGCCCCCCTTGTGGCCCGCGGCAGCTCCCCGCCCGCTCGGCCCGCGCCCGCC	0	0	0	0	0	0	0	0	0;0;0	0;0;0	0;0;0;0	0;0;0;0	-1479.8886	90	Human; Chimp; Gorilla; Orangutan; Gibbon; Rhesus; Crab_eating_macaque; Pig_tailed_macaque; Baboon; Sooty_mangabey; Green_monkey; Golden_snub_nosed_monkey; Black_snub_nosed_monkey; Ugandan_red_Colobus; Marmoset; Mas_night_monkey; White_faced_sapajou; Tarsier; Bushbaby; Mouse_lemur; Sifaka; Malayan_flying_lemur; Chinese_tree_shrew; Lesser_Egyptian_jerboa; Prairie_vole; Golden_hamster; Mouse; Ryukyu…
ENST00000300291	-0.5754937790878665	325.6184210526316	78.5	0.3216374269005848	0.3194444444444444	NUDT21	129	174	145	CTG	0.0	60.0	0.521229360344	CTG; 129-174; Rank: 145; cov: 60.0	ENST00000300291.9	101	173	72	101	173	15	NUDT21	101	chr16:56451203-56451274	minus	chr16:56451203-56451274	CCTGCCGCCAGAGGCTCCGGGTTCACTTCCGGCGTGCCTACGCCTCCTCTTGCGCTGTCCTGTTAATGGCGGGCAGTAGCCGCTGAGGGGATTGCAGATAACCGCTTCCCGCACGGGGAAAGTCTACCCTGCCTGCCACTTTCTGCTCGCCGTCAGCGCCGGAGCTCGCCAGCATGTCTGTGGTACCGCCCAATCGCTCGCAGACCGGCTGGCCCCGGGGGGTCACTCAGTTCGGCAACAAGTACATCCAGCAGACGAAGCCCCTCACCCTGGAGCGCACCATCAACCTGTACCCTCTTACCAATTATACTTTTGGTACAAAAGAGCCCCTCTACGAGAAGGACAGCTCTGTTGCAGCCAGATTTCAGCGCATGAGGGAAGAATTTGATAAAATTGGAA…	CCTGCCGCCAGAGGCTCCGGGTTCACTTCCGGCGTGCCTACGCCTCCTCTTGCGCTGTCCTGTTAATGGCGGGCAGTAGCCGCTGAGGGGATTGCAGATAACCGCTTCCCGCACGGGGAAAGTCTACCCTGCCTGCCACTTTCTGCTCGCCGTCAGCGCCGGAGCTCGCCAGC	0	0	0	0	0	0	0	0	0;0;0	0;0;0	0;0;0;0	0;0;0;0	-1352.9431	117	Human; Chimp; Bonobo; Gorilla; Orangutan; Gibbon; Rhesus; Crab_eating_macaque; Pig_tailed_macaque; Baboon; Drill; Sooty_mangabey; Green_monkey; Golden_snub_nosed_monkey; Black_snub_nosed_monkey; Angolan_colobus; Ugandan_red_Colobus; Marmoset; Mas_night_monkey; Squirrel_monkey; White_faced_sapajou; Tarsier; Bushbaby; Mouse_lemur; Sifaka; Malayan_flying_lemur; Chinese_tree_shrew; Lesser_Egyptian_je…
ENST00000298190	1.2067411096431329	5.455089820359281	19.24615384615384	0.15169660678642716	0.19387755102040816	KRBOX4	146	197	146	AGG	0.0	100.0	6.333333333330001	AGG; 146-197; Rank: 146; cov: 100.0	ENST00000298190.10	0	196	196	1	196	17	KRBOX4	46	chrX:46447338-46447346+chrX:46448200-46448310+chrX:46450431-46450460	plus	chrX:46447293-46447346+chrX:46448200-46448310+chrX:46450431-46450460	AGTTCACACTGGCTGTTGTCAGCGGCCTCTGAGGTTTCAGGCTCTTGGCGGTGAAGGTCAGAGTGCAGACCTGAGACCACTGCTCACCGACTTCAGACTCCAGTTTATCTGTGCCCCAGCTTCCTCACTTAGTCTCAGAAGACTTAGGCTGAGGCCTCAGAAGGAGATCTCCATCCTTTGTCCAGAGCAGAACAGGATGGCCATGTCCCAGGAATCATTGACCTTCAAGGACGTGTTTGTGGACTTCACCCTGGAGGAGTGGCAGCAACTGGACTCTGCCCAGAAGAACCTCTACAGGGATGTCATGCTTGAGAACTACAGCCACCTGGTGTCCGTGGGGTATCTAGTTGCGAAGCCAGATGTGATCTTCAGGTTGGGACCAGGTGAAGAGTCCTGGAT…	AGTTCACACTGGCTGTTGTCAGCGGCCTCTGAGGTTTCAGGCTCTTGGCGGTGAAGGTCAGAGTGCAGACCTGAGACCACTGCTCACCGACTTCAGACTCCAGTTTATCTGTGCCCCAGCTTCCTCACTTAGTCTCAGAAGACTTAGGCTGAGGCCTCAGAAGGAGATCTCCATCCTTTGTCCAGAGCAGAACAGG	0	0	0	0	0	0	0	0	0;0;0	0;0;0	0;0;0;0	0;0;0;0	-2307.2346	98	Human; Chimp; Bonobo; Gorilla; Orangutan; Gibbon; Rhesus; Crab_eating_macaque; Pig_tailed_macaque; Baboon; Drill; Sooty_mangabey; Green_monkey; Proboscis_monkey; Golden_snub_nosed_monkey; Black_snub_nosed_monkey; Angolan_colobus; Ugandan_red_Colobus; Marmoset; Mas_night_monkey; Squirrel_monkey; White_faced_sapajou; Tarsier; Bushbaby; Mouse_lemur; Sifaka; Malayan_flying_lemur; Chinese_tree_shrew; …
ENST00000259021	-0.18750069850562515	31.419934640522875	21.971014492753625	0.2135076252723312	0.25120772946859904	KAT7	203	281	148	ACG	15.3846153846	85.7142857143	0.933324085634	ACG; 203-281; Rank: 148; cov: 85.71	ENST00000259021.8	73	280	207	73	280	26	KAT7	130	chr17:49788685-49788834	plus	chr17:49788628-49788834	AAAATGGCGCCCACTAGCTTCACCAAAAGGATCGAACTTCCCAGCACCCTCTCTGGCCCGTAACGTCAGGTGACGCGAGACCCAGCCGGAAGTGAAGGAAAAAGCGCTTCAGCCCGCGGCGCCTGCGCAGAACGCTCCAGACGCTGAGAGGCAGGAGGCACTAGGGATCGTCCGCAGGATTGGGACTGATACAGAGGCCGCCACGGAGCCCGCCGGAGCCACCGTTCCTGCTGCTGCCGCCGCTGCCCGAATCGGAACCGTCGGGCCGCAGCCGCCGGCAATGCCGCGAAGGAAGAGGAATGCAGGCAGTAGTTCAGATGGAACCGAAGATTCCGATTTTTCTACAGATCTCGAGCACACAGACAGTTCAGAAAGTGATGGCACATCCCGACGATCTGC…	AAAATGGCGCCCACTAGCTTCACCAAAAGGATCGAACTTCCCAGCACCCTCTCTGGCCCGTAACGTCAGGTGACGCGAGACCCAGCCGGAAGTGAAGGAAAAAGCGCTTCAGCCCGCGGCGCCTGCGCAGAACGCTCCAGACGCTGAGAGGCAGGAGGCACTAGGGATCGTCCGCAGGATTGGGACTGATACAGAGGCCGCCACGGAGCCCGCCGGAGCCACCGTTCCTGCTGCTGCCGCCGCTGCCCGAATCGGAACCGTCGGGCCGCAGCCGCCGGCA	0	0	0	0	0	0	0	0	0;0;0	0;0;0	0;0;0;0	0;0;0;0	-449.781	120	Human; Chimp; Bonobo; Gorilla; Orangutan; Gibbon; Rhesus; Crab_eating_macaque; Pig_tailed_macaque; Baboon; Drill; Sooty_mangabey; Green_monkey; Proboscis_monkey; Golden_snub_nosed_monkey; Black_snub_nosed_monkey; Angolan_colobus; Ugandan_red_Colobus; Marmoset; Mas_night_monkey; Squirrel_monkey; White_faced_sapajou; Tarsier; Bushbaby; Mouse_lemur; Sifaka; Malayan_flying_lemur; Chinese_tree_shrew; …
ENST00000261854	-0.04998561329453045	29.55854126679463	25.945054945054945	0.20409468969929626	0.17454545454545456	SPPL2A	186	276	149	ACG	0.0	76.0	1.95389563974	ACG; 186-276; Rank: 149; cov: 76.0	ENST00000261854.9	0	275	275	2	275	30	SPPL2A	125	chr15:50765534-50765683	minus	chr15:50765534-50765806	GTAGCGCCGGGACGCCGGGACGCCTGGATACCGGGAGAGCGCTGGGACTCTCCGAGCCCGGCGCGGGGGTTTCCGCATCTTACGGGCGGGGCCGGAAGAGGAAGTCGCGCTGCTGTGGCGGCCGCTGTAGCAGCGGCGGTCCAGTCGTAGCCCGGCCGCCCGCGCCTGTCCGGTCCGGTCCGGCCACGGAGGCAGCGCAGCGGCGGGACTCCGAGCCTACCCCGCCGAGTGAGCTGCGCCGCACCGTGCCGTCCCACCCGGCACCCACCAGTCCGATGGGGCCGCAGCGGCGGCTGTCCCCTGCCGGGGCCGCCCTACTCTGGGGCTTCCTGCTCCAGCTGACAGCCGCTCAGGAAGCAATCTTGCATGCGTCTGGAAATGGCACAACCAAGGACTACT…	GTAGCGCCGGGACGCCGGGACGCCTGGATACCGGGAGAGCGCTGGGACTCTCCGAGCCCGGCGCGGGGGTTTCCGCATCTTACGGGCGGGGCCGGAAGAGGAAGTCGCGCTGCTGTGGCGGCCGCTGTAGCAGCGGCGGTCCAGTCGTAGCCCGGCCGCCCGCGCCTGTCCGGTCCGGTCCGGCCACGGAGGCAGCGCAGCGGCGGGACTCCGAGCCTACCCCGCCGAGTGAGCTGCGCCGCACCGTGCCGTCCCACCCGGCACCCACCAGTCCG	0	0	0	0	0	0	0	0	0;0;0	0;0;0	0;0;0;0	0;0;0;0	-1054.1497	79	Human; Chimp; Bonobo; Gorilla; Orangutan; Gibbon; Rhesus; Crab_eating_macaque; Pig_tailed_macaque; Baboon; Sooty_mangabey; Green_monkey; Golden_snub_nosed_monkey; Black_snub_nosed_monkey; Angolan_colobus; Ugandan_red_Colobus; Marmoset; Mas_night_monkey; White_faced_sapajou; Mouse_lemur; Sifaka; Lesser_Egyptian_jerboa; Prairie_vole; Golden_hamster; Prairie_deer_mouse; Mouse; Ryukyu_mouse; Shrew_mo…
ENST00000320027	-0.6812229579917807	173.71245634458674	55.17582417582418	0.3329452852153667	0.32600732600732596	HSPH1	172	346	150	AGG	0.0	56.6037735849	0.477927293761	AGG; 172-346; Rank: 150; cov: 56.6	ENST00000320027.9	72	345	273	72	345	58	HSPH1	195	chr13:31161583-31161732	minus	chr13:31161583-31161855	GAGGAAGTGGGACCTCCCCTTTTGGGTCGGTAGTTCAGCGCCGGCGCCGGTGTGCGAGCCGCGGCAGAGTGAGGCAGGCAACCCGAGGTGCGGAGCGACCTGCGGAGGCTGAGCCCCGCTTTCTCCCAGGGTTTCTTATCAGCCAGCCGCCGCTGTCCCCGGGGGAGTAGGAGGCTCCTGACAGGCCGCGGCTGTCTGTGTGTCCTTCTGAGTGTCAGAGGAACGGCCAGACCCCGCGGGCCGGAGCAGAACGCGGCCAGGGCAGAAAGCGGCGGCAGGAGAAGCAGGCAGGGGGCCGGAGGACGCAGACCGAGACCCGAGGCGGAGGCGGACCGCGAGCCGGCCATGTCGGTGGTGGGGTTGGACGTGGGCTCGCAGAGCTGCTACATCGCGGTAGCC…	GAGGAAGTGGGACCTCCCCTTTTGGGTCGGTAGTTCAGCGCCGGCGCCGGTGTGCGAGCCGCGGCAGAGTGAGGCAGGCAACCCGAGGTGCGGAGCGACCTGCGGAGGCTGAGCCCCGCTTTCTCCCAGGGTTTCTTATCAGCCAGCCGCCGCTGTCCCCGGGGGAGTAGGAGGCTCCTGACAGGCCGCGGCTGTCTGTGTGTCCTTCTGAGTGTCAGAGGAACGGCCAGACCCCGCGGGCCGGAGCAGAACGCGGCCAGGGCAGAAAGCGGCGGCAGGAGAAGCAGGCAGGGGGCCGGAGGACGCAGACCGAGACCCGAGGCGGAGGCGGACCGCGAGCCGGCC	0	0	0	0	0	0	0	0	0;0;0	0;0;0	0;0;0;0	0;0;0;0	-1504.4765	101	Human; Chimp; Bonobo; Gorilla; Orangutan; Gibbon; Rhesus; Crab_eating_macaque; Pig_tailed_macaque; Baboon; Drill; Sooty_mangabey; Green_monkey; Golden_snub_nosed_monkey; Black_snub_nosed_monkey; Angolan_colobus; Ugandan_red_Colobus; Marmoset; Mas_night_monkey; Squirrel_monkey; White_faced_sapajou; Bushbaby; Mouse_lemur; Sifaka; Malayan_flying_lemur; Chinese_tree_shrew; Lesser_Egyptian_jerboa; Pra…
ENST00000612661	-0.2679630603326181	246.027027027027	132.66666666666666	0.3333333333333333	0.29239766081871343	MARCKS	349	385	151	TTG	0.0	57.1428571429	0.531479289941	TTG; 349-385; Rank: 151; cov: 57.14	ENST00000612661.1	213	384	171	213	384	12	MARCKS	234	chr6:113857596-113857745	plus	chr6:113857575-113857745	CCCGCATCTTATTAGCAACCAGGGAGATTTCTCCATTTTCCTCTTGTCTACAGTGCGGCTACAAATCTGGGATTTTTTTATTACTTCTTTTTTTTTCGAACTACACTTGGGCTCCTTTTTTTGTGCTCGACTTTTCCACCCTTTTTCCCTCCCTCCTGTGCTGCTGCTTTTTGATCTCTTCGACTAAAATTTTTTTATCCGGAGTGTATTTAATCGGTTCTGTTCTGTCCTCTCCACCACCCCCACCCCCCTCCCTCCGGTGTGTGTGCCGCTGCCGCTGTTGCCGCCGCCGCTGCTGCTGCTGCTCGCCCCGTCGTTACACCAACCCGAGGCTCTTTGTTTCCCCTCTTGGATCTGTTGAGTTTCTTTGTTGAAGAAGCCAGCATGGGTGCCCAGTTC…	CCCGCATCTTATTAGCAACCAGGGAGATTTCTCCATTTTCCTCTTGTCTACAGTGCGGCTACAAATCTGGGATTTTTTTATTACTTCTTTTTTTTTCGAACTACACTTGGGCTCCTTTTTTTGTGCTCGACTTTTCCACCCTTTTTCCCTCCCTCCTGTGCTGCTGCTTTTTGATCTCTTCGACTAAAATTTTTTTATCCGGAGTGTATTTAATCGGTTCTGTTCTGTCCTCTCCACCACCCCCACCCCCCTCCCTCCGGTGTGTGTGCCGCTGCCGCTGTTGCCGCCGCCGCTGCTGCTGCTGCTCGCCCCGTCGTTACACCAACCCGAGGCTCTTTGTTTCCCCTCTTGGATCTGTTGAGTTTCTTTGTTGAAGAAGCCAGC	0	0	0	0	0	0	0	0	0;0;0	0;0;0	0;0;0;0	0;0;0;0	16.394000000000002	115	Human; Chimp; Bonobo; Gorilla; Orangutan; Gibbon; Rhesus; Crab_eating_macaque; Pig_tailed_macaque; Baboon; Drill; Sooty_mangabey; Green_monkey; Proboscis_monkey; Golden_snub_nosed_monkey; Black_snub_nosed_monkey; Angolan_colobus; Ugandan_red_Colobus; Marmoset; Mas_night_monkey; Squirrel_monkey; White_faced_sapajou; Bushbaby; Mouse_lemur; Sifaka; Malayan_flying_lemur; Chinese_tree_shrew; Lesser_Eg…
ENST00000351004	-0.4327160696943114	117.30140845070423	38.733870967741936	0.3276995305164319	0.24664879356568364	GNAI1	137	374	152	TTG	0.411764705882	51.351351351400005	0.473169285503	TTG; 137-374; Rank: 152; cov: 51.35	ENST00000351004.7	0	373	373	1	373	79	GNAI1	223	chr7:80135011-80135160	plus	chr7:80134789-80135160	GGAGGGGCGGGCAGGGGCGGGGCCGCGGCGGCGCGCGGAGGCCGAGCTCGGCTGGGCTTGGCGAGGCTGCGGCGCGGCCACCGGCGGGAGTGCAGCGGCCACTGTACCCAGAGATTCAAAACCCCAAACCCGGGACTTGGGGGCGCTGAGCCGGGCCGGGAAGCAGAGCCTGGTCGTGAGGAACAGCCGCCCGTTGCTGTCTGCCCCTTTGCGGACAGCGTCTCCCTCGACTCCGCTTAGGAAGTGGTGGGGGCGGCGTGGCCCCCGTCGGGAGGCGTTCGAACGCCCGCTAGGAGAGAGAAAGGATTCCCCTGTGCTTGGAGCCCGCACTCGGGCGCGGAGGGAGCGGCGGCAGGCTCTCGCTTTCGGCACCATGGGCTGCACGCTGAGCGCCGAGGA…	GGAGGGGCGGGCAGGGGCGGGGCCGCGGCGGCGCGCGGAGGCCGAGCTCGGCTGGGCTTGGCGAGGCTGCGGCGCGGCCACCGGCGGGAGTGCAGCGGCCACTGTACCCAGAGATTCAAAACCCCAAACCCGGGACTTGGGGGCGCTGAGCCGGGCCGGGAAGCAGAGCCTGGTCGTGAGGAACAGCCGCCCGTTGCTGTCTGCCCCTTTGCGGACAGCGTCTCCCTCGACTCCGCTTAGGAAGTGGTGGGGGCGGCGTGGCCCCCGTCGGGAGGCGTTCGAACGCCCGCTAGGAGAGAGAAAGGATTCCCCTGTGCTTGGAGCCCGCACTCGGGCGCGGAGGGAGCGGCGGCAGGCTCTCGCTTTCGGCACC	0	0	0	0	0	0	0	0	0;0;0	0;0;0	0;0;0;0	0;0;0;0	-1783.2623	92	Human; Chimp; Gorilla; Orangutan; Gibbon; Rhesus; Crab_eating_macaque; Pig_tailed_macaque; Baboon; Sooty_mangabey; Green_monkey; Golden_snub_nosed_monkey; Black_snub_nosed_monkey; Angolan_colobus; Ugandan_red_Colobus; Marmoset; Mas_night_monkey; White_faced_sapajou; Tarsier; Mouse_lemur; Sifaka; Chinese_tree_shrew; Prairie_vole; Golden_hamster; Prairie_deer_mouse; Mouse; Ryukyu_mouse; Shrew_mouse…
ENST00000392222	-0.05587913026288117	277.8318584070797	140.0	0.06784660766961652	0.2962962962962963	EEF1B2	310	376	154	GTG	10.6666666667	47.058823529399994	0.948961081794	GTG; 310-376; Rank: 154; cov: 47.06	ENST00000392222.6	267	375	108	267	375	22	EEF1B2	267	chr2:206159872-206159979	plus	chr2:206159872-206159979	CCCCAGCCTCGAGGCCGGGCGTCTTCGGTCATCTCCGGCGCTTCTAGGGCTGGTTCCCGTCATCTTCGGGAGCCGTGGAGGTACGAACTTAAGACATGCCTATTTTATTAATTTACTTCCAAACGCAACGAAAGGTCCATGGACAATTTGTGGGCCATTTAATTCAGGGCCCCCAATTCGTACGTGGAGAAGTGGGAATGCAAAAGTACTTTGACCTTTAACCTTCGGTCCGGCGCGGTGGAGGGAAACGCCTCCGTCTCTATATAAGGAATTTTCCGGTCTCTTCGGGTCCTTTTTCCTCTCTTCAGCGTGGGGCGCCCACAATTTGCGCGCTCTCTTTCTGCTGCTCCCCAGCTCTCGGATACAGCCGACACCATGGGTTTCGGAGACCTGAAAAGC…	CCCCAGCCTCGAGGCCGGGCGTCTTCGGTCATCTCCGGCGCTTCTAGGGCTGGTTCCCGTCATCTTCGGGAGCCGTGGAGGTACGAACTTAAGACATGCCTATTTTATTAATTTACTTCCAAACGCAACGAAAGGTCCATGGACAATTTGTGGGCCATTTAATTCAGGGCCCCCAATTCGTACGTGGAGAAGTGGGAATGCAAAAGTACTTTGACCTTTAACCTTCGGTCCGGCGCGGTGGAGGGAAACGCCTCCGTCTCTATATAAGGAATTTTCCGGTCTCTTCGGGTCCTTTTTCCTCTCTTCAGCGTGGGGCGCCCACAATTTGCGCGCTCTCTTTCTGCTGCTCCCCAGCTCTCGGATACAGCCGACACC	0	0	0	0	0	0	0	0	0;0;0	0;0;0	0;0;0;0	0;0;0;0	-3208.3179	117	Human; Chimp; Bonobo; Gorilla; Orangutan; Gibbon; Rhesus; Crab_eating_macaque; Pig_tailed_macaque; Baboon; Drill; Sooty_mangabey; Green_monkey; Proboscis_monkey; Golden_snub_nosed_monkey; Black_snub_nosed_monkey; Angolan_colobus; Ugandan_red_Colobus; Marmoset; Mas_night_monkey; Squirrel_monkey; White_faced_sapajou; Tarsier; Bushbaby; Mouse_lemur; Sifaka; Malayan_flying_lemur; Chinese_tree_shrew; …
ENST00000262067	-0.7566891358840584	58.90731707317073	10.583333333333334	0.33170731707317075	0.10161662817551964	TSPAN13	326	434	155	TTG	0.0	80.6451612903	0.459384352287	TTG; 326-434; Rank: 155; cov: 80.65	ENST00000262067.4	0	433	433	1	433	36	TSPAN13	283	chr7:16753818-16753967	plus	chr7:16753536-16753967	ACCTGCTCCTGGGGAAACTACACCAAGGCCGCCGCTCTGGCCTGGGGCTCCCTCCCACACGGCCTTGGCCCTCTCCCCCTCGCCCCGGGACCGCTCCGCCCCTCCCGGATCCCGGTCGGCGGAGCGCATTTATTTGCATATTTCTACCTTTGTTCCCTGCCAGCGGCCAATCAGCGCGCGGGGCGAGACGAAGGGGCTGGGCGGGGCTCGGGCTCCTGCTCCGGCTCAGCTGCGGCGGCCGCAGGTTCCAAAGCGGGTCCGAGCCGCCGCCGCGCGCGCGCCGCGCACTGCAGCCCCAGGCCCCGGCCCCCCACCCACGTCTGCGTTGCTGCCCCGCCTGGGCCAGGCCCCAAAGGCAAGGACAAAGCAGCTGTCAGGGAACCTCCGCCGGAGTCGAAT…	ACCTGCTCCTGGGGAAACTACACCAAGGCCGCCGCTCTGGCCTGGGGCTCCCTCCCACACGGCCTTGGCCCTCTCCCCCTCGCCCCGGGACCGCTCCGCCCCTCCCGGATCCCGGTCGGCGGAGCGCATTTATTTGCATATTTCTACCTTTGTTCCCTGCCAGCGGCCAATCAGCGCGCGGGGCGAGACGAAGGGGCTGGGCGGGGCTCGGGCTCCTGCTCCGGCTCAGCTGCGGCGGCCGCAGGTTCCAAAGCGGGTCCGAGCCGCCGCCGCGCGCGCGCCGCGCACTGCAGCCCCAGGCCCCGGCCCCCCACCCACGTCTGCGTTGCTGCCCCGCCTGGGCCAGGCCCCAAAGGCAAGGACAAAGCAGCTGTCAGGGAACCTCCGCCGGAGTCGAAT…	0	0	0	0	0	0	0	0	0;0;0	0;0;0	0;0;0;0	0;0;0;0	-2205.3447	111	Human; Chimp; Bonobo; Gorilla; Orangutan; Gibbon; Rhesus; Crab_eating_macaque; Pig_tailed_macaque; Baboon; Drill; Sooty_mangabey; Green_monkey; Proboscis_monkey; Golden_snub_nosed_monkey; Black_snub_nosed_monkey; Angolan_colobus; Ugandan_red_Colobus; Marmoset; Mas_night_monkey; Squirrel_monkey; White_faced_sapajou; Tarsier; Bushbaby; Mouse_lemur; Sifaka; Malayan_flying_lemur; Chinese_tree_shrew; …
ENST00000270625	-0.1842367219531868	494.0377358490566	42.111111111111114	0.2746331236897275	0.27710843373493976	RPS11	45	84	156	ACG	0.0	100.0	0.0851931397267	ACG; 45-84; Rank: 156; cov: 100.0	ENST00000270625.6	0	83	83	2	83	13	RPS11	2	chr19:49496376-49496456	plus	chr19:49496376-49496456	GTCACTTCCTCTCCAGCCCCTGCGTAATCGATAAGGAAACCCGGACGCTGCTGCCCCTTTCTTTTTTTCAGGCGGCCGGGAAGATGGCGGACATTCAGACTGAGCGTGCCTACCAAAAGCAGCCGACCATCTTTCAAAACAAGAAGAGGGTCCTGCTGGGAGAAACTGGCAAGGAGAAGCTCCCGCGGTACTACAAGAACATCGGTCTGGGCTTCAAGACACCCAAGGAGGCTATTGAGGGCACCTACATTGACAAGAAATGCCCCTTCACTGGTAATGTGTCCATTCGAGGGCGGATCCTCTCTGGCGTGGTGACCAAGATGAAGATGCAGAGGACCATTGTCATCCGCCGAGACTATCTGCACTACATCCGCAAGTACAACCGCTTCGAGAAGCGCC…	GTCACTTCCTCTCCAGCCCCTGCGTAATCGATAAGGAAACCCGGACGCTGCTGCCCCTTTCTTTTTTTCAGGCGGCCGGGAAG	0	0	0	0	0	0	0	0	0;0;0	0;0;0	0;0;0;0	0;0;0;0	-937.2742	113	Human; Chimp; Bonobo; Gorilla; Orangutan; Gibbon; Rhesus; Crab_eating_macaque; Pig_tailed_macaque; Baboon; Drill; Sooty_mangabey; Green_monkey; Golden_snub_nosed_monkey; Black_snub_nosed_monkey; Angolan_colobus; Marmoset; Mas_night_monkey; Squirrel_monkey; White_faced_sapajou; Tarsier; Bushbaby; Mouse_lemur; Sifaka; Malayan_flying_lemur; Chinese_tree_shrew; Lesser_Egyptian_jerboa; Prairie_vole; C…
ENST00000361337	-0.6845185565414356	193.2976501305484	49.68831168831169	0.3333333333333333	0.27705627705627706	TOP1	140	251	157	CTG	0.315789473684	43.75	0.194501679415	CTG; 140-251; Rank: 157; cov: 43.75	ENST00000361337.2	19	250	231	19	250	37	TOP1	100	chr20:41028918-41029067	plus	chr20:41028837-41029067	AGCCCAAATGCGAACTTAGGCTGTTACACAACTGCTGGGGTCTGTTCTCGCCGCCCGCCCGGCAGTCAGGCAGCGTCGCCGCCGTGGTAGCAGCCTCAGCCGTTTCTGGAGTCTCGGGCCCACAGTCACCGCCGCTTACCTGCGCCTCCTCGAGCCTCCGGAGTCCCCGTCCGCCCGCACAGGCCGGTTCGCCGTCTGCGTCTCCCCCACGCCGCCTCGCCTGCCGCCGCGCTCGTCCCTCCGGGCCGACATGAGTGGGGACCACCTCCACAACGATTCCCAGATCGAAGCGGATTTCCGATTGAATGATTCTCATAAACACAAAGATAAACACAAAGATCGAGAACACCGGCACAAAGAACACAAGAAGGAGAAGGACCGGGAAAAGTCCAAGCATAG…	AGCCCAAATGCGAACTTAGGCTGTTACACAACTGCTGGGGTCTGTTCTCGCCGCCCGCCCGGCAGTCAGGCAGCGTCGCCGCCGTGGTAGCAGCCTCAGCCGTTTCTGGAGTCTCGGGCCCACAGTCACCGCCGCTTACCTGCGCCTCCTCGAGCCTCCGGAGTCCCCGTCCGCCCGCACAGGCCGGTTCGCCGTCTGCGTCTCCCCCACGCCGCCTCGCCTGCCGCCGCGCTCGTCCCTCCGGGCCGAC	0	0	0	0	0	0	0	0	0;0;0	0;0;0	0;0;0;0	0;0;0;0	-2249.0732	105	Human; Chimp; Bonobo; Gorilla; Orangutan; Gibbon; Rhesus; Crab_eating_macaque; Pig_tailed_macaque; Baboon; Sooty_mangabey; Green_monkey; Proboscis_monkey; Golden_snub_nosed_monkey; Black_snub_nosed_monkey; Angolan_colobus; Ugandan_red_Colobus; Marmoset; Mas_night_monkey; Squirrel_monkey; White_faced_sapajou; Tarsier; Bushbaby; Mouse_lemur; Sifaka; Malayan_flying_lemur; Lesser_Egyptian_jerboa; Pra…
ENST00000381750	-0.4883543008010406	71.55347593582887	34.339285714285715	0.3333333333333333	0.2619047619047619	RCL1	149	224	158	ATC	0.37037037037	65.0	0.6770232183600001	ATC; 149-224; Rank: 158; cov: 65.0	ENST00000381750.8	55	223	168	55	223	25	RCL1	73	chr9:4792942-4793091	plus	chr9:4792924-4793091	GAGGCGGGGAGGTGGCCACTGGCTCCGCCCCGCTCCCCTCTGACCCGGTGTCTAGTCTCTCCGTCTTCCTGTTCCAAACCACGTGGACGCGTCTGGGCTGCTGGAGGCAGCCCGAGCCGCCGCCGTCGGTGTCGCCGCCACCACCACCATCGGAGTCACGAGTCCCGCGTCTGTCCGAAGTCGCCGCTCTCGGGCTGCTCACGTCTCTTCGGAGAGCGCGCACATGGCGACTCAGGCGCACTCCCTCAGCTACGCAGGGTGCAACTTCTTGCGCCAACGTCTGGTCCTGTCTACCCTGAGCGGGCGCCCCGTCAAAATCCGAAAGATTCGGGCCAGAGACGACAACCCGGGCCTCCGAGATTTTGAAGCCAGCTTCATAAGGCTATTGGACAAAATAAC…	GAGGCGGGGAGGTGGCCACTGGCTCCGCCCCGCTCCCCTCTGACCCGGTGTCTAGTCTCTCCGTCTTCCTGTTCCAAACCACGTGGACGCGTCTGGGCTGCTGGAGGCAGCCCGAGCCGCCGCCGTCGGTGTCGCCGCCACCACCACCATCGGAGTCACGAGTCCCGCGTCTGTCCGAAGTCGCCGCTCTCGGGCTGCTCACGTCTCTTCGGAGAGCGCGCAC	0	0	0	0	0	0	0	0	0;0;0	0;0;0	0;0;0;0	0;0;0;0	-1620.3372	102	Human; Chimp; Bonobo; Gorilla; Orangutan; Gibbon; Rhesus; Crab_eating_macaque; Pig_tailed_macaque; Baboon; Drill; Sooty_mangabey; Green_monkey; Proboscis_monkey; Golden_snub_nosed_monkey; Black_snub_nosed_monkey; Angolan_colobus; Ugandan_red_Colobus; Marmoset; Mas_night_monkey; Squirrel_monkey; White_faced_sapajou; Bushbaby; Mouse_lemur; Sifaka; Chinese_tree_shrew; Lesser_Egyptian_jerboa; Prairie…
ENST00000377687	-0.4475216890426785	59.01091703056768	22.88785046728972	0.3275109170305677	0.2616822429906542	KLF5	399	537	160	CTG	0.0	68.2926829268	0.396436639095	CTG; 399-537; Rank: 160; cov: 68.29	ENST00000377687.5	215	536	321	215	536	46	KLF5	386	chr13:73059178-73059327	plus	chr13:73059007-73059327	GCGGCCGCCCTGCGCGCGAAGCTCGTGGCCCGAGAGGGGTGCGGTCGGGCCGACGGAGGCGGGGCCCTGGCTGCCTCTCTCCCTGCTCATAGGCTGGCCGCTCAGGCCTGGCCGGCCTCGGGGCCTCGGGATTCGCGGCGGCGCTGCCAATCAGGCGATCGGGCCCCGCCCCCCCGGAGTTGGGTGAAATAGAGGCGGGCGTCAAGTGTCAGTAGTCGCGGGGCAGGTACGTGCGCTCGCGGTTCTCTCGCGGAGGTCGGCGGTGGCGGGAGCGGGCTCCGGAGAGCCTGAGAGCACGGTGGGGCGGGGCGGGAGAAAGTGGCCGCCCGGAGGACGTTGGCGTTTACGTGTGGAAGAGCGGAAGAGTTTTGCTTTTCGTGCGCGCCTTCGAAAACTGCC…	GCGGCCGCCCTGCGCGCGAAGCTCGTGGCCCGAGAGGGGTGCGGTCGGGCCGACGGAGGCGGGGCCCTGGCTGCCTCTCTCCCTGCTCATAGGCTGGCCGCTCAGGCCTGGCCGGCCTCGGGGCCTCGGGATTCGCGGCGGCGCTGCCAATCAGGCGATCGGGCCCCGCCCCCCCGGAGTTGGGTGAAATAGAGGCGGGCGTCAAGTGTCAGTAGTCGCGGGGCAGGTACGTGCGCTCGCGGTTCTCTCGCGGAGGTCGGCGGTGGCGGGAGCGGGCTCCGGAGAGCCTGAGAGCACGGTGGGGCGGGGCGGGAGAAAGTGGCCGCCCGGAGGACGTTGGCGTTTACGTGTGGAAGAGCGGAAGAGTTTTGCTTTTCGTGCGCGCCTTCGAAAACTGCC…	0	0	0	0	0	0	0	0	0;0;0	0;0;0	0;0;0;0	0;0;0;0	-1664.1411	96	Human; Chimp; Bonobo; Gorilla; Orangutan; Gibbon; Rhesus; Crab_eating_macaque; Pig_tailed_macaque; Baboon; Drill; Sooty_mangabey; Green_monkey; Golden_snub_nosed_monkey; Black_snub_nosed_monkey; Angolan_colobus; Ugandan_red_Colobus; Marmoset; Mas_night_monkey; Squirrel_monkey; White_faced_sapajou; Bushbaby; Mouse_lemur; Sifaka; Malayan_flying_lemur; Chinese_tree_shrew; Lesser_Egyptian_jerboa; Pra…
ENST00000398136	-0.7140458673247659	414.3684210526316	32.957142857142856	0.3333333333333333	0.21140142517814728	TMEM123	392	422	163	ACG	0.0	80.0	0.37590189621	ACG; 392-422; Rank: 163; cov: 80.0	ENST00000398136.6	0	421	421	1	421	10	TMEM123	271	chr11:102452624-102452773	minus	chr11:102452624-102453043	AAAGGCTTCCTTCCGGGCACCGCGAAGCCAGCGTGCTCAGCATTCAGGGAGGCAGCGGCGCTCGCCTTCATCCAGGACAACAAAACTGCCATTTCCGAAGAGAAAGGAAACGGCTCGCGGTTTCTGGGGTTCCCAAGCGCGCGCCTGCGAGGGAGGCCGCGAGCCGAGTCGCCACGCCCAGAACCCCGAGCCCGCCCCCGCGCCACCCAGCCCGGCCCCGCCGCCCCGGCTGCGCACGCGACGCCCCCTCCAGGCCCCGCTCCTGCGCCCTATTTGGTCATTCGGGGGGCAAGCGGCGGGAGGGGAAACGTGCGCGGCCGAAGGGGAAGCGGAGCCGGCGCCGGCTGCGCAGAGGAGCCGCTCTCGCCGCCGCCACCTCGGCTGGGAGCCCACGAGGCT…	AAAGGCTTCCTTCCGGGCACCGCGAAGCCAGCGTGCTCAGCATTCAGGGAGGCAGCGGCGCTCGCCTTCATCCAGGACAACAAAACTGCCATTTCCGAAGAGAAAGGAAACGGCTCGCGGTTTCTGGGGTTCCCAAGCGCGCGCCTGCGAGGGAGGCCGCGAGCCGAGTCGCCACGCCCAGAACCCCGAGCCCGCCCCCGCGCCACCCAGCCCGGCCCCGCCGCCCCGGCTGCGCACGCGACGCCCCCTCCAGGCCCCGCTCCTGCGCCCTATTTGGTCATTCGGGGGGCAAGCGGCGGGAGGGGAAACGTGCGCGGCCGAAGGGGAAGCGGAGCCGGCGCCGGCTGCGCAGAGGAGCCGCTCTCGCCGCCGCCACCTCGGCTGGGAGCCCACGAGGCT…	0	0	0	0	0	0	0	0	0;0;0	0;0;0	0;0;0;0	0;0;0;0	-2590.315	89	Human; Chimp; Bonobo; Gorilla; Orangutan; Gibbon; Rhesus; Crab_eating_macaque; Pig_tailed_macaque; Baboon; Drill; Sooty_mangabey; Green_monkey; Proboscis_monkey; Golden_snub_nosed_monkey; Black_snub_nosed_monkey; Angolan_colobus; Ugandan_red_Colobus; Marmoset; Mas_night_monkey; Squirrel_monkey; White_faced_sapajou; Bushbaby; Mouse_lemur; Sifaka; Malayan_flying_lemur; Chinese_tree_shrew; Prairie_v…
ENST00000545797	-0.554557266939426	87.44395604395605	33.91358024691357	0.3296703296703297	0.2295081967213115	DAPK3	194	245	166	GTG	0.0	83.3333333333	0.748201438849	GTG; 194-245; Rank: 166; cov: 83.33	ENST00000545797.6	0	244	244	1	244	17	DAPK3	94	chr19:3969736-3969829+chr19:3970921-3970976	minus	chr19:3969736-3969829+chr19:3970921-3971069	GGCGGTGGCCAGCGCGGCGGCGCCGGCCGTATTCTCCGGGCTGCGGAGGGTAAAGAGCGGGCTCGGGCCGAGGCTGGAGGGCTGGGTGGGGCCAGAGCGGCGCTTCGGGGGCCCGCGGAGGACGAGGGAGGGAGAGAATCTGAGGAGCTGGGTTGCCATTAGGGGACTCCTGAGGTCCTATCTCCAGGCTGCGGTGACTGCACTTTCCCTGGAGTGGAAGCTGCTGGAAGGCGGACCGGCCGCCATGTCCACGTTCAGGCAGGAGGACGTGGAGGACCATTATGAGATGGGGGAGGAGCTGGGCAGCGGCCAGTTTGCGATCGTGCGGAAGTGCCGGCAGAAGGGCACGGGCAAGGAGTACGCAGCCAAGTTCATCAAGAAGCGCCGCCTGTCATCCAG…	GGCGGTGGCCAGCGCGGCGGCGCCGGCCGTATTCTCCGGGCTGCGGAGGGTAAAGAGCGGGCTCGGGCCGAGGCTGGAGGGCTGGGTGGGGCCAGAGCGGCGCTTCGGGGGCCCGCGGAGGACGAGGGAGGGAGAGAATCTGAGGAGCTGGGTTGCCATTAGGGGACTCCTGAGGTCCTATCTCCAGGCTGCGGTGACTGCACTTTCCCTGGAGTGGAAGCTGCTGGAAGGCGGACCGGCCGCC	0	0	0	0	0	0	0	0	0;0;0	0;0;0	0;0;0;0	0;0;0;0	-1942.3445	113	Human; Chimp; Bonobo; Gorilla; Orangutan; Rhesus; Crab_eating_macaque; Pig_tailed_macaque; Baboon; Drill; Sooty_mangabey; Green_monkey; Proboscis_monkey; Golden_snub_nosed_monkey; Black_snub_nosed_monkey; Angolan_colobus; Ugandan_red_Colobus; Marmoset; Mas_night_monkey; Squirrel_monkey; White_faced_sapajou; Tarsier; Bushbaby; Mouse_lemur; Sifaka; Malayan_flying_lemur; Chinese_tree_shrew; Lesser_E…
ENST00000381192	0.09981778503009804	90.46236559139786	140.56666666666666	0.05197132616487455	0.15384615384615385	CD99	144	183	167	CTG	0.0	62.5	4.0780042482	CTG; 144-183; Rank: 167; cov: 62.5	ENST00000381192.8	0	182	182	2	182	13	CD99	32	chrX:2691211-2691360	plus	chrX:2691181-2691360	GCGCGCGTGGAGGCCGGGGCGGGGCGGGCGCAGCCGGCGCTGAGCTTGCAGGGCCGCTCCCCTCACCCGCCCCCTTCGAGTCCCCGGGCTTCGCCCCACCCGGCCCGTGGGGGAGTATCTGTCCTGCCGCCTTCGCCCACGCCCTGCACTCCGGGACCGTCCCTGCGCGCTCTGGGCGCACCATGGCCCGCGGGGCTGCGCTGGCGCTGCTGCTCTTCGGCCTGCTGGGTGTTCTGGTCGCCGCCCCGGATGGTGGTTTCGATTTATCCGATGCCCTTCCTGACAATGAAAACAAGAAACCCACTGCAATCCCCAAGAAACCCAGTGCTGGGGATGACTTTGACTTAGGAGATGCTGTTGTTGATGGAGAAAATGACGACCCACGACCACCGAACCCAC…	GCGCGCGTGGAGGCCGGGGCGGGGCGGGCGCAGCCGGCGCTGAGCTTGCAGGGCCGCTCCCCTCACCCGCCCCCTTCGAGTCCCCGGGCTTCGCCCCACCCGGCCCGTGGGGGAGTATCTGTCCTGCCGCCTTCGCCCACGCCCTGCACTCCGGGACCGTCCCTGCGCGCTCTGGGCGCACC	0	0	0	0	0	0	0	0	0;0;0	0;0;0	0;0;0;0	0;0;0;0	-622.2729	40	Human; Chimp; Bonobo; Gorilla; Orangutan; Rhesus; Crab_eating_macaque; Pig_tailed_macaque; Baboon; Sooty_mangabey; Green_monkey; Golden_snub_nosed_monkey; Black_snub_nosed_monkey; Ugandan_red_Colobus; Mas_night_monkey; White_faced_sapajou; Bushbaby; Mouse_lemur; Sifaka; Malayan_flying_lemur; Naked_mole_rat; Killer_whale; Beluga_whale; Yangtze_river_dolphin; Cow; Water_buffalo; Goat; Pig; Horse; W…
ENST00000259512	-0.521492295567081	255.63888888888889	115.0	0.3333333333333333	0.3333333333333333	DERL1	254	302	169	ACG	0.0	81.8181818182	0.3857617303930001	ACG; 254-302; Rank: 169; cov: 81.82	ENST00000259512.8	217	301	84	217	301	16	DERL1	217	chr8:123042123-123042206	minus	chr8:123042123-123042206	ACCTGGCTCCGCCCCCCAGGACGCCGAGCCTCGGCCGGGCGGTAAAATCGGCGCTTACCCTTTAAGCGGCGGGACTTCTGGTCACGTCGTCCGCGGTCGCCGGAAGGGGAAGTTTCGCCTCAGAAGGCTGCCTCGCTGGTCCGAATTCGGTGGCGCCACGTCCGCCCGTCTCCGCCTTCTGCATCGCGGCTTCGGCGGCTTCCACCTAGACACCTAACAGTCGCGGAGCCGGCCGCGTCGTGAGGGGGTCGGCACGGGGAGTCGGGCGGTCTTGTGCATCTTGGCTACCTGTGGGTCGAAGATGTCGGACATCGGAGACTGGTTCAGGAGCATCCCGGCGATCACGCGCTATTGGTTCGCCGCCACCGTCGCCGTGCCCTTGGTCGGCAAACTCGGCCT…	ACCTGGCTCCGCCCCCCAGGACGCCGAGCCTCGGCCGGGCGGTAAAATCGGCGCTTACCCTTTAAGCGGCGGGACTTCTGGTCACGTCGTCCGCGGTCGCCGGAAGGGGAAGTTTCGCCTCAGAAGGCTGCCTCGCTGGTCCGAATTCGGTGGCGCCACGTCCGCCCGTCTCCGCCTTCTGCATCGCGGCTTCGGCGGCTTCCACCTAGACACCTAACAGTCGCGGAGCCGGCCGCGTCGTGAGGGGGTCGGCACGGGGAGTCGGGCGGTCTTGTGCATCTTGGCTACCTGTGGGTCGAAG	0	0	0	0	0	0	0	0	0;0;0	0;0;0	0;0;0;0	0;0;0;0	-1163.4867	112	Human; Chimp; Bonobo; Gorilla; Gibbon; Rhesus; Crab_eating_macaque; Pig_tailed_macaque; Baboon; Drill; Sooty_mangabey; Green_monkey; Proboscis_monkey; Golden_snub_nosed_monkey; Black_snub_nosed_monkey; Angolan_colobus; Ugandan_red_Colobus; Marmoset; Mas_night_monkey; Squirrel_monkey; White_faced_sapajou; Tarsier; Bushbaby; Mouse_lemur; Sifaka; Malayan_flying_lemur; Chinese_tree_shrew; Lesser_Egyp…
ENST00000393784	-0.8162526677839321	203.0412371134021	19.608695652173914	0.3321878579610538	0.1942446043165468	ERGIC1	65	140	170	TTG	0.0	80.0	0.100352923124	TTG; 65-140; Rank: 170; cov: 80.0	ENST00000393784.7	0	139	139	1	139	25	ERGIC1	1	chr5:172834276-172834413	plus	chr5:172834276-172834413	GGCGAGTGGCGAGTGGCGAGTGTCAGGGGGGCGGCCGGCGGGGGCGGGGCGGCCGGAGGAGGCGTTGGCAGCGGGCTCGGACCCACGCGGCGCCGCGGCCCGCCTGGCCTGCAGCGCTCCCACCCCCGGCGGCGGCACGATGCCCTTTGACTTCAGGAGGTTTGACATCTACAGGAAGGTGCCCAAGGACCTTACGCAGCCAACGTACACCGGGGCCATTATCTCCATCTGCTGCTGCCTCTTCATCCTCTTCCTCTTCCTCTCGGAGCTCACCGGATTTATAACGACAGAAGTTGTGAACGAGCTCTATGTCGATGACCCAGACAAGGACAGCGGTGGCAAGATCGACGTCAGTCTGAACATCAGTTTACCCAATCTGCACTGCGAGTTGGTTGGGCT…	GGCGAGTGGCGAGTGGCGAGTGTCAGGGGGGCGGCCGGCGGGGGCGGGGCGGCCGGAGGAGGCGTTGGCAGCGGGCTCGGACCCACGCGGCGCCGCGGCCCGCCTGGCCTGCAGCGCTCCCACCCCCGGCGGCGGCACG	0	0	0	0	0	0	0	0	0;0;0	0;0;0	0;0;0;0	0;0;0;0	-560.3741	90	Human; Chimp; Bonobo; Gorilla; Orangutan; Gibbon; Rhesus; Crab_eating_macaque; Pig_tailed_macaque; Baboon; Drill; Sooty_mangabey; Green_monkey; Golden_snub_nosed_monkey; Black_snub_nosed_monkey; Angolan_colobus; Ugandan_red_Colobus; Marmoset; Mas_night_monkey; Squirrel_monkey; White_faced_sapajou; Bushbaby; Mouse_lemur; Sifaka; Malayan_flying_lemur; Chinese_tree_shrew; Lesser_Egyptian_jerboa; Pra…
ENST00000355415	0.10520152361916132	66.12058212058211	77.23255813953489	0.3298683298683299	0.26356589147286824	MFSD12	114	171	171	CTG	0.421052631579	64.2857142857	0.515024524977	CTG; 114-171; Rank: 171; cov: 64.29	ENST00000355415.6	41	170	129	41	170	19	MFSD12	41	chr19:3557404-3557532	minus	chr19:3557404-3557532	TGGGGCGGACGCGGCGGACGTGGGTGAGGGCGCGGCCGTAAGAGAGCGGGACGCGGGGTGCCCGGCGCGTGGTGGGGGTCCCCGGCGCCTGCCCCCACGGCACCCAAGAAGGCCTGGCCAGGGTACCCTCCGCGGAGCCCGGGGGTGGGGGGCGCGGGCCCGGCGCCGCGATGGGCCCGGGACCCCCAGCGGCCGGAGCGGCGCCGTCCCCGCGGCCGCTGTCCCTGGTGGCGCGGCTGAGCTACGCCGTGGGCCACTTCCTCAACGACCTGTGCGCGTCCATGTGGTTCACCTACCTGCTGCTCTACCTGCACTCGGTGCGCGCCTACAGCTCCCGCGGCGCGGGGCTGCTGCTGCTGCTGGGCCAGGTGGCCGACGGGCTGTGCACACCGCTCGTGG…	TGGGGCGGACGCGGCGGACGTGGGTGAGGGCGCGGCCGTAAGAGAGCGGGACGCGGGGTGCCCGGCGCGTGGTGGGGGTCCCCGGCGCCTGCCCCCACGGCACCCAAGAAGGCCTGGCCAGGGTACCCTCCGCGGAGCCCGGGGGTGGGGGGCGCGGGCCCGGCGCCGCG	0	0	0	0	0	0	0	0	0;0;0	0;0;0	0;0;0;0	0;0;0;0	-776.5878	71	Human; Chimp; Gorilla; Orangutan; Gibbon; Rhesus; Crab_eating_macaque; Pig_tailed_macaque; Baboon; Sooty_mangabey; Green_monkey; Golden_snub_nosed_monkey; Ugandan_red_Colobus; White_faced_sapajou; Bushbaby; Mouse_lemur; Sifaka; Lesser_Egyptian_jerboa; Prairie_vole; Prairie_deer_mouse; Mouse; Ryukyu_mouse; Shrew_mouse; Rat; Mongolian_gerbil; Upper_Galilee_mountains_blind_mole_rat; American_beaver;…
ENST00000341394	-0.8789798856392714	423.5661971830986	58.044444444444466	0.3333333333333333	0.3111111111111111	CAPRIN1	67	190	172	GTG	0.214285714286	61.111111111099994	0.152823139795	GTG; 67-190; Rank: 172; cov: 61.11	ENST00000341394.8	54	189	135	54	189	41	CAPRIN1	54	chr11:34051737-34051871	plus	chr11:34051737-34051871	CAGAGGGCTGCTGGCTGGCTAAGTCCCTCCCGCTCCCGGCTCTCGCCTCACTAGGAGCGGCTCTCGGTGCAGCGGGACAGGGCGAAGCGGCCTGCGCCCACGGAGCGCGCGACACTGCCCGGAAGGGACCACCACCCTTGCCCCCTCAGCTGCCCACTCGTGATTTCCAGCGGCCTCCGCGCGCGCACGATGCCCTCGGCCACCAGCCACAGCGGGAGCGGCAGCAAGTCGTCCGGACCGCCACCGCCGTCGGGTTCCTCCGGGAGTGAGGCGGCCGCGGGAGCCGGGGCCGCCGCGCCGGCTTCTCAGCACCCCGCAACCGGCACCGGCGCTGTCCAGACCGAGGCCATGAAGCAGATTCTCGGGGTGATCGACAAGAAACTTCGGAACCTGGAGAAG…	CAGAGGGCTGCTGGCTGGCTAAGTCCCTCCCGCTCCCGGCTCTCGCCTCACTAGGAGCGGCTCTCGGTGCAGCGGGACAGGGCGAAGCGGCCTGCGCCCACGGAGCGCGCGACACTGCCCGGAAGGGACCACCACCCTTGCCCCCTCAGCTGCCCACTCGTGATTTCCAGCGGCCTCCGCGCGCGCACG	0	0	0	0	0	0	0	0	0;0;0	0;0;0	0;0;0;0	0;0;0;0	-1345.3654	89	Human; Chimp; Gorilla; Orangutan; Gibbon; Rhesus; Crab_eating_macaque; Pig_tailed_macaque; Baboon; Sooty_mangabey; Green_monkey; Golden_snub_nosed_monkey; Black_snub_nosed_monkey; Angolan_colobus; Ugandan_red_Colobus; Marmoset; Mas_night_monkey; Squirrel_monkey; White_faced_sapajou; Bushbaby; Mouse_lemur; Sifaka; Malayan_flying_lemur; Lesser_Egyptian_jerboa; Chinese_hamster; Golden_hamster; Prair…
ENST00000369799	-0.6696335480273082	173.45386064030131	36.23770491803279	0.33270558694287505	0.23978201634877386	AHCYL1	227	368	173	AAG	0.111111111111	50.0	0.410830554232	AAG; 227-368; Rank: 173; cov: 50.0	ENST00000369799.9	0	367	367	1	367	47	AHCYL1	217	chr1:109984903-109985052	plus	chr1:109984687-109985052	CAGAGTGCCCTTTCTCCCCGCCTCTTCCCCCTCCCGGGAGCTGCCAGTACTTGACGTGGCGTCACCGCCCTCTACCCTCGCTTTGCGTGCGTGTTTGCGTACAGCGGAGGTGGCGGCGCGGGCAGGTCGGAGCTCGGAGCTGCTGTTCTGGTTCTCTTGTGGCCGCCGTCGCTGTCCGGCTGCCTTGGGCTGCCGAACAGACAAGGCGTGGGCCACAGCACCTCAGAAGCCGACGCAGCTCGACGCAGGGGCCGGCAGGAGGGTGGGCGATCGCGTGTCGGAGGGCGCCGCGCGGGCAGGCGGGCGGGCGCCAGAGGGGGAAAGAGGCGGGGGCGGCGGGTCAGCCGCTGGCCGGGCCGGCCGGGGAATGTCGATGCCTGACGCGATGCCGCTGCCCGG…	CAGAGTGCCCTTTCTCCCCGCCTCTTCCCCCTCCCGGGAGCTGCCAGTACTTGACGTGGCGTCACCGCCCTCTACCCTCGCTTTGCGTGCGTGTTTGCGTACAGCGGAGGTGGCGGCGCGGGCAGGTCGGAGCTCGGAGCTGCTGTTCTGGTTCTCTTGTGGCCGCCGTCGCTGTCCGGCTGCCTTGGGCTGCCGAACAGACAAGGCGTGGGCCACAGCACCTCAGAAGCCGACGCAGCTCGACGCAGGGGCCGGCAGGAGGGTGGGCGATCGCGTGTCGGAGGGCGCCGCGCGGGCAGGCGGGCGGGCGCCAGAGGGGGAAAGAGGCGGGGGCGGCGGGTCAGCCGCTGGCCGGGCCGGCCGGGGA	0	0	0	0	0	0	0	0	0;0;0	0;0;0	0;0;0;0	0;0;0;0	-1771.0111	100	Human; Chimp; Bonobo; Gorilla; Orangutan; Gibbon; Rhesus; Crab_eating_macaque; Pig_tailed_macaque; Baboon; Drill; Sooty_mangabey; Green_monkey; Proboscis_monkey; Golden_snub_nosed_monkey; Black_snub_nosed_monkey; Angolan_colobus; Ugandan_red_Colobus; Marmoset; Mas_night_monkey; Squirrel_monkey; White_faced_sapajou; Tarsier; Bushbaby; Mouse_lemur; Sifaka; Malayan_flying_lemur; Chinese_tree_shrew; …
ENST00000245539	-0.5703109809180726	282.86831275720164	48.52	0.33058984910836764	0.2687224669603524	MRPS7	138	228	174	AGG	0.0	84.0	0.130204274563	AGG; 138-228; Rank: 174; cov: 84.0	ENST00000245539.10	0	227	227	2	227	30	MRPS7	77	chr17:75261751-75261900	plus	chr17:75261676-75261900	GGAGTGAGTGCCGTCACCGAGGGCCGCGCCAGACTGCGACGGATACAGGGAGGGCAAGGGTTTCCTTTTGGCGCTCCCCTTTGGACCCCGGAGTGAAAAACTCTAACGTCCAGATCAGTGGAGAGAAACGCAGATTTAGGACCCTGAGGAGTCTTTTTCACCCGTTTCCCGTCACTCGCTCAGGCGCGCCGAGGGCAGTCCTTGTGGGGTCCTCGTGGCCAGCCAAGATGGCTGCCCCCGCAGTGAAGGTTGCCCGAGGATGGTCGGGCCTGGCGTTGGGCGTGCGGCGGGCTGTCTTGCAGCTTCCAGGGCTAACTCAGGTGAGATGGAGCCGCTATAGTCCTGAATTCAAGGATCCCTTGATTGACAAGGAATATTATCGCAAGCCAGTGGAGGAGC…	GGAGTGAGTGCCGTCACCGAGGGCCGCGCCAGACTGCGACGGATACAGGGAGGGCAAGGGTTTCCTTTTGGCGCTCCCCTTTGGACCCCGGAGTGAAAAACTCTAACGTCCAGATCAGTGGAGAGAAACGCAGATTTAGGACCCTGAGGAGTCTTTTTCACCCGTTTCCCGTCACTCGCTCAGGCGCGCCGAGGGCAGTCCTTGTGGGGTCCTCGTGGCCAGCCAAG	0	0	0	0	0	0	0	0	0;0;0	0;0;0	0;0;0;0	0;0;0;0	-3218.1940000000004	115	Human; Chimp; Bonobo; Gorilla; Orangutan; Gibbon; Rhesus; Crab_eating_macaque; Pig_tailed_macaque; Baboon; Drill; Sooty_mangabey; Green_monkey; Proboscis_monkey; Golden_snub_nosed_monkey; Black_snub_nosed_monkey; Angolan_colobus; Ugandan_red_Colobus; Marmoset; Mas_night_monkey; Squirrel_monkey; White_faced_sapajou; Tarsier; Bushbaby; Mouse_lemur; Malayan_flying_lemur; Chinese_tree_shrew; Lesser_E…
ENST00000572447	0.04500372297927696	41.12552301255229	48.63888888888889	0.2203626220362622	0.2385321100917432	FAM64A	65	110	175	GTG	0.0	90.0	1.645069387	GTG; 65-110; Rank: 175; cov: 90.0	ENST00000572447.5	0	109	109	1	109	15	FAM64A	1	chr17:6444416-6444488+chr17:6445076-6445110	plus	chr17:6444416-6444488+chr17:6445076-6445110	CGCAGAGTTTCAAATCGGCTGCGGTGGGCGAGGAGCAGCTGTGCTGCGGCTGTGCTCGGCCTTAGTGGTGTCGGGGTCTAGTGGACAGAGAAGACTCTTGGCCAGGCAGATGGCTTCTCGGTGGCAGAACATGGGGACCTCCGTGCGCCGGAGATCTCTCCAGCACCAGGAGCAGCTGGAGGACAGCAAGGAGCTGCAGCCTGTGGTCAGCCATCAGGAGACCTCTGTAGGGGCCCTGGGGTCCCTGTGCAGACAGTTCCAAAGGAGGCTGCCCCTGAGAGCCGTCAACCTCAACCTCCGCGCAGGGCCCTCCTGGAAACGCCTGGAAACCCCAGAGCCAGGTCAGCAGGGCCTCCAGGCTGCAGCTCGCTCAGCTAAGAGTGCTTTGGGTGCCGTGTC…	CGCAGAGTTTCAAATCGGCTGCGGTGGGCGAGGAGCAGCTGTGCTGCGGCTGTGCTCGGCCTTAGTGGTGTCGGGGTCTAGTGGACAGAGAAGACTCTTGGCCAGGCAG	0	0	0	0	0	0	0	0	0;0;0	0;0;0	0;0;0;0	0;0;0;0	-1889.0042	114	Human; Chimp; Bonobo; Gorilla; Orangutan; Gibbon; Rhesus; Crab_eating_macaque; Pig_tailed_macaque; Baboon; Drill; Sooty_mangabey; Green_monkey; Golden_snub_nosed_monkey; Black_snub_nosed_monkey; Angolan_colobus; Ugandan_red_Colobus; Marmoset; Mas_night_monkey; Squirrel_monkey; White_faced_sapajou; Tarsier; Bushbaby; Mouse_lemur; Sifaka; Malayan_flying_lemur; Chinese_tree_shrew; Lesser_Egyptian_je…
ENST00000328834	0.06774072212074587	44.62416107382551	48.21212121212121	0.33064876957494405	0.2929292929292929	CNOT10	278	317	176	ACG	0.0	62.5	1.4368869593200002	ACG; 278-317; Rank: 176; cov: 62.5	ENST00000328834.9	217	316	99	217	316	13	CNOT10	217	chr3:32685362-32685460	plus	chr3:32685362-32685460	CACGCCGGCGCTCCAGGCGCGGCAGGCTGCCGCCCCCGGAAGTAGTGGGTACCGGGACGCCGTGAGGCGGAAGCTGTGTATGGCGGGAGGCTGTGGCGGTCCCTTGGTGGGGAAGCTGTTGCTGTTGCTAGACGACGGGAACTAGCTCTCGTCACTTCCTCAGCCCGCCGTCTGCCCACTCCTCTAGCCGGAACCTGGGGGCCCGGAGCCGGGGTAGGCACAGAGTTGTCCTCGGAGGTCCAGGACAGCGGCCAGCCCGGCGGCGGGAGTCAGGGCCACGCCACCTGCAGGGAAGAACCCGAGTCGAAGCGGGAAGATGGCTGCAGACAAGCCTGCAGATCAGGGAGCAGAGAAACATGAAGGCACAGGTCAGTCCTCTGGGATCACTGATCAAGAGAA…	CACGCCGGCGCTCCAGGCGCGGCAGGCTGCCGCCCCCGGAAGTAGTGGGTACCGGGACGCCGTGAGGCGGAAGCTGTGTATGGCGGGAGGCTGTGGCGGTCCCTTGGTGGGGAAGCTGTTGCTGTTGCTAGACGACGGGAACTAGCTCTCGTCACTTCCTCAGCCCGCCGTCTGCCCACTCCTCTAGCCGGAACCTGGGGGCCCGGAGCCGGGGTAGGCACAGAGTTGTCCTCGGAGGTCCAGGACAGCGGCCAGCCCGGCGGCGGGAGTCAGGGCCACGCCACCTGCAGGGAAGAACCCGAGTCGAAGCGGGAAG	0	0	0	0	0	0	0	0	0;0;0	0;0;0	0;0;0;0	0;0;0;0	-900.1277	109	Human; Chimp; Bonobo; Gorilla; Orangutan; Gibbon; Rhesus; Crab_eating_macaque; Pig_tailed_macaque; Baboon; Drill; Sooty_mangabey; Green_monkey; Proboscis_monkey; Golden_snub_nosed_monkey; Black_snub_nosed_monkey; Angolan_colobus; Ugandan_red_Colobus; Marmoset; Mas_night_monkey; Squirrel_monkey; White_faced_sapajou; Tarsier; Bushbaby; Mouse_lemur; Sifaka; Malayan_flying_lemur; Chinese_tree_shrew; …
ENST00000230056	-0.6268904600149534	321.67619047619047	97.40625	0.3333333333333333	0.3229166666666667	GMNN	237	333	177	ACG	0.0	48.148148148100006	0.205222906661	ACG; 237-333; Rank: 177; cov: 48.15	ENST00000230056.7	236	332	96	236	332	32	GMNN	236	chr6:24775174-24775244+chr6:24777222-24777246	plus	chr6:24775174-24775244+chr6:24777222-24777246	TCAGTTGGTCACGTGGTTGTTCGGAGCGGGCGAGCGGAGTTAGCAGGGCTTTACTGCAGAGCGCGCCGGGCACTCCAGCGACCGTGGGGATCAGCGTAGGTGAGCTGTGGCCTTTTGCGAGGTGCTGCAGCCATAGCTACGTGCGTTCGCTACGAGGATTGAGCGTCTCCACCCAGTAAGTGGGCAAGAGGCGGCAGGAAGTGGGTACGCAGGGGCGCAAGGCGCACAGCCTCTAGACGACTCGCTTTCCCTCCGGCCAACCTCTGAAGCCGCGTCCTACTTTGACAGCTGCAGGGCCGCGGCCTGGTCTTCTGTGCTTCACCATCTACATAATGAATCCCAGTATGAAGCAGAAACAAGAAGAAATCAAAGAGAATATAAAGAATAGTTCTGTCCCAA…	TCAGTTGGTCACGTGGTTGTTCGGAGCGGGCGAGCGGAGTTAGCAGGGCTTTACTGCAGAGCGCGCCGGGCACTCCAGCGACCGTGGGGATCAGCGTAGGTGAGCTGTGGCCTTTTGCGAGGTGCTGCAGCCATAGCTACGTGCGTTCGCTACGAGGATTGAGCGTCTCCACCCAGTAAGTGGGCAAGAGGCGGCAGGAAGTGGGTACGCAGGGGCGCAAGGCGCACAGCCTCTAGACGACTCGCTTTCCCTCCGGCCAACCTCTGAAGCCGCGTCCTACTTTGACAGCTGCAGGGCCGCGGCCTGGTCTTCTGTGCTTCACCATCTACATA	0	0	0	0	0	0	0	0	0;0;0	0;0;0	0;0;0;0	0;0;0;0	-1538.9803	118	Human; Chimp; Bonobo; Gorilla; Orangutan; Gibbon; Rhesus; Crab_eating_macaque; Pig_tailed_macaque; Baboon; Drill; Sooty_mangabey; Green_monkey; Golden_snub_nosed_monkey; Black_snub_nosed_monkey; Angolan_colobus; Ugandan_red_Colobus; Marmoset; Mas_night_monkey; Squirrel_monkey; White_faced_sapajou; Tarsier; Bushbaby; Mouse_lemur; Sifaka; Malayan_flying_lemur; Chinese_tree_shrew; Lesser_Egyptian_je…
ENST00000322623	-0.7937639119929879	243.2954048140044	57.78260869565217	0.33260393873085337	0.3333333333333333	RUVBL1	71	101	178	ACG	0.0	100.0	0.324666885812	ACG; 71-101; Rank: 178; cov: 100.0	ENST00000322623.9	31	100	69	31	100	10	RUVBL1	31	chr3:128123725-128123793	minus	chr3:128123725-128123793	GCAAATTGCCCTAGTAACGGCCGCATGGTAACTCAGGCGCCGGGCGCACTGTCCTAGCTGCTGGTTTTCCACGCTGGTTTTAGCTCCCGGCGTCTGCAAAATGAAGATTGAGGAGGTGAAGAGCACTACGAAGACGCAGCGCATCGCCTCCCACAGCCACGTGAAAGGGCTGGGGCTGGACGAGAGCGGCTTGGCCAAGCAGGCGGCCTCAGGGCTTGTGGGCCAGGAGAACGCGCGAGAGGCATGTGGCGTCATAGTAGAATTAATCAAAAGCAAGAAAATGGCTGGAAGAGCTGTCTTGTTGGCAGGACCTCCTGGAACTGGCAAGACAGCTCTGGCTCTGGCTATTGCTCAGGAGCTGGGTAGTAAGGTCCCCTTCTGCCCAATGGTGGGGAGTGA…	GCAAATTGCCCTAGTAACGGCCGCATGGTAACTCAGGCGCCGGGCGCACTGTCCTAGCTGCTGGTTTTCCACGCTGGTTTTAGCTCCCGGCGTCTGCAAA	0	0	0	0	0	0	0	0	0;0;0	0;0;0	0;0;0;0	0;0;0;0	-2403.2125	114	Human; Chimp; Bonobo; Gorilla; Orangutan; Gibbon; Rhesus; Crab_eating_macaque; Pig_tailed_macaque; Baboon; Drill; Sooty_mangabey; Green_monkey; Proboscis_monkey; Golden_snub_nosed_monkey; Black_snub_nosed_monkey; Angolan_colobus; Ugandan_red_Colobus; Marmoset; Mas_night_monkey; Squirrel_monkey; White_faced_sapajou; Tarsier; Bushbaby; Mouse_lemur; Sifaka; Malayan_flying_lemur; Chinese_tree_shrew; …
ENST00000369902	-0.09751269588248668	26.010309278350515	23.12727272727273	0.32508591065292103	0.21686746987951808	SUFU	98	167	179	CTG	0.0	77.7777777778	0.554327106367	CTG; 98-167; Rank: 179; cov: 77.78	ENST00000369902.7	0	166	166	1	166	23	SUFU	16	chr10:102504003-102504152	plus	chr10:102503988-102504152	GACAGCCTGGGCGGACAGTGCGCCGTGCGCAGGCGCGGAGCTAGACCTCGCTGCAGCCCCCATCGCCTCGGGGAGTCTCACCCACCGAGTCCGCCCGCTGGCCCGTCAGTGCTCTCCCCGTCGTTTGCCCTCTCCAGTTCCCCCAGTGCCTGCCCTACGCACCCCGATGGCGGAGCTGCGGCCTAGCGGCGCCCCCGGCCCCACCGCGCCCCCGGCCCCTGGCCCGACTGCCCCCCCGGCCTTCGCTTCGCTCTTTCCCCCGGGACTGCACGCCATCTACGGAGAGTGCCGCCGCCTTTACCCTGACCAGCCGAACCCGCTCCAGGTTACCGCTATCGTCAAGTACTGGTTGGGTGGCCCAGACCCCTTGGACTATGTTAGCATGTACAGGAATGTGGG…	GACAGCCTGGGCGGACAGTGCGCCGTGCGCAGGCGCGGAGCTAGACCTCGCTGCAGCCCCCATCGCCTCGGGGAGTCTCACCCACCGAGTCCGCCCGCTGGCCCGTCAGTGCTCTCCCCGTCGTTTGCCCTCTCCAGTTCCCCCAGTGCCTGCCCTACGCACCCCG	0	0	0	0	0	0	0	0	0;0;0	0;0;0	0;0;0;0	0;0;0;0	-1701.6141	110	Human; Chimp; Bonobo; Gorilla; Orangutan; Gibbon; Rhesus; Crab_eating_macaque; Pig_tailed_macaque; Baboon; Drill; Sooty_mangabey; Green_monkey; Proboscis_monkey; Golden_snub_nosed_monkey; Black_snub_nosed_monkey; Angolan_colobus; Ugandan_red_Colobus; Marmoset; Mas_night_monkey; Squirrel_monkey; White_faced_sapajou; Bushbaby; Mouse_lemur; Sifaka; Malayan_flying_lemur; Chinese_tree_shrew; Lesser_Eg…
ENST00000263202	-0.02031801683743507	85.37012987012987	81.30232558139534	0.26082251082251084	0.2230769230769231	UFD1L	92	131	180	TTG	0.0	87.5	0.8214992088609999	TTG; 92-131; Rank: 180; cov: 87.5	ENST00000263202.14	0	130	130	1	130	13	UFD1L	1	chr22:19479086-19479214	minus	chr22:19479086-19479214	ACTTCCGGTGAGCCTCTGGGGCGTACCGGCTTGGCGCGGCGGCAGCGGCAGCGGCGGCTGGGAGAGCGGTCGGCGGGGTTTCTTCGTTGCATTGCCTGAGAGGAGCGGAGTCTGCCAGGTGGTGTCCATCATGTTCTCTTTCAACATGTTCGACCACCCTATTCCCAGGGTCTTCCAAAACCGCTTCTCCACACAGTACCGCTGCTTCTCTGTGTCCATGCTAGCAGGGCCTAATGACAGGTCAGATGTGGAGAAAGGAGGGAAGATAATTATGCCACCCTCGGCCCTGGACCAACTCAGCCGACTTAACATTACCTATCCCATGCTGTTCAAACTGACCAATAAGAATTCGGACCGCATGACGCATTGTGGCGTGCTGGAGTTTGTGGCTGATGAGGG…	ACTTCCGGTGAGCCTCTGGGGCGTACCGGCTTGGCGCGGCGGCAGCGGCAGCGGCGGCTGGGAGAGCGGTCGGCGGGGTTTCTTCGTTGCATTGCCTGAGAGGAGCGGAGTCTGCCAGGTGGTGTCCATC	0	0	0	0	0	0	0	0	0;0;0	0;0;0	0;0;0;0	0;0;0;0	-2458.7476	110	Human; Chimp; Bonobo; Gorilla; Orangutan; Gibbon; Rhesus; Crab_eating_macaque; Pig_tailed_macaque; Baboon; Drill; Sooty_mangabey; Green_monkey; Proboscis_monkey; Golden_snub_nosed_monkey; Black_snub_nosed_monkey; Angolan_colobus; Ugandan_red_Colobus; Marmoset; Mas_night_monkey; Squirrel_monkey; White_faced_sapajou; Tarsier; Bushbaby; Mouse_lemur; Sifaka; Malayan_flying_lemur; Chinese_tree_shrew; …
ENST00000317897	-0.4496214473482413	90.22077922077924	44.1	0.33225108225108224	0.287292817679558	MAGEF1	65	182	183	ATT	0.0	44.1176470588	0.492325016298	ATT; 65-182; Rank: 183; cov: 44.12	ENST00000317897.4	0	181	181	1	181	39	MAGEF1	31	chr3:184711822-184711971	minus	chr3:184711822-184712001	GCGTTGCGGCCGCAGGTTTGACTCCCGTGCGGTGCGGCCCAGCAGCCACAAAGCTCCCGCTGCCATTGCTCCTTGTACTCCCGCCGTCACTGCCGCTGTCCAACCCCTCCCCCGGGGCTTGCGCGGCGGCTCCCACACCCCTCGGCCCGTGTACGCGCTCTGCACCTGCCTGCCCGAAAACATGTTGCAGACACCAGAGAGCAGGGGGCTCCCGGTCCCGCAGGCCGAGGGGGAGAAGGATGGCGGCCATGATGGTGAGACCCGGGCCCCGACCGCCTCGCAGGAGCGCCCCAAGGAGGAGCTTGGCGCCGGGAGGGAGGAGGGGGCTGCGGAGCCCGCCCTCACCCGGAAAGGCGCGAGGGCCTTGGCGGCCAAAGCCTTGGCAAGGCGCAGGGCCTA…	GCGTTGCGGCCGCAGGTTTGACTCCCGTGCGGTGCGGCCCAGCAGCCACAAAGCTCCCGCTGCCATTGCTCCTTGTACTCCCGCCGTCACTGCCGCTGTCCAACCCCTCCCCCGGGGCTTGCGCGGCGGCTCCCACACCCCTCGGCCCGTGTACGCGCTCTGCACCTGCCTGCCCGAAAAC	0	0	0	0	0	0	0	0	0;0;0	0;0;0	0;0;0;0	0;0;0;0	-2440.0205	113	Human; Chimp; Bonobo; Gorilla; Orangutan; Gibbon; Rhesus; Crab_eating_macaque; Pig_tailed_macaque; Baboon; Drill; Sooty_mangabey; Green_monkey; Proboscis_monkey; Golden_snub_nosed_monkey; Black_snub_nosed_monkey; Angolan_colobus; Ugandan_red_Colobus; Marmoset; Mas_night_monkey; Squirrel_monkey; White_faced_sapajou; Tarsier; Bushbaby; Mouse_lemur; Sifaka; Malayan_flying_lemur; Chinese_tree_shrew; …
ENST00000505065	-0.43151727919503396	104.28235294117648	55.972972972972975	0.3333333333333333	0.3333333333333333	CDC42SE2	420	522	184	TTG	0.0	65.5172413793	0.333566800911	TTG; 420-522; Rank: 184; cov: 65.52	ENST00000505065.1	410	521	111	410	521	34	CDC42SE2	410	chr5:131359383-131359493	plus	chr5:131359383-131359493	GCAGGAGCCGCGGAGCCGGCGCTGAGAGGGGCTGCGGCCGGAGCGGGCGGCTGAGACAAAGGCGACGATAGGGCCAGATTTGAGTGTGTGAATTTTTGAGTGAAACCTGGAACCCAAATGAGAAGAAATCTGCAAGGAATAACTACTGACAGTGAATCTGCGGTCATCTGTATGCATAATATGGAATGTTCTTAACCCAGAAGTAGCTGAATGTGTTACTCCATTGCTGAGGAGTGACTATCTGTTATAGTCCCTGGGTCAAGACAACAATTTTTATACCTTCGTCGTGGTTCAGAAAGGAGTCTCTGTAGAACCAGAAGCAAAGAAAGGAAACAATCCAAATTTTTCTTTATTAAATCGACTGTGTAAGATACTTGACTTCCAGGAACAAAAACACGG…	GCAGGAGCCGCGGAGCCGGCGCTGAGAGGGGCTGCGGCCGGAGCGGGCGGCTGAGACAAAGGCGACGATAGGGCCAGATTTGAGTGTGTGAATTTTTGAGTGAAACCTGGAACCCAAATGAGAAGAAATCTGCAAGGAATAACTACTGACAGTGAATCTGCGGTCATCTGTATGCATAATATGGAATGTTCTTAACCCAGAAGTAGCTGAATGTGTTACTCCATTGCTGAGGAGTGACTATCTGTTATAGTCCCTGGGTCAAGACAACAATTTTTATACCTTCGTCGTGGTTCAGAAAGGAGTCTCTGTAGAACCAGAAGCAAAGAAAGGAAACAATCCAAATTTTTCTTTATTAAATCGACTGTGTAAGATACTTGACTTCCAGGAACAAAAACACGG…	0	0	0	0	0	0	0	0	0;0;0	0;0;0	0;0;0;0	0;0;0;0	-1487.2556	117	Human; Chimp; Bonobo; Gorilla; Orangutan; Gibbon; Rhesus; Crab_eating_macaque; Pig_tailed_macaque; Baboon; Drill; Sooty_mangabey; Green_monkey; Golden_snub_nosed_monkey; Black_snub_nosed_monkey; Angolan_colobus; Ugandan_red_Colobus; Marmoset; Mas_night_monkey; Squirrel_monkey; White_faced_sapajou; Tarsier; Bushbaby; Mouse_lemur; Sifaka; Malayan_flying_lemur; Chinese_tree_shrew; Lesser_Egyptian_je…
ENST00000354283	-0.473358956744309	118.09980620155041	59.884615384615394	0.332687338501292	0.2948717948717949	DDX46	91	136	185	CTG	0.0	80.0	0.6949541445340001	CTG; 91-136; Rank: 185; cov: 80.0	ENST00000354283.8	57	135	78	57	135	15	DDX46	57	chr5:134758861-134758938	plus	chr5:134758861-134758938	GGCCGCCACAGCTGTAGGTGCTGCTAGTGTTTAGCGCTGGTCTTTGCCGGGCGTTGAGGGCAGCTCAGCCTCCTTGTTTGTCCGGTTCGCCTGTGCGTGGTACTCAAGGGCACCAGTATTCCCGCGGTCGGCAGCATGGGTCGGGAGTCACGCCACTATCGAAAACGATCGGCATCCCGGGGTCGCTCTGGAAGTCGGTCTAGAAGTCGCTCACCCTCAGACAAAAGAAGTAAACGTGGAGATGACAGACGGTCTAGAAGTAGAGATAGAGATAGGAGGAGAGAGAGGTCTCGTAGCAGGGATAAAAGAAGATCTCGGTCAAGGGACAGGAAGCGTCTGAGACGTTCCAGAAGTAGAGAGAGAGACAGAAGCCGAGAGCGAAGAAGATCTCGAAGTAGA…	GGCCGCCACAGCTGTAGGTGCTGCTAGTGTTTAGCGCTGGTCTTTGCCGGGCGTTGAGGGCAGCTCAGCCTCCTTGTTTGTCCGGTTCGCCTGTGCGTGGTACTCAAGGGCACCAGTATTCCCGCGGTCGGCAGC	0	0	0	0	0	0	0	0	0;0;0	0;0;0	0;0;0;0	0;0;0;0	-1392.2728	115	Human; Chimp; Bonobo; Gorilla; Orangutan; Gibbon; Rhesus; Crab_eating_macaque; Pig_tailed_macaque; Baboon; Drill; Sooty_mangabey; Green_monkey; Proboscis_monkey; Golden_snub_nosed_monkey; Black_snub_nosed_monkey; Angolan_colobus; Ugandan_red_Colobus; Marmoset; Mas_night_monkey; Squirrel_monkey; White_faced_sapajou; Tarsier; Bushbaby; Mouse_lemur; Sifaka; Malayan_flying_lemur; Chinese_tree_shrew; …
ENST00000373840	-0.8842899610705227	265.1759259259259	75.11392405063293	0.3333333333333333	0.28991596638655465	RAB14	203	239	186	AAG	0.0	100.0	0.288306699447	AAG; 203-239; Rank: 186; cov: 100.0	ENST00000373840.8	0	238	238	1	238	12	RAB14	88	chr9:121193413-121193419+chr9:121201639-121201781	minus	chr9:121193413-121193419+chr9:121201639-121201868	ATCTTGGACCAGCCCGAGGAAGATACTGAGGGAGCACAGGAGCAGTCACCGCTGCCACTGCTACTGCCGCTACTGCTGCCGGCGCGTCTGCACCTCTCGGCCTGCCAGTGTACCTGCCGGCGCCTCGGTCGACCGCCCCCGCCCCCTCTCCCGCTGCGTCCGCACTCCTGTTCCTGGTCCTGACGCCCCCCTCCCGCCCGGAAAGCTGCCCAGCCACCAGCAACCCCCCAGTGCCACCATGGCAACTGCACCATACAACTACTCTTACATCTTTAAATATATTATTATTGGGGACATGGGAGTAGGAAAATCTTGCTTGCTTCATCAATTTACAGAAAAAAAATTTATGGCTGATTGTCCTCACACAATTGGTGTTGAATTTGGTACAAGAATAATCGA…	ATCTTGGACCAGCCCGAGGAAGATACTGAGGGAGCACAGGAGCAGTCACCGCTGCCACTGCTACTGCCGCTACTGCTGCCGGCGCGTCTGCACCTCTCGGCCTGCCAGTGTACCTGCCGGCGCCTCGGTCGACCGCCCCCGCCCCCTCTCCCGCTGCGTCCGCACTCCTGTTCCTGGTCCTGACGCCCCCCTCCCGCCCGGAAAGCTGCCCAGCCACCAGCAACCCCCCAGTGCCACC	0	0	0	0	0	0	0	0	0;0;0	0;0;0	0;0;0;0	0;0;0;0	-1257.4984	119	Human; Chimp; Bonobo; Gorilla; Orangutan; Gibbon; Rhesus; Crab_eating_macaque; Pig_tailed_macaque; Baboon; Drill; Sooty_mangabey; Green_monkey; Proboscis_monkey; Golden_snub_nosed_monkey; Black_snub_nosed_monkey; Angolan_colobus; Ugandan_red_Colobus; Marmoset; Mas_night_monkey; Squirrel_monkey; White_faced_sapajou; Tarsier; Bushbaby; Mouse_lemur; Sifaka; Malayan_flying_lemur; Chinese_tree_shrew; …
ENST00000291565	-0.8389298203910459	240.58785942492008	33.40983606557377	0.33226837060702874	0.22404371584699453	PDXK	142	184	187	GTG	0.0	77.7777777778	0.221821826331	GTG; 142-184; Rank: 187; cov: 77.78	ENST00000291565.8	0	183	183	0	183	14	PDXK	33	chr21:43719145-43719294	plus	chr21:43719112-43719294	CGGAGCCGCCCGCTGAGGTCAGAAGGAGGCGTCTGCGCTGATCGGGTCCGCCGCGCGCCAGAGCCAGAGTCGCAGCCGAGGGGAGCCGGGGCCGGAGCCCGAGCCCGAGCCGAGCCGGAGCCCGAGCGAGCGGCGGAGACCGTGCCCCCGCCTCGGCCCCGCGCCGCCGCGGCCAGGCCCGGCATGGAGGAGGAGTGCCGGGTGCTCTCCATACAGAGCCACGTCATCCGCGGCTACGTGGGCAACCGGGCGGCCACGTTCCCGCTGCAGGTTTTGGGATTTGAGATTGACGCGGTGAACTCTGTCCAGTTTTCAAACCACACAGGCTATGCCCACTGGAAGGGCCAAGTGCTGAATTCAGATGAGCTCCAGGAGTTGTACGAAGGCCTGAGGCTGAAC…	CGGAGCCGCCCGCTGAGGTCAGAAGGAGGCGTCTGCGCTGATCGGGTCCGCCGCGCGCCAGAGCCAGAGTCGCAGCCGAGGGGAGCCGGGGCCGGAGCCCGAGCCCGAGCCGAGCCGGAGCCCGAGCGAGCGGCGGAGACCGTGCCCCCGCCTCGGCCCCGCGCCGCCGCGGCCAGGCCCGGC	0	0	0	0	0	0	0	0	0;0;0	0;0;0	0;0;0;0	0;0;0;0	-981.188	74	Human; Chimp; Gorilla; Orangutan; Rhesus; Crab_eating_macaque; Pig_tailed_macaque; Baboon; Sooty_mangabey; Green_monkey; Golden_snub_nosed_monkey; Black_snub_nosed_monkey; Angolan_colobus; Marmoset; Mas_night_monkey; White_faced_sapajou; Bushbaby; Mouse_lemur; Sifaka; Lesser_Egyptian_jerboa; Prairie_vole; Chinese_hamster; Golden_hamster; Prairie_deer_mouse; Mouse; Ryukyu_mouse; Shrew_mouse; Rat; …
ENST00000436587	1.1603940546436409	8.219780219780219	35.807692307692314	0.18315018315018314	0.1858974358974359	C1GALT1	113	224	189	CTG	0.0	40.625	2.86151425074	CTG; 113-224; Rank: 189; cov: 40.62	ENST00000436587.6	67	223	156	67	223	37	C1GALT1	73	chr7:7182688-7182820+chr7:7234303-7234319	plus	chr7:7182682-7182820+chr7:7234303-7234319	AGCGGGCGGGAGCGCGCGCTGGGCCCGCCTTGGCCGCCGCCGCTGTGCTGCCGCTGCCGGGGAATAATCTGGGCGGCAGCGGGCGGCCTCGGCTAGCGGCCACGAGCCACTTCTGCGGCTGCCCAGAGAAGCAAAGGTCACCAGTCCCAAGTCGTCCCCCTCTCCGCCCCCCAGGAGGGGCGAGAGGGAGCCGCAGCTGATGTCAGAAATACACTTTCGGGAAATGGCCTCTAAATCCTGGCTGAATTTTTTAACCTTCCTCTGTGGATCAGCAATAGGATTTCTTTTATGTTCTCAGCTATTTAGTATTTTGTTGGGAGAAAAGGTTGACACCCAGCCTAATGTTCTTCATAATGATCCTCATGCAAGGCATTCAGATGATAATGGACAGAATCATCT…	AGCGGGCGGGAGCGCGCGCTGGGCCCGCCTTGGCCGCCGCCGCTGTGCTGCCGCTGCCGGGGAATAATCTGGGCGGCAGCGGGCGGCCTCGGCTAGCGGCCACGAGCCACTTCTGCGGCTGCCCAGAGAAGCAAAGGTCACCAGTCCCAAGTCGTCCCCCTCTCCGCCCCCCAGGAGGGGCGAGAGGGAGCCGCAGCTGATGTCAGAAATACACTTTCGGGAA	0	0	0	0	0	0	0	0	0;0;0	0;0;0	0;0;0;0	0;0;0;0	-1248.4686	117	Human; Chimp; Bonobo; Gorilla; Orangutan; Gibbon; Rhesus; Crab_eating_macaque; Pig_tailed_macaque; Baboon; Drill; Sooty_mangabey; Green_monkey; Proboscis_monkey; Golden_snub_nosed_monkey; Black_snub_nosed_monkey; Angolan_colobus; Ugandan_red_Colobus; Marmoset; Mas_night_monkey; Squirrel_monkey; White_faced_sapajou; Tarsier; Bushbaby; Mouse_lemur; Sifaka; Malayan_flying_lemur; Chinese_tree_shrew; …
ENST00000539247	3.094841059089878	7.222591362126246	61.3061224489796	0.132890365448505	0.2925170068027211	ARMCX6	314	434	191	CTG	0.0	60.0	6.2225554888999985	CTG; 314-434; Rank: 191; cov: 60.0	ENST00000539247.5	286	433	147	286	433	40	ARMCX6	286	chrX:101616621-101616766+chrX:101617283-101617283	minus	chrX:101616621-101616766+chrX:101617283-101617283	CACGTGACCAAGAGCCGCCTAGAGCACAAGTCCTGCTAGTCGCCTCCGTCTGGGTACCAGCCCCCTATTACTCTGCAGGCGTGTGAAGAAAGAAGGAAACTAGCTCGGACCGTGCAGGTTTGTAGGTCTGTTGGCCTGTAGGTTTCGGCACAAGTTTCAGCGAGAGAAGGAGAAAACTGCCTTGGTTGGAACCTTGCAGTGCAGGGAAAGGGGTGTGGCGGCCTTTGCTGGGGAAATGGCGGACGACAAGTGGGGCGGAGGAGGCCTGCGTCCGGAAAGTCAGTAGAATTCATCACAAGAGAGCTACAAGAGCCTGGAAGAAGCTGAAGACTGCTACCCTCCATCCTTACTCACCCTGGACCTGAGAGACCTCTTCAATCAGGTGGAGCAAGGCCCTCT…	CACGTGACCAAGAGCCGCCTAGAGCACAAGTCCTGCTAGTCGCCTCCGTCTGGGTACCAGCCCCCTATTACTCTGCAGGCGTGTGAAGAAAGAAGGAAACTAGCTCGGACCGTGCAGGTTTGTAGGTCTGTTGGCCTGTAGGTTTCGGCACAAGTTTCAGCGAGAGAAGGAGAAAACTGCCTTGGTTGGAACCTTGCAGTGCAGGGAAAGGGGTGTGGCGGCCTTTGCTGGGGAAATGGCGGACGACAAGTGGGGCGGAGGAGGCCTGCGTCCGGAAAGTCAGTAGAATTCATCACAAGAGAGCTACAAGAGCCTGGAAGAAGCTGAAGACTGCTACCCTCCATCCTTACTCACCCTGGACCTGAGAGACCTCTTCAATCAGGTGGAGCAAGGCCCTCT…	0	0	0	0	0	0	0	0	0;0;0	0;0;0	0;0;0;0	0;0;0;0	-3195.6634	115	Human; Chimp; Bonobo; Gorilla; Orangutan; Gibbon; Rhesus; Crab_eating_macaque; Pig_tailed_macaque; Baboon; Drill; Sooty_mangabey; Green_monkey; Golden_snub_nosed_monkey; Black_snub_nosed_monkey; Angolan_colobus; Ugandan_red_Colobus; Marmoset; Mas_night_monkey; Squirrel_monkey; White_faced_sapajou; Tarsier; Bushbaby; Mouse_lemur; Sifaka; Malayan_flying_lemur; Chinese_tree_shrew; Lesser_Egyptian_je…
ENST00000286371	-0.1315510652397317	187.9607142857143	46.55555555555557	0.2488095238095238	0.2888888888888889	ATP1B3	147	189	192	ATC	0.0	66.6666666667	0.10868227598	ATC; 147-189; Rank: 192; cov: 66.67	ENST00000286371.7	53	188	135	53	188	14	ATP1B3	53	chr3:141876667-141876801	plus	chr3:141876667-141876801	CCAAGCGGCCGCCCGGCGCGGCGCGGCGCAGTCGGCTCGAGTACTCCCCGTAACGAGGAGGTGTTCTCGGCCGTCCCACCCTTCACTGCCGTCTCCGGGCTGCGCCGCCGGAGCCGGGACGCGCCTCCGCAGCCCTCGCCGCCTCCATCCCCGCGGCCGCAGCTCCTCTCGCCGTCCGCGCGCACACCATGACGAAGAACGAGAAGAAGTCCCTCAACCAGAGCCTGGCCGAGTGGAAGCTCTTCATCTACAACCCGACCACCGGAGAATTCCTGGGGCGCACCGCCAAGAGCTGGGGTTTGATCTTGCTCTTCTACCTAGTTTTTTATGGGTTCCTGGCTGCACTCTTCTCATTCACGATGTGGGTTATGCTTCAGACTCTCAACGATGAGGTTCCAA…	CCAAGCGGCCGCCCGGCGCGGCGCGGCGCAGTCGGCTCGAGTACTCCCCGTAACGAGGAGGTGTTCTCGGCCGTCCCACCCTTCACTGCCGTCTCCGGGCTGCGCCGCCGGAGCCGGGACGCGCCTCCGCAGCCCTCGCCGCCTCCATCCCCGCGGCCGCAGCTCCTCTCGCCGTCCGCGCGCACACC	0	0	0	0	0	0	0	0	0;0;0	0;0;0	0;0;0;0	0;0;0;0	-1150.5341	64	Human; Chimp; Gorilla; Orangutan; Rhesus; Crab_eating_macaque; Pig_tailed_macaque; Baboon; Sooty_mangabey; Green_monkey; Golden_snub_nosed_monkey; Ugandan_red_Colobus; Marmoset; Mas_night_monkey; White_faced_sapajou; Bushbaby; Mouse_lemur; Sifaka; Prairie_vole; Golden_hamster; Mouse; Ryukyu_mouse; Shrew_mouse; Rat; Mongolian_gerbil; Upper_Galilee_mountains_blind_mole_rat; American_beaver; Naked_m…
ENST00000307741	-0.5100477037334128	74.81159420289855	33.059701492537314	0.3314009661835749	0.2167487684729064	THOP1	144	204	193	GTG	11.061045235	73.3333333333	0.470349441413	GTG; 144-204; Rank: 193; cov: 73.33	ENST00000307741.10	0	203	203	2	203	20	THOP1	53	chr19:2785513-2785662	plus	chr19:2785462-2785662	CAGGGGCGCGTGCGTCCTGCCCTCCCTGTGCGCGCGCCGCCCCAGCATGCCCCGGGAGCGCGGGCGGCGGGCCCCTTGGTCCTCAGGCGGCCGTGGCGGCGGTGGCGGCGGTTGGGCCGAGGCAGGCGGCCTCAGTGGCCGAGGTGGCTGGACGCGTAGCAGGTGGAAGGAGGGAGGGAGCCGCAGGCGCAGACCCACCCGCCATGAAGCCCCCCGCAGCCTGTGCAGGAGACATGGCGGACGCAGCATCTCCGTGCTCTGTGGTAAACGACCTGCGGTGGGACCTGAGTGCCCAGCAGATAGAGGAGCGCACCAGGGAGCTCATCGAGCAGACCAAGCGCGTGTATGACCAGGTTGGCACCCAGGAGTTTGAGGACGTGTCCTACGAGAGCACGCTCA…	CAGGGGCGCGTGCGTCCTGCCCTCCCTGTGCGCGCGCCGCCCCAGCATGCCCCGGGAGCGCGGGCGGCGGGCCCCTTGGTCCTCAGGCGGCCGTGGCGGCGGTGGCGGCGGTTGGGCCGAGGCAGGCGGCCTCAGTGGCCGAGGTGGCTGGACGCGTAGCAGGTGGAAGGAGGGAGGGAGCCGCAGGCGCAGACCCACCCGCC	0	0	0	0	0	0	0	0	0;0;0	0;0;0	0;0;0;0	0;0;0;0	-2048.1294	104	Human; Chimp; Bonobo; Gorilla; Orangutan; Gibbon; Rhesus; Crab_eating_macaque; Pig_tailed_macaque; Baboon; Drill; Sooty_mangabey; Green_monkey; Golden_snub_nosed_monkey; Black_snub_nosed_monkey; Ugandan_red_Colobus; Marmoset; Mas_night_monkey; Squirrel_monkey; White_faced_sapajou; Bushbaby; Mouse_lemur; Sifaka; Malayan_flying_lemur; Chinese_tree_shrew; Lesser_Egyptian_jerboa; Prairie_vole; Golden…
ENST00000272233	-0.5178151777137104	335.18781725888323	72.0	0.3299492385786802	0.2916666666666667	RHOB	324	393	196	GTG	0.0	61.111111111099994	0.08136808716039999	GTG; 324-393; Rank: 196; cov: 61.11	ENST00000272233.5	320	392	72	320	392	23	RHOB	320	chr2:20447394-20447465	plus	chr2:20447394-20447465	ATCTGCCACCGCAGTCTGGTTGGAGCTGTTGTCTTGTATGCTCAGCGAGGCCCGGAGAGACCCGGGAGAGAGCTAGGCCGAGTCCACCGCCCGAGTCTGCTGCCCGAGCCCGCGTTACGCACAAAGCCGCCGATCCCCGGCCTGGGGTGAGCAGAGCGACCACCGCCCGGGAGCAGCGCGGCGAGACGCACGGTGCGCCCTATGCCCCCGCGCCCCCACCGCCCCCGCCGCGGCAGCCGAAGCGCAGCGAGAGAACGCGCCACCGCGGGGCCCGGGTGCAGCTAGCGACCCTCTCGCCACCTGCGCGCAGCCCGAGGTGAGCAGTGAGCGGCGAGCGGGAGGGCAGCGAGGCGTTCGCGGGCCCCCTCCTGCTGCCCGGGCCCGGCCCGCTCATGGCGG…	ATCTGCCACCGCAGTCTGGTTGGAGCTGTTGTCTTGTATGCTCAGCGAGGCCCGGAGAGACCCGGGAGAGAGCTAGGCCGAGTCCACCGCCCGAGTCTGCTGCCCGAGCCCGCGTTACGCACAAAGCCGCCGATCCCCGGCCTGGGGTGAGCAGAGCGACCACCGCCCGGGAGCAGCGCGGCGAGACGCACGGTGCGCCCTATGCCCCCGCGCCCCCACCGCCCCCGCCGCGGCAGCCGAAGCGCAGCGAGAGAACGCGCCACCGCGGGGCCCGGGTGCAGCTAGCGACCCTCTCGCCACCTGCGCGCAGCCCGAGGTGAGCAGTGAGCGGCGAGCGGGAGGGCAGCGAGGCGTTCGCGGGCCCCCTCCTGCTGCCCGGGCCCGGCCCGCTC	0	0	0	0	0	0	0	0	0;0;0	0;0;0	0;0;0;0	0;0;0;0	-420.271	110	Human; Chimp; Bonobo; Gorilla; Orangutan; Gibbon; Rhesus; Crab_eating_macaque; Pig_tailed_macaque; Baboon; Drill; Sooty_mangabey; Green_monkey; Golden_snub_nosed_monkey; Black_snub_nosed_monkey; Angolan_colobus; Ugandan_red_Colobus; Marmoset; Mas_night_monkey; Squirrel_monkey; White_faced_sapajou; Tarsier; Bushbaby; Mouse_lemur; Sifaka; Malayan_flying_lemur; Chinese_tree_shrew; Lesser_Egyptian_je…
ENST00000396801	-0.3540169337459307	33.339100346020764	13.333333333333336	0.30392156862745096	0.19230769230769232	ZNF384	158	209	197	CTG	0.0	83.3333333333	0.48264017824	CTG; 158-209; Rank: 197; cov: 83.33	ENST00000396801.7	0	208	208	1	208	17	ZNF384	58	chr12:6679521-6679525+chr12:6688167-6688226+chr12:6689368-6689452	minus	chr12:6679521-6679525+chr12:6688167-6688226+chr12:6689368-6689509	GCTATTTCCCTCCCTCCCCCCTTTTCGTTTCCGGCGCTCCCGCCTTCTCTCCGCAGAGCTCTTCTCTGAGCCTGTTGGGGGGAGGGAGGGGGGCGTGGAGGAACTGGGGTTCGCGGGAGCACGAGCTGCAGCACCACTTCCGGAAAGTTCAGGAGCCCTGGAAAGGAGAAGGAATAAGACGGCAGGAGGAAGAGAGAGAGAGGGTAGAATGGAAGAATCTCACTTCAATTCTAACCCGTACTTCTGGCCTTCTATCCCCACAGTCTCAGGTCAGATCGAGAACACAATGTTCATCAACAAGATGAAGGATCAGCTGTTGCCAGAGAAGGGCTGTGGTCTGGCCCCACCTCACTACCCCACCTTGCTGACAGTGCCTGCCTCAGTGTCCCTGCCCTCAGG…	GCTATTTCCCTCCCTCCCCCCTTTTCGTTTCCGGCGCTCCCGCCTTCTCTCCGCAGAGCTCTTCTCTGAGCCTGTTGGGGGGAGGGAGGGGGGCGTGGAGGAACTGGGGTTCGCGGGAGCACGAGCTGCAGCACCACTTCCGGAAAGTTCAGGAGCCCTGGAAAGGAGAAGGAATAAGACGGCAGGAGGAAGAGAGAGAGAGGGTAGA	0	0	0	0	0	0	0	0	0;0;0	0;0;0	0;0;0;0	0;0;0;0	-704.1635	119	Human; Chimp; Bonobo; Gorilla; Orangutan; Gibbon; Rhesus; Crab_eating_macaque; Pig_tailed_macaque; Baboon; Drill; Sooty_mangabey; Green_monkey; Proboscis_monkey; Golden_snub_nosed_monkey; Black_snub_nosed_monkey; Angolan_colobus; Ugandan_red_Colobus; Marmoset; Mas_night_monkey; Squirrel_monkey; White_faced_sapajou; Tarsier; Bushbaby; Mouse_lemur; Sifaka; Malayan_flying_lemur; Chinese_tree_shrew; …
ENST00000296504	0.011308085594307269	35.55203619909503	38.075	0.1975867269984917	0.26666666666666666	SAP30	127	241	198	GTG	0.0	57.5757575758	1.28662656178	GTG; 127-241; Rank: 198; cov: 57.58	ENST00000296504.3	0	240	240	0	240	38	SAP30	90	chr4:173371033-173371182	plus	chr4:173370943-173371182	CCCCATGTGACAGTGAGCGGGGTCCCCGCTCCAGGAGACGCTCGAGTCTGCGTCCCGGCCCTCAGCACTGTCCACTGTTTCGGTGCCAGCAGAGACCAGCAGGCCCGGGACAGTTGGTGTTTGGCCGTGCCGCTGTCTAACTTGGTGTGCAGAGTGAATTGCCGCTGCCGGAGCGGAGAGAGGCGGAGCGGCCAGGAGAGAGGGGATTTCTGTCAGCGCCGGCCTCGGGAGCTCGGAGACATGAACGGCTTCACGCCTGACGAGATGAGCCGCGGCGGGGATGCGGCCGCCGCAGTGGCCGCAGTGGTCGCTGCCGCGGCCGCCGCCGCCTCGGCGGGGAACGGGACCGGCGCGGGCACCGGGGCTGAGGTGCCGGGCGCGGGGGCGGTCTCAGCGGCT…	CCCCATGTGACAGTGAGCGGGGTCCCCGCTCCAGGAGACGCTCGAGTCTGCGTCCCGGCCCTCAGCACTGTCCACTGTTTCGGTGCCAGCAGAGACCAGCAGGCCCGGGACAGTTGGTGTTTGGCCGTGCCGCTGTCTAACTTGGTGTGCAGAGTGAATTGCCGCTGCCGGAGCGGAGAGAGGCGGAGCGGCCAGGAGAGAGGGGATTTCTGTCAGCGCCGGCCTCGGGAGCTCGGAGAC	0	0	0	0	0	0	0	0	0;0;0	0;0;0	0;0;0;0	0;0;0;0	-3121.6182	111	Human; Chimp; Bonobo; Gorilla; Orangutan; Gibbon; Rhesus; Crab_eating_macaque; Pig_tailed_macaque; Baboon; Drill; Sooty_mangabey; Green_monkey; Proboscis_monkey; Golden_snub_nosed_monkey; Black_snub_nosed_monkey; Angolan_colobus; Ugandan_red_Colobus; Marmoset; Mas_night_monkey; Squirrel_monkey; White_faced_sapajou; Bushbaby; Mouse_lemur; Sifaka; Malayan_flying_lemur; Chinese_tree_shrew; Lesser_Eg…
ENST00000205194	-0.08374068010953745	47.65217391304348	40.92682926829269	0.3285024154589372	0.1951219512195122	NAT14	226	304	199	TTG	0.0	52.38095238100001	0.777795201505	TTG; 226-304; Rank: 199; cov: 52.38	ENST00000205194.4	180	303	123	180	303	26	NAT14	180	chr19:55485184-55485258+chr19:55485661-55485708	plus	chr19:55485184-55485258+chr19:55485661-55485708	GCTCCCGTTCTTCCCCAGGTCCCCTTTCCCCGTTGCTCCTTCTCTAGGGATAGGAGAGGTCGCTTCCCGGCCCTCCGCAGGGTCACAGCTCGGTTCCTCCCAGCCCGCCCTCCGGGGAGCTTAGCAACGGTTGCTACGGCCCGGAGCGGGCGCCGCCCCGCCCCACCGCGCGCGGTCTGACGTCACTTCCGCCCGCGACCCCCTTCCAGACCCGCTCCCGAAACCTTGTCGAAGGACCAAAGGCGACCGGTGCAGGTGCACGACGCCAGCTCCCTTCTGGGGGGCCGGGGCCTGGGGGTTGCCATGGCCCCCAGCCACCTGTCAGTGCGGGAGATGAGGGAAGATGAGAAGCCCCTGGTGCTGGAGATGCTGAAGGCCGGCGTGAAGGACACGGAAAAC…	GCTCCCGTTCTTCCCCAGGTCCCCTTTCCCCGTTGCTCCTTCTCTAGGGATAGGAGAGGTCGCTTCCCGGCCCTCCGCAGGGTCACAGCTCGGTTCCTCCCAGCCCGCCCTCCGGGGAGCTTAGCAACGGTTGCTACGGCCCGGAGCGGGCGCCGCCCCGCCCCACCGCGCGCGGTCTGACGTCACTTCCGCCCGCGACCCCCTTCCAGACCCGCTCCCGAAACCTTGTCGAAGGACCAAAGGCGACCGGTGCAGGTGCACGACGCCAGCTCCCTTCTGGGGGGCCGGGGCCTGGGGGTTGCC	0	0	0	0	0	0	0	0	0;0;0	0;0;0	0;0;0;0	0;0;0;0	-1299.0213	108	Human; Chimp; Bonobo; Gorilla; Gibbon; Rhesus; Crab_eating_macaque; Pig_tailed_macaque; Baboon; Drill; Sooty_mangabey; Green_monkey; Golden_snub_nosed_monkey; Black_snub_nosed_monkey; Angolan_colobus; Ugandan_red_Colobus; Marmoset; Mas_night_monkey; Squirrel_monkey; White_faced_sapajou; Tarsier; Bushbaby; Mouse_lemur; Sifaka; Malayan_flying_lemur; Chinese_tree_shrew; Lesser_Egyptian_jerboa; Prair…
ENST00000355619	0.2075778114469292	48.45221445221445	59.60869565217392	0.3317793317793318	0.3043478260869565	FBXL3	98	326	200	CTG	1.0	52.1126760563	0.70013610733	CTG; 98-326; Rank: 200; cov: 52.11	ENST00000355619.9	49	325	276	49	325	76	FBXL3	175	chr13:77021861-77021861+chr13:77026827-77026975	minus	chr13:77021861-77021861+chr13:77026827-77027101	GTTTGTGGCCCAGGTGCAGGAAGCTTACGCGGTGGCAGCCGCTCGCTGAGGTAGTCTCTCGCGGCGCCGGGGATCCCTGAACACAGACAGCGCGGGACTGAGAAGGAAAGCTTCTTTCTGGGCAGCCAGAGCCGCAAAGGTGGAGCCGCGTTGGCGCCCTCCGCGGGACCAGCGCCTCGGATGCGGGCGGAGCGCGGGGGGCCGCGGCTGCGGGAGCGCGAAGCGGGGGGCCAGGGGCGCCTCATGTGAGAGCCGCGGGACCTGCAGCCGCCGCCGTCCCCGGAGCACGGGGTGGTGTGTGGGGGAAGCCGCCCCCGGCAGCAGGATGAAACGAGGAGGAAGAGATAGTGACCGTAATTCATCAGAAGAAGGAACTGCAGAGAAATCCAAGAAACTGAG…	GTTTGTGGCCCAGGTGCAGGAAGCTTACGCGGTGGCAGCCGCTCGCTGAGGTAGTCTCTCGCGGCGCCGGGGATCCCTGAACACAGACAGCGCGGGACTGAGAAGGAAAGCTTCTTTCTGGGCAGCCAGAGCCGCAAAGGTGGAGCCGCGTTGGCGCCCTCCGCGGGACCAGCGCCTCGGATGCGGGCGGAGCGCGGGGGGCCGCGGCTGCGGGAGCGCGAAGCGGGGGGCCAGGGGCGCCTCATGTGAGAGCCGCGGGACCTGCAGCCGCCGCCGTCCCCGGAGCACGGGGTGGTGTGTGGGGGAAGCCGCCCCCGGCAGCAGG	0	0	0	0	0	0	0	0	0;0;0	0;0;0	0;0;0;0	0;0;0;0	-1049.9921	119	Human; Chimp; Bonobo; Gorilla; Orangutan; Gibbon; Rhesus; Crab_eating_macaque; Pig_tailed_macaque; Baboon; Drill; Sooty_mangabey; Green_monkey; Proboscis_monkey; Golden_snub_nosed_monkey; Black_snub_nosed_monkey; Angolan_colobus; Ugandan_red_Colobus; Marmoset; Mas_night_monkey; Squirrel_monkey; White_faced_sapajou; Tarsier; Bushbaby; Mouse_lemur; Sifaka; Malayan_flying_lemur; Chinese_tree_shrew; …
ENST00000568546	-0.2768068295099335	73.6291718170581	53.11904761904761	0.330861145447054	0.234375	TBL3	78	129	201	GTG	0.0	66.6666666667	0.363647265151	GTG; 78-129; Rank: 201; cov: 66.67	ENST00000568546.5	0	128	128	2	128	17	TBL3	2	chr16:1972039-1972164	plus	chr16:1972039-1972164	GCGCGGTGACGCCATCGCAGCGCGCCGGGAGTGTGGCGTTCTGTGAAGAGTTCGGTGCTAACCTCCCTCACGCGGCGGTGGCTGCCGGGACCCTAGCAGGTTTCAGCTGGAGCGGCGGCGGCGGCAACATGGCAGAGACCGCGGCCGGAGTGGGCCGCTTCAAGACCAACTATGCTGTGGAGCGCAAAATTGAGCCTTTCTACAAGGGCGGAAAAGCACAGCTGGACCAGACTGGCCAGCACCTCTTCTGCGTCTGTGGCACCAGAGTCAACATTCTGGAAGTGGCCTCGGGGGCCGTGCTGCGGAGTCTGGAGCAGGAGGACCAGGAGGACATCACTGCCTTTGACCTCAGCCCTGACAACGAGGTGCTGGTGACAGCCAGTCGGGCATTGCTGCTGG…	GCGCGGTGACGCCATCGCAGCGCGCCGGGAGTGTGGCGTTCTGTGAAGAGTTCGGTGCTAACCTCCCTCACGCGGCGGTGGCTGCCGGGACCCTAGCAGGTTTCAGCTGGAGCGGCGGCGGCGGCAAC	0	0	0	0	0	0	0	0	0;0;0	0;0;0	0;0;0;0	0;0;0;0	-1470.4162	108	Human; Chimp; Bonobo; Gorilla; Orangutan; Gibbon; Rhesus; Crab_eating_macaque; Pig_tailed_macaque; Baboon; Sooty_mangabey; Green_monkey; Golden_snub_nosed_monkey; Black_snub_nosed_monkey; Angolan_colobus; Ugandan_red_Colobus; Marmoset; Mas_night_monkey; Squirrel_monkey; White_faced_sapajou; Tarsier; Bushbaby; Mouse_lemur; Sifaka; Malayan_flying_lemur; Chinese_tree_shrew; Lesser_Egyptian_jerboa; P…
ENST00000375213	0.2274218739796272	44.570536828963796	63.653846153846146	0.3258426966292135	0.2692307692307692	AC013461.1	19	79	205	CTG	0.0	66.6666666667	1.06101264425	CTG; 19-79; Rank: 205; cov: 66.67	ENST00000375213.7	0	78	78	0	78	20	AC013461.1	0	chr2:173075959-173076002+chr2:173090998-173091031	plus	chr2:173075959-173076002+chr2:173090998-173091031	CCTCCGCGCCCCCGGCTGCTGCTCACGCCCCGCCCGGGAGCCAGATTTTGTGGAAGTATAATACTTTGTCATTATGAGATGTCGTCTCTCGGTGCCTCCTTTGTGCAAATTAAATTTGATGACTTGCAGTTTTTTGAAAACTGCGGTGGAGGAAGTTTTGGGAGTGTTTATCGAGCCAAATGGATATCACAGGACAAGGAGGTGGCTGTAAAGAAGCTCCTCAAAATAGAGAAAGAGGCAGAAATACTCAGTGTCCTCAGTCACAGAAACATCATCCAGTTTTATGGAGTAATTCTTGAACCTCCCAACTATGGCATTGTCACAGAATATGCTTCTCTGGGATCACTCTATGATTACATTAACAGTAACAGAAGTGAGGAGATGGATATGGATCACATT…	CCTCCGCGCCCCCGGCTGCTGCTCACGCCCCGCCCGGGAGCCAGATTTTGTGGAAGTATAATACTTTGTCATTATGAG	0	0	0	0	0	0	0	0	0;0;0	0;0;0	0;0;0;0	0;0;0;0	-601.4675	120	Human; Chimp; Bonobo; Gorilla; Orangutan; Gibbon; Rhesus; Crab_eating_macaque; Pig_tailed_macaque; Baboon; Drill; Sooty_mangabey; Green_monkey; Proboscis_monkey; Golden_snub_nosed_monkey; Black_snub_nosed_monkey; Angolan_colobus; Ugandan_red_Colobus; Marmoset; Mas_night_monkey; Squirrel_monkey; White_faced_sapajou; Tarsier; Bushbaby; Mouse_lemur; Sifaka; Malayan_flying_lemur; Chinese_tree_shrew; …
ENST00000238892	-0.8580900639542738	236.06862745098042	57.61290322580646	0.3333333333333333	0.27956989247311825	CRIPT	85	133	206	CTG	0.0	90.9090909091	0.311860940695	CTG; 85-133; Rank: 206; cov: 90.91	ENST00000238892.3	39	132	93	39	132	16	CRIPT	39	chr2:46617190-46617282	plus	chr2:46617190-46617282	GGGAGTATGGGCTTAGAAGCCGGAAGTGGGTTGACGTAGCCCGGAAGGGGAATACTTCCAAGTTGTAGTGTTGTTGTTTTCAGCCTGCTGCTGCTGCTGCTGTTGCGGCTAGGGGAACCGTCGTGGGGAAGGATGGTGTGCGAAAAATGTGAAAAGAAACTTGGTACTGTTATCACTCCAGATACATGGAAAGATGGTGCTAGGAATACCACAGAAAGTGGTGGAAGAAAGCTGAATGAAAATAAAGCTTTGACTTCAAAAAAAGCAAGATTTGATCCATATGGAAAGAATAAGTTCTCCACTTGTAGAATTTGTAAAAGTTCTGTGCACCAACCAGGTTCTCATTACTGCCAGGGCTGTGCCTACAAAAAAGGCATCTGTGCGATGTGTGGAAAAAAG…	GGGAGTATGGGCTTAGAAGCCGGAAGTGGGTTGACGTAGCCCGGAAGGGGAATACTTCCAAGTTGTAGTGTTGTTGTTTTCAGCCTGCTGCTGCTGCTGCTGTTGCGGCTAGGGGAACCGTCGTGGGGAAGG	0	0	0	0	0	0	0	0	0;0;0	0;0;0	0;0;0;0	0;0;0;0	-2109.4976	119	Human; Chimp; Bonobo; Gorilla; Orangutan; Gibbon; Rhesus; Crab_eating_macaque; Pig_tailed_macaque; Baboon; Drill; Sooty_mangabey; Green_monkey; Proboscis_monkey; Golden_snub_nosed_monkey; Black_snub_nosed_monkey; Angolan_colobus; Ugandan_red_Colobus; Marmoset; Mas_night_monkey; Squirrel_monkey; White_faced_sapajou; Tarsier; Bushbaby; Mouse_lemur; Sifaka; Malayan_flying_lemur; Chinese_tree_shrew; …
ENST00000396981	-0.7271061660231641	201.63742690058484	12.981818181818182	0.32748538011695905	0.1987951807228916	UBE2G1	113	167	207	CTG	0.0	69.2307692308	0.161645925965	CTG; 113-167; Rank: 207; cov: 69.23	ENST00000396981.6	0	166	166	1	166	18	UBE2G1	16	chr17:4366317-4366466	minus	chr17:4366317-4366481	ACCGGCAGCGAGGCGCCGCTCCCGCCGCCTCAGCCCGGCCTTCCTCGGCTCCGGCGCTCCGGTCGCGGGGCCCGGGTTCCTCGGCACACCCCGCTCCAGCCGCCCCCAGAGCCTGTCCCCAGCCCTTCGGAAGCCCCGGCGCCAGCCCGGGCCCTCGGCAGGGAGGATGACGGAGCTGCAGTCGGCACTGCTACTGCGAAGACAGCTGGCAGAACTCAACAAAAATCCAGTGGAAGGCTTTTCTGCAGGTTTAATAGATGACAATGATCTCTACCGATGGGAAGTCCTTATTATTGGCCCTCCAGATACACTTTATGAAGGTGGTGTTTTTAAGGCTCATCTTACTTTCCCAAAAGATTATCCCCTCCGACCTCCTAAAATGAAATTCATTACAGAAAT…	ACCGGCAGCGAGGCGCCGCTCCCGCCGCCTCAGCCCGGCCTTCCTCGGCTCCGGCGCTCCGGTCGCGGGGCCCGGGTTCCTCGGCACACCCCGCTCCAGCCGCCCCCAGAGCCTGTCCCCAGCCCTTCGGAAGCCCCGGCGCCAGCCCGGGCCCTCGGCAGGGAGG	0	0	0	0	0	0	0	0	0;0;0	0;0;0	0;0;0;0	0;0;0;0	-1582.5348	88	Human; Chimp; Gorilla; Orangutan; Gibbon; Rhesus; Crab_eating_macaque; Pig_tailed_macaque; Baboon; Sooty_mangabey; Green_monkey; Golden_snub_nosed_monkey; Black_snub_nosed_monkey; Ugandan_red_Colobus; Marmoset; Mas_night_monkey; Squirrel_monkey; White_faced_sapajou; Tarsier; Bushbaby; Mouse_lemur; Sifaka; Malayan_flying_lemur; Lesser_Egyptian_jerboa; Prairie_vole; Golden_hamster; Prairie_deer_mou…
ENST00000528080	-0.5765956281530704	79.87671232876713	25.67391304347826	0.3321917808219178	0.2028985507246377	TMEM41B	238	340	208	GTG	0.0	58.6206896552	0.375547993501	GTG; 238-340; Rank: 208; cov: 58.62	ENST00000528080.5	63	339	276	63	339	34	TMEM41B	189	chr11:9314442-9314591	minus	chr11:9314442-9314717	TGCTCTCGCCCCAGCGCCCGGCGGCCACCTCTTTCCCGCGGGCGGGCCGGGGCGGGGCACTGAAGGGGGCGGTCCAGGACCCTGACTTGTCTCGCGGTTACTGGGCCGGCGCGAGCACGCGAGGCTCGGGGGCGGCACGGGGCGGGGTTTAGCCTGTGGTGGGCGCTGCGGGTGTTTGCAGGAGGTTGCAGTACTCGCTGGGCTGAGGTCGTCTCGGGTGAGGAGGTCGCGCCGGAAGTGGCTCTAGCCGTGGCGCTTCGGCGTAGTAAGGAGCCTGCAACAGAGTTTTGTTGTTTAGGGGGCGCGGCACCGCACCGCTCCCTTCACCTTGCAGCAGCCATGGCGAAAGGCAGAGTCGCCGAACGATCGCAGTTGGGCGCTCACCACACGACCCCCGTG…	TGCTCTCGCCCCAGCGCCCGGCGGCCACCTCTTTCCCGCGGGCGGGCCGGGGCGGGGCACTGAAGGGGGCGGTCCAGGACCCTGACTTGTCTCGCGGTTACTGGGCCGGCGCGAGCACGCGAGGCTCGGGGGCGGCACGGGGCGGGGTTTAGCCTGTGGTGGGCGCTGCGGGTGTTTGCAGGAGGTTGCAGTACTCGCTGGGCTGAGGTCGTCTCGGGTGAGGAGGTCGCGCCGGAAGTGGCTCTAGCCGTGGCGCTTCGGCGTAGTAAGGAGCCTGCAACAGAGTTTTGTTGTTTAGGGGGCGCGGCACCGCACCGCTCCCTTCACCTTGCAGCAGCC	0	0	0	0	0	0	0	0	0;0;0	0;0;0	0;0;0;0	0;0;0;0	-2715.5778	111	Human; Chimp; Bonobo; Gorilla; Orangutan; Gibbon; Rhesus; Crab_eating_macaque; Pig_tailed_macaque; Baboon; Drill; Sooty_mangabey; Green_monkey; Golden_snub_nosed_monkey; Black_snub_nosed_monkey; Angolan_colobus; Ugandan_red_Colobus; Marmoset; Mas_night_monkey; Squirrel_monkey; White_faced_sapajou; Tarsier; Bushbaby; Mouse_lemur; Sifaka; Malayan_flying_lemur; Chinese_tree_shrew; Lesser_Egyptian_je…
ENST00000258341	-0.7380924917103292	211.75652173913045	29.33766233766233	0.3331262939958592	0.2424242424242425	LAMC1	144	258	209	AGG	0.0	51.5151515152	0.32198500994	AGG; 144-258; Rank: 209; cov: 51.52	ENST00000258341.4	26	257	231	26	257	38	LAMC1	107	chr1:183023567-183023716	plus	chr1:183023486-183023716	GTGCAGGCTGCTCCCGGGGTAGGTGAGGGAAGCGCGGAGGCGGCGCGCGGGGGCAGTGGTCGGCGAGCAGCGCGGTCCTCGCTAGGGGCGCCCACCCGTCAGTCTCTCCGGCGCGAGCCGCCGCCACCGCCCGCGCCGGAGTCAGGCCCCTGGGCCCCCAGGCTCAAGCAGCGAAGCGGCCTCCGGGGGACGCCGCTAGGCGAGAGGAACGCGCCGGTGCCCTTGCCTTCGCCGTGACCCAGCGTGCGGGCGGCGGGATGAGAGGGAGCCATCGGGCCGCGCCGGCCCTGCGGCCCCGGGGGCGGCTCTGGCCCGTGCTGGCCGTGCTGGCGGCGGCCGCCGCGGCGGGCTGTGCCCAGGCAGCCATGGACGAGTGCACGGACGAGGGCGGGCGGCCGC…	GTGCAGGCTGCTCCCGGGGTAGGTGAGGGAAGCGCGGAGGCGGCGCGCGGGGGCAGTGGTCGGCGAGCAGCGCGGTCCTCGCTAGGGGCGCCCACCCGTCAGTCTCTCCGGCGCGAGCCGCCGCCACCGCCCGCGCCGGAGTCAGGCCCCTGGGCCCCCAGGCTCAAGCAGCGAAGCGGCCTCCGGGGGACGCCGCTAGGCGAGAGGAACGCGCCGGTGCCCTTGCCTTCGCCGTGACCCAGCGTGCGGGCGGCGGG	0	0	0	0	0	0	0	0	0;0;0	0;0;0	0;0;0;0	0;0;0;0	-849.7280000000002	67	Human; Chimp; Bonobo; Gorilla; Orangutan; Gibbon; Rhesus; Crab_eating_macaque; Pig_tailed_macaque; Baboon; Sooty_mangabey; Green_monkey; Proboscis_monkey; Golden_snub_nosed_monkey; Black_snub_nosed_monkey; Ugandan_red_Colobus; Marmoset; Mas_night_monkey; Squirrel_monkey; White_faced_sapajou; Bushbaby; Mouse_lemur; Sifaka; Lesser_Egyptian_jerboa; Prairie_vole; Golden_hamster; Prairie_deer_mouse; M…
ENST00000262942	-0.04421104165227952	41.42857142857143	25.78048780487805	0.19227313566936208	0.27419354838709675	ARPC1A	56	125	211	ATC	0.0	61.111111111099994	1.83214339208	ATC; 56-125; Rank: 211; cov: 61.11	ENST00000262942.9	0	124	124	1	124	23	ARPC1A	1	chr7:99325911-99326004+chr7:99333325-99333353	plus	chr7:99325911-99326004+chr7:99333325-99333353	GTCCTCCGCCCGCGCCCGACGGAGCCTGTTCGCGTCGACTGCCCAGAGTCCGCGAATCCTCCGCTCCGAGCCCGTCCGGACTCCCCCGATCCCAGCTTTCTCTCCTTTGAAAACACTAAGAATAATGTCACTGCATCAGTTTTTACTAGAGCCAATCACCTGTCATGCCTGGAACAGGGATCGTACTCAGATTGCCCTCAGTCCCAATAATCACGAAGTGCACATCTATAAGAAGAACGGGAGCCAGTGGGTGAAAGCTCATGAACTCAAGGAGCACAACGGACACATCACAGGTATTGACTGGGCTCCCAAGAGCGACCGCATTGTCACTTGTGGGGCAGACCGCAATGCCTATGTCTGGAGTCAGAAAGATGGTGTTTGGAAGCCAACCCTGGTGAT…	GTCCTCCGCCCGCGCCCGACGGAGCCTGTTCGCGTCGACTGCCCAGAGTCCGCGAATCCTCCGCTCCGAGCCCGTCCGGACTCCCCCGATCCCAGCTTTCTCTCCTTTGAAAACACTAAGAATA	0	0	0	0	0	0	0	0	0;0;0	0;0;0	0;0;0;0	0;0;0;0	-1172.9664	120	Human; Chimp; Bonobo; Gorilla; Orangutan; Gibbon; Rhesus; Crab_eating_macaque; Pig_tailed_macaque; Baboon; Drill; Sooty_mangabey; Green_monkey; Proboscis_monkey; Golden_snub_nosed_monkey; Black_snub_nosed_monkey; Angolan_colobus; Ugandan_red_Colobus; Marmoset; Mas_night_monkey; Squirrel_monkey; White_faced_sapajou; Tarsier; Bushbaby; Mouse_lemur; Sifaka; Malayan_flying_lemur; Chinese_tree_shrew; …
ENST00000305533	-0.5581102700824778	158.40857142857143	14.222222222222221	0.3314285714285714	0.14344262295081964	TWF2	125	245	212	AAG	0.0	77.1428571429	0.312574493445	AAG; 125-245; Rank: 212; cov: 77.14	ENST00000305533.9	0	244	244	1	244	40	TWF2	94	chr3:52239017-52239166	minus	chr3:52239017-52239259	ATCCTTAGACCCACCCGGACCGAGGCGCAGGCTGCGCGCACGCGCGGCCCCGAGTCCCCGCCTCCCTGCCGCGCCTGTCGGGGGCGGGGCGCCGCTGGGGGCGGGTCCTGCGGCACCGCCCGGGAAGCTGCGCGAGGGTCGACAGCCTCCGCCACATCCTCCACCTCTCTTGGTCCAGCGAGCGTTGCCGGGCCAGGGTCAAGCGGAGGGCTCCGACGGCGCGGACGGAGCGAAGCGCCGAGCCATGGCGCACCAAACGGGCATCCACGCCACGGAAGAGCTGAAGGAATTCTTTGCCAAGGCACGGGCTGGCTCTGTGCGGCTCATCAAGGTTGTGATTGAGGACGAGCAGCTCGTGCTGGGTGCCTCGCAGGAGCCAGTAGGCCGCTGGGATCAGGA…	ATCCTTAGACCCACCCGGACCGAGGCGCAGGCTGCGCGCACGCGCGGCCCCGAGTCCCCGCCTCCCTGCCGCGCCTGTCGGGGGCGGGGCGCCGCTGGGGGCGGGTCCTGCGGCACCGCCCGGGAAGCTGCGCGAGGGTCGACAGCCTCCGCCACATCCTCCACCTCTCTTGGTCCAGCGAGCGTTGCCGGGCCAGGGTCAAGCGGAGGGCTCCGACGGCGCGGACGGAGCGAAGCGCCGAGCC	0	0	0	0	0	0	0	0	0;0;0	0;0;0	0;0;0;0	0;0;0;0	-1613.2851	110	Human; Chimp; Bonobo; Gorilla; Orangutan; Gibbon; Rhesus; Crab_eating_macaque; Pig_tailed_macaque; Baboon; Drill; Sooty_mangabey; Green_monkey; Proboscis_monkey; Golden_snub_nosed_monkey; Black_snub_nosed_monkey; Angolan_colobus; Ugandan_red_Colobus; Marmoset; Mas_night_monkey; Squirrel_monkey; White_faced_sapajou; Tarsier; Bushbaby; Mouse_lemur; Sifaka; Malayan_flying_lemur; Chinese_tree_shrew; …
ENST00000245206	0.009092268448717756	112.2111368909513	116.55813953488372	0.25676720804331016	0.2558139534883721	GOT2	97	130	213	CTG	1.0	50.0	1.46001793722	CTG; 97-130; Rank: 213; cov: 50.0	ENST00000245206.9	0	129	129	0	129	11	GOT2	0	chr16:58734229-58734357	minus	chr16:58734229-58734357	CCAGCACGCGGCCGCTCTGGCCCAGGGAAGTCCCTGTCCTTACCTTCAGCAGGAGCCGGTTCCCTGTGTGTGTGTCCGCTCGCCCTCTGCTCCGTCCTGCGGCTGCCCACTGCCCTCCTACGGTCCACCATGGCCCTGCTGCACTCCGGCCGCGTCCTCCCCGGGATCGCCGCCGCCTTCCACCCGGGCCTCGCCGCCGCGGCCTCTGCCAGAGCCAGCTCCTGGTGGACCCATGTGGAAATGGGACCTCCAGATCCCATTCTGGGAGTCACTGAAGCCTTTAAGAGGGACACCAATAGCAAAAAGATGAATCTGGGAGTTGGTGCCTACCGGGATGATAATGGAAAGCCTTACGTTCTGCCTAGCGTCCGCAAGGCAGAGGCCCAGATTGCCGCAAAA…	CCAGCACGCGGCCGCTCTGGCCCAGGGAAGTCCCTGTCCTTACCTTCAGCAGGAGCCGGTTCCCTGTGTGTGTGTCCGCTCGCCCTCTGCTCCGTCCTGCGGCTGCCCACTGCCCTCCTACGGTCCACC	0	0	0	0	0	0	0	0	0;0;0	0;0;0	0;0;0;0	0;0;0;0	-2084.0189	108	Human; Chimp; Bonobo; Gorilla; Orangutan; Gibbon; Rhesus; Crab_eating_macaque; Pig_tailed_macaque; Baboon; Sooty_mangabey; Green_monkey; Proboscis_monkey; Golden_snub_nosed_monkey; Black_snub_nosed_monkey; Ugandan_red_Colobus; Marmoset; Mas_night_monkey; Squirrel_monkey; White_faced_sapajou; Tarsier; Bushbaby; Mouse_lemur; Sifaka; Malayan_flying_lemur; Chinese_tree_shrew; Lesser_Egyptian_jerboa; …
ENST00000295822	-0.07600329552440598	24.266233766233768	21.071428571428573	0.2619047619047619	0.2619047619047619	EIF5A2	145	187	214	CTG	0.0	88.8888888889	1.29650462033	CTG; 145-187; Rank: 214; cov: 88.89	ENST00000295822.6	102	186	84	102	186	14	EIF5A2	102	chr3:170907807-170907841+chr3:170908543-170908591	minus	chr3:170907807-170907841+chr3:170908543-170908591	GGGTAAGGGCGGGGAGGCTGGGGTGTGGAAAGTGTGGCGGCCCCGCCCCGTCTCTTGGAACTGCCGCGGCCGCCACCGCCGCTGCCGGCGCCGCTGCTGTAGGGGACCAGCGCGGGTGCGCAGACGAAAGGCGCTCTTTGCCAGCTGAAAGTTCCCACGGAAAAACTACCATCTCCCCTGCCCACCATGGCAGACGAAATTGATTTCACTACTGGAGATGCCGGGGCTTCCAGCACTTACCCTATGCAGTGCTCGGCCTTGCGCAAAAACGGCTTCGTGGTGCTCAAAGGACGACCATGCAAAATAGTGGAGATGTCAACTTCCAAAACTGGAAAGCATGGTCATGCCAAGGTTCACCTTGTTGGAATTGATATTTTCACGGGCAAAAAATATGAAGAT…	GGGTAAGGGCGGGGAGGCTGGGGTGTGGAAAGTGTGGCGGCCCCGCCCCGTCTCTTGGAACTGCCGCGGCCGCCACCGCCGCTGCCGGCGCCGCTGCTGTAGGGGACCAGCGCGGGTGCGCAGACGAAAGGCGCTCTTTGCCAGCTGAAAGTTCCCACGGAAAAACTACCATCTCCCCTGCCCACC	0	0	0	0	0	0	0	0	0;0;0	0;0;0	0;0;0;0	0;0;0;0	-912.676	118	Human; Chimp; Bonobo; Gorilla; Orangutan; Gibbon; Rhesus; Crab_eating_macaque; Pig_tailed_macaque; Baboon; Drill; Sooty_mangabey; Green_monkey; Proboscis_monkey; Golden_snub_nosed_monkey; Black_snub_nosed_monkey; Angolan_colobus; Ugandan_red_Colobus; Marmoset; Mas_night_monkey; Squirrel_monkey; White_faced_sapajou; Tarsier; Bushbaby; Mouse_lemur; Sifaka; Malayan_flying_lemur; Chinese_tree_shrew; …
ENST00000397977	-0.730370493007821	52.16736990154712	11.395348837209307	0.3333333333333333	0.1744186046511628	INTS10	321	399	215	GTG	0.28571428571400004	80.95238095239999	0.822830678188	GTG; 321-399; Rank: 215; cov: 80.95	ENST00000397977.7	140	398	258	140	398	26	INTS10	248	chr8:19817388-19817537	plus	chr8:19817280-19817537	AAACTGAGCAATACCCAGAGAGGATGGAAATGGCGAAGAGGCCTGGCGCCTGCCCGCTCCCGCGCATGCTCCCTGACTTCACCAAGGTCACGCTGCAGCCCGCAGGAATGAAAATCCACTTCTCCGCATTTTCGAGGTGACCTGGAAGCGGTTCAACTGCTCTGGCTTCTCAGAAGAGGAGGGGACCGGGCGGTAACGAGGAGCCAAGGGGAGGAGACTGCTCGCAAAACCCGGAAAAGCTTTCCCGATCCACTCTGCCAGCCTCCGTGCGCCTCCAGACATGCGCAGTAGCCTCCCCCGCGGTGGCGGCGGCGGCGGCGGTGGCTGCCGTGGCGGCTGAGAGTCCAGAGCCGGACGTTCCGGCCGCTTCGGGCTGGCGGCTGGAGAGCGCTCGGGTCA…	AAACTGAGCAATACCCAGAGAGGATGGAAATGGCGAAGAGGCCTGGCGCCTGCCCGCTCCCGCGCATGCTCCCTGACTTCACCAAGGTCACGCTGCAGCCCGCAGGAATGAAAATCCACTTCTCCGCATTTTCGAGGTGACCTGGAAGCGGTTCAACTGCTCTGGCTTCTCAGAAGAGGAGGGGACCGGGCGGTAACGAGGAGCCAAGGGGAGGAGACTGCTCGCAAAACCCGGAAAAGCTTTCCCGATCCACTCTGCCAGCCTCCGTGCGCCTCCAGACATGCGCAGTAGCCTCCCCCGCGGTGGCGGCGGCGGCGGCGGTGGCTGCCGTGGCGGCTGAGAGTCCAGAGCCGGACGTTCCGGCCGCTTCGGGCTGGCGGCTGGAGAGCGCTCGGGTC	0	0	0	0	0	0	0	0	0;0;0	0;0;0	0;0;0;0	0;0;0;0	-1554.8168	103	Human; Chimp; Bonobo; Gorilla; Orangutan; Gibbon; Rhesus; Crab_eating_macaque; Pig_tailed_macaque; Baboon; Sooty_mangabey; Green_monkey; Golden_snub_nosed_monkey; Black_snub_nosed_monkey; Angolan_colobus; Ugandan_red_Colobus; Marmoset; Mas_night_monkey; Squirrel_monkey; White_faced_sapajou; Tarsier; Bushbaby; Mouse_lemur; Sifaka; Malayan_flying_lemur; Lesser_Egyptian_jerboa; Prairie_vole; Chinese…
ENST00000607197	-0.44192791283076427	65.17961165048544	24.706521739130434	0.3284789644012945	0.2238267148014441	HEBP2	167	278	216	CTG	0.915147265077	53.125	0.345429560261	CTG; 167-278; Rank: 216; cov: 53.12	ENST00000607197.5	0	277	277	1	277	37	HEBP2	127	chr6:138404346-138404495	plus	chr6:138404220-138404495	GGCTCCCTGTCGCCGCGGAGGGGCGGGGGCAGGACGCGCAACTCCGGCCGGAGCTGTCCGGGGTCGTGAGCCGGCCCCGCCTTGGTGGCGGCGCCCCCTCGCGGTCCAGAGGCAGACGCATCGGGTGGGCTCGGGTCTCCAGCCCGGCCGGGAGGAGGGACCGGGTCTGCGGAGCGGGGACTCGGGGCCTCGGCGGGGCGCGCACACGCAGGCGGGGCGGCCCGGGGTGCGGGGCCTCTGCGCGGCTGACCAGGCTCCCAGAGCGTCAGCGCCGCCCATGGCCGAGCCGCTCCAGCCAGACCCCGGGGCGGCCGAGGACGCGGCGGCCCAAGCTGTGGAGACGCCGGGCTGGAAGGCCCCGGAGGACGCCGGCCCCCAGCCCGGAAGTTATGAGATCCG…	GGCTCCCTGTCGCCGCGGAGGGGCGGGGGCAGGACGCGCAACTCCGGCCGGAGCTGTCCGGGGTCGTGAGCCGGCCCCGCCTTGGTGGCGGCGCCCCCTCGCGGTCCAGAGGCAGACGCATCGGGTGGGCTCGGGTCTCCAGCCCGGCCGGGAGGAGGGACCGGGTCTGCGGAGCGGGGACTCGGGGCCTCGGCGGGGCGCGCACACGCAGGCGGGGCGGCCCGGGGTGCGGGGCCTCTGCGCGGCTGACCAGGCTCCCAGAGCGTCAGCGCCGCCC	0	0	0	0	0	0	0	0	0;0;0	0;0;0	0;0;0;0	0;0;0;0	-2172.4421	89	Human; Chimp; Bonobo; Gorilla; Orangutan; Gibbon; Rhesus; Crab_eating_macaque; Pig_tailed_macaque; Baboon; Sooty_mangabey; Green_monkey; Proboscis_monkey; Golden_snub_nosed_monkey; Black_snub_nosed_monkey; Angolan_colobus; Ugandan_red_Colobus; Marmoset; Mas_night_monkey; Squirrel_monkey; White_faced_sapajou; Bushbaby; Mouse_lemur; Sifaka; Lesser_Egyptian_jerboa; Prairie_vole; Chinese_hamster; Gol…
ENST00000308683	0.0258425177134912	103.4121338912134	113.1304347826087	0.3165969316596932	0.3188405797101449	ZNF622	74	128	217	ACG	0.0	46.1538461538	1.06400761542	ACG; 74-128; Rank: 217; cov: 46.15	ENST00000308683.2	58	127	69	58	127	18	ZNF622	58	chr5:16465666-16465734	minus	chr5:16465666-16465734	TCAGGAAGTCGGCGTGTCGAGTGGCTCTTCCTGGCTGCTGAGGCGGGTTAAGGTCTGAGGGTCTTGTGGGGCCACGGCGCTGATCACCAGGTGTTTGGCTTGGTCGGTTCTTATTTCTCGCCTGGCAATGGCGACGTACACCTGCATAACTTGCCGGGTGGCGTTCCGCGACGCGGACATGCAGCGGGCCCACTATAAGACGGACTGGCACCGCTACAACCTGCGGCGGAAGGTGGCCAGCATGGCCCCAGTGACCGCCGAGGGCTTCCAGGAGCGAGTGCGGGCGCAGCGGGCCGTCGCGGAGGAGGAGAGCAAGGGCTCGGCCACCTACTGCACCGTTTGCAGTAAGAAGTTTGCCTCTTTCAACGCCTACGAGAACCACCTCAAGTCCCGGCGTCA…	TCAGGAAGTCGGCGTGTCGAGTGGCTCTTCCTGGCTGCTGAGGCGGGTTAAGGTCTGAGGGTCTTGTGGGGCCACGGCGCTGATCACCAGGTGTTTGGCTTGGTCGGTTCTTATTTCTCGCCTGGCA	0	0	0	0	0	0	0	0	0;0;0	0;0;0	0;0;0;0	0;0;0;0	-1329.8263	115	Human; Chimp; Bonobo; Gorilla; Orangutan; Gibbon; Rhesus; Crab_eating_macaque; Pig_tailed_macaque; Baboon; Drill; Sooty_mangabey; Green_monkey; Proboscis_monkey; Golden_snub_nosed_monkey; Black_snub_nosed_monkey; Angolan_colobus; Ugandan_red_Colobus; Marmoset; Mas_night_monkey; Squirrel_monkey; White_faced_sapajou; Tarsier; Mouse_lemur; Sifaka; Malayan_flying_lemur; Chinese_tree_shrew; Lesser_Egy…
ENST00000336868	-0.4504842457748201	81.16513761467891	8.066666666666666	0.3226299694189603	0.21739130434782608	NXN	48	93	218	GTG	0.0	80.0	0.175896642218	GTG; 48-93; Rank: 218; cov: 80.0	ENST00000336868.7	0	92	92	2	92	15	NXN	2	chr17:979679-979768	minus	chr17:979679-979768	CCCAGCGCCTGCCGCCGACGCCGCCGCCTCCTCCCGCCGCGCGGACCGTGGAGCGGGGTCGCAGCCGCCTGCCCGCCCTGCGGTGGGCCAGGATGTCGGGCTTCCTGGAGGAGCTGCTCGGCGAGAAGCTGGTGACGGGCGGCGGCGAGGAGGTGGACGTGCACTCGCTGGGCGCCCGCGGCATCTCGCTGCTGGGTCTCTACTTCGGCTGCAGCCTCAGCGCCCCCTGCGCGCAGCTCAGCGCCAGCCTGGCCGCCTTCTACGGGCGCCTGCGGGGGGACGCGGCGGCCGGGCCGGGGCCGGGAGCGGGGGCCGGGGCGGCGGCGGAGCCCGAGCCGCGGCGGCGCCTGGAGATCGTCTTCGTGTCCTCGGACCAGGACCAGCGGCAGTGGCAGGACT…	CCCAGCGCCTGCCGCCGACGCCGCCGCCTCCTCCCGCCGCGCGGACCGTGGAGCGGGGTCGCAGCCGCCTGCCCGCCCTGCGGTGGGCCAGG	0	0	0	0	0	0	0	0	0;0;0	0;0;0	0;0;0;0	0;0;0;0	-679.4874	61	Human; Chimp; Gorilla; Rhesus; Crab_eating_macaque; Baboon; Sooty_mangabey; Green_monkey; Black_snub_nosed_monkey; Ugandan_red_Colobus; Marmoset; White_faced_sapajou; Bushbaby; Mouse_lemur; Sifaka; Prairie_vole; Golden_hamster; Mouse; Ryukyu_mouse; Shrew_mouse; Rat; Mongolian_gerbil; Upper_Galilee_mountains_blind_mole_rat; American_beaver; Naked_mole_rat; Guinea_pig; Brush_tailed_rat; Alpine_marm…
ENST00000356955	-0.3707111052855413	52.185185185185176	21.96969696969697	0.32175925925925924	0.21782178217821785	ADAM15	57	102	222	CTG	0.0	80.0	0.282956365578	CTG; 57-102; Rank: 222; cov: 80.0	ENST00000356955.6	0	101	101	2	101	15	ADAM15	2	chr1:155051288-155051386	plus	chr1:155051288-155051386	GCGCGGCGCTGCTGGGTTCTCCGAGGCGACCTGGCCGCCGGCCGCTCCTCCGCGCGCTGTTCCGCACTTGCTGCCCTCGCCCGGCCCGGAGCGCCGCTGCCATGCGGCTGGCGCTGCTCTGGGCCCTGGGGCTCCTGGGCGCGGGCAGCCCTCTGCCTTCCTGGCCGCTCCCAAATATAGGTGGCACTGAGGAGCAGCAGGCAGAGTCAGAGAAGGCCCCGAGGGAGCCCTTGGAGCCCCAGGTCCTTCAGGACGATCTCCCAATTAGCCTCAAAAAGGTGCTTCAGACCAGTCTGCCTGAGCCCCTGAGGATCAAGTTGGAGCTGGACGGTGACAGTCATATCCTGGAGCTGCTACAGAATAGGGAGTTGGTCCCAGGCCGCCCAACCCTGGTGTGGT…	GCGCGGCGCTGCTGGGTTCTCCGAGGCGACCTGGCCGCCGGCCGCTCCTCCGCGCGCTGTTCCGCACTTGCTGCCCTCGCCCGGCCCGGAGCGCCGCTGCC	0	0	0	0	0	0	0	0	0;0;0	0;0;0	0;0;0;0	0;0;0;0	-1146.3699	89	Human; Chimp; Bonobo; Gorilla; Orangutan; Gibbon; Rhesus; Crab_eating_macaque; Pig_tailed_macaque; Baboon; Sooty_mangabey; Green_monkey; Golden_snub_nosed_monkey; Black_snub_nosed_monkey; Ugandan_red_Colobus; Marmoset; Mas_night_monkey; White_faced_sapajou; Bushbaby; Mouse_lemur; Sifaka; Malayan_flying_lemur; Lesser_Egyptian_jerboa; Prairie_vole; Golden_hamster; Prairie_deer_mouse; Mouse; Ryukyu_…
ENST00000376335	-0.21397250283739566	29.742964352720453	11.391752577319588	0.2951844903064415	0.20477815699658705	ZIC2	168	294	223	GTG	0.0	67.56756756760001	0.33093450686000003	GTG; 168-294; Rank: 223; cov: 67.57	ENST00000376335.7	0	293	293	2	293	42	ZIC2	143	chr13:99981915-99982064	plus	chr13:99981774-99982064	CCGCCTGGCTTTGGACTCTTCTCCTCCTCCACCTCCTCCTCCTCCTCCCGCGCCGCCGCCTCCTCCTCCTCTTCCTCTCCGCGCCTTCGCTACGCGCCCGGCCGCCCGAGGCAGATCCAGGCGGCGGCGGAGGCGGCGGGCGCAGGAGAGCGGCTCCCAGGGCTGAAGTGGCCGCCACCACCGCCGCCTGCGCCTGGAGCCCGGTGGCCGCCGGACGCACCGCGCGGATCGGGAGCGGGAGTCGAGGCGGCGCGGAGGCGCAGGGCTCGCAGGGGCGGGCGGGCGCGCTGGCCATGCTCCTGGACGCGGGTCCGCAGTTCCCGGCCATCGGGGTGGGCAGCTTCGCGCGCCACCATCACCACTCCGCCGCGGCGGCGGCGGCGGCTGCCGCCGAGATGC…	CCGCCTGGCTTTGGACTCTTCTCCTCCTCCACCTCCTCCTCCTCCTCCCGCGCCGCCGCCTCCTCCTCCTCTTCCTCTCCGCGCCTTCGCTACGCGCCCGGCCGCCCGAGGCAGATCCAGGCGGCGGCGGAGGCGGCGGGCGCAGGAGAGCGGCTCCCAGGGCTGAAGTGGCCGCCACCACCGCCGCCTGCGCCTGGAGCCCGGTGGCCGCCGGACGCACCGCGCGGATCGGGAGCGGGAGTCGAGGCGGCGCGGAGGCGCAGGGCTCGCAGGGGCGGGCGGGCGCGCTGGCC	0	0	0	0	0	0	0	0	0;0;0	0;0;0	0;0;0;0	0;0;0;0	-1383.5587	72	Human; Chimp; Gorilla; Orangutan; Gibbon; Rhesus; Crab_eating_macaque; Pig_tailed_macaque; Baboon; Sooty_mangabey; Green_monkey; Black_snub_nosed_monkey; Ugandan_red_Colobus; Marmoset; Mas_night_monkey; Squirrel_monkey; White_faced_sapajou; Mouse_lemur; Sifaka; Lesser_Egyptian_jerboa; Prairie_vole; Golden_hamster; Prairie_deer_mouse; Mouse; Ryukyu_mouse; Shrew_mouse; Rat; Mongolian_gerbil; Upper_…
ENST00000314787	-0.18687287279823087	42.77507598784194	25.05	0.3110435663627153	0.25	PINX1	31	121	224	ACG	0.0	76.0	1.1957036438200002	ACG; 31-121; Rank: 224; cov: 76.0	ENST00000314787.7	0	120	120	0	120	30	PINX1	0	chr8:10839757-10839876	minus	chr8:10839757-10839876	CGTCCGCTGCAGTCCGCCGGCGAGGGAGTTACGCACGTCCTGATTCTCCTGGAGTCTCCAGCCCGCCCAGTGGCCGCAGTCACCCAGGTCCAGAGGCGGCGGTATCACAGGCTCTCCGACATGTCTATGCTGGCTGAACGTCGGCGGAAGCAGAAGTGGGCTGTGGATCCTCAGAACACTGCCTGGAGTAATGACGATTCCAAGTTTGGCCAGCGGATGCTAGAGAAGATGGGGTGGTCTAAAGGAAAGGGTTTAGGGGCTCAGGAGCAAGGAGCCACAGATCATATTAAAGTTCAAGTGAAAAATAACCACCTGGGACTCGGAGCTACCATCAATAATGAAGACAACTGGATTGCCCATCAGGATGATTTTAACCAGCTTCTGGCCGAACTGAACACT…	CGTCCGCTGCAGTCCGCCGGCGAGGGAGTTACGCACGTCCTGATTCTCCTGGAGTCTCCAGCCCGCCCAGTGGCCGCAGTCACCCAGGTCCAGAGGCGGCGGTATCACAGGCTCTCCGAC	0	0	0	0	0	0	0	0	0;0;0	0;0;0	0;0;0;0	0;0;0;0	-2601.8964	110	Human; Chimp; Bonobo; Gorilla; Orangutan; Gibbon; Rhesus; Crab_eating_macaque; Pig_tailed_macaque; Baboon; Drill; Sooty_mangabey; Green_monkey; Golden_snub_nosed_monkey; Black_snub_nosed_monkey; Angolan_colobus; Ugandan_red_Colobus; Marmoset; Mas_night_monkey; Squirrel_monkey; White_faced_sapajou; Tarsier; Bushbaby; Mouse_lemur; Chinese_tree_shrew; Lesser_Egyptian_jerboa; Prairie_vole; Chinese_ha…
ENST00000435456	-0.06244485421686297	123.987012987013	107.62162162162164	0.3311688311688312	0.2792792792792793	SLC25A17	81	135	225	CTG	0.0	53.8461538462	0.381971323547	CTG; 81-135; Rank: 225; cov: 53.85	ENST00000435456.6	23	134	111	23	134	18	SLC25A17	23	chr22:40819249-40819359	minus	chr22:40819249-40819359	CTAGGGCAGGCGGGCGGGTTTGAGAGGGCGGGGATTGCGACTCTCACACCCTGAGCTCCGGTGCTCCTTTCCTAACTCCACTGGCTGCGGCATCTGTGGGAAAAGTGTGGCTGGGTCTTCGAGGAGCCGCACCAATGGCTTCCGTGCTGTCCTACGAAAGCCTGGTCCACGCCGTGGCCGGAGCCGTGGGAAGCGTGACAGCAATGACAGTGTTTTTTCCCCTGGATACAGCTAGACTTCGACTTCAGGTTGATGAGAAAAGAAAATCCAAAACTACACACATGGTGCTCCTGGAGATCATTAAAGAAGAAGGACTCCTGGCACCATATCGAGGGTGGTTTCCAGTGATTTCCAGTCTCTGCTGCTCCAATTTTGTCTATTTCTACACTTTTAATAGCC…	CTAGGGCAGGCGGGCGGGTTTGAGAGGGCGGGGATTGCGACTCTCACACCCTGAGCTCCGGTGCTCCTTTCCTAACTCCACTGGCTGCGGCATCTGTGGGAAAAGTGTGGCTGGGTCTTCGAGGAGCCGCACCA	0	0	0	0	0	0	0	0	0;0;0	0;0;0	0;0;0;0	0;0;0;0	-2385.6773	117	Human; Chimp; Bonobo; Gorilla; Orangutan; Gibbon; Rhesus; Crab_eating_macaque; Pig_tailed_macaque; Baboon; Drill; Sooty_mangabey; Green_monkey; Proboscis_monkey; Golden_snub_nosed_monkey; Black_snub_nosed_monkey; Angolan_colobus; Ugandan_red_Colobus; Marmoset; Mas_night_monkey; White_faced_sapajou; Tarsier; Bushbaby; Mouse_lemur; Sifaka; Malayan_flying_lemur; Chinese_tree_shrew; Lesser_Egyptian_j…
ENST00000372642	-0.09401249422652666	58.75503355704698	51.328571428571436	0.3277404921700224	0.2985781990521327	ENDOG	77	212	226	TTG	0.0	60.0	1.01617850782	TTG; 77-212; Rank: 226; cov: 60.0	ENST00000372642.4	0	211	211	1	211	45	ENDOG	61	chr9:128818535-128818684	plus	chr9:128818475-128818684	AAATGCGCAAAGAAAGGACGCCGGGGACACCCGGTTGGGCTCTGCTGCTCCCTTCTGGGTTCCGAGGCCCAAGCCCTTGGCAGTGTTTGTGAGTGGAAGGGAGGTCACGCTATCGTCCGCGGCCCCAGCAGCCCTGTGCCCTCGTTGGATCCCGCGACGCGGCTCCTTTAAGAGCCTCGCGGGTCGCCCGCCGCTAGGTCGCTCCCCGGCCATGCGGGCGCTGCGGGCCGGCCTGACCCTGGCGTCGGGCGCGGGGCTGGGTGCGGTCGTCGAGGGCTGGCGGCGGCGGCGGGAGGACGCGCGGGCGGCGCCGGGACTGCTGGGCCGGCTGCCCGTGCTGCCCGTGGCGGCGGCAGCCGAGTTGCCCCCTGTGCCCGGGGGACCCCGCGGCCCGGGCGA…	AAATGCGCAAAGAAAGGACGCCGGGGACACCCGGTTGGGCTCTGCTGCTCCCTTCTGGGTTCCGAGGCCCAAGCCCTTGGCAGTGTTTGTGAGTGGAAGGGAGGTCACGCTATCGTCCGCGGCCCCAGCAGCCCTGTGCCCTCGTTGGATCCCGCGACGCGGCTCCTTTAAGAGCCTCGCGGGTCGCCCGCCGCTAGGTCGCTCCCCGGCC	0	0	0	0	0	0	0	0	0;0;0	0;0;0	0;0;0;0	0;0;0;0	-1984.8173	104	Human; Chimp; Gorilla; Orangutan; Gibbon; Rhesus; Crab_eating_macaque; Pig_tailed_macaque; Baboon; Drill; Sooty_mangabey; Green_monkey; Golden_snub_nosed_monkey; Black_snub_nosed_monkey; Ugandan_red_Colobus; Marmoset; Mas_night_monkey; Squirrel_monkey; White_faced_sapajou; Bushbaby; Mouse_lemur; Sifaka; Chinese_tree_shrew; Prairie_vole; Chinese_hamster; Golden_hamster; Prairie_deer_mouse; Mouse; …
ENST00000338370	-0.6968980009181236	368.44	24.76691729323308	0.33	0.2593516209476309	AURKAIP1	105	402	230	ATT	0.0	47.8723404255	0.0633025099075	ATT; 105-402; Rank: 230; cov: 47.87	ENST00000338370.7	0	401	401	2	401	99	AURKAIP1	251	chr1:1374757-1374906	minus	chr1:1374757-1375155	CGAGGTCGGGCTTGGGAAGGGTCAGCGGGAGGCCTGAGGGCGCCGGGCGCTGCGGCAGGCGGGCCCGGGGTCCAGCCGAGAGGGTCCGGGCGCCAGGCAACGCGATTCGCGCGGGGGTGAACCCGGGGAGGGGGCCGGCCTCCCCGTTCTGGGACCTTTCGGTGCGTCCGAGCGCGACACCGCCCGCGTCGGGGGCTTGGGAGCCTCGGGGCGCGAGCTGTGTTGGAAGCAAAGTCCTCCTTGTGGGTTGGGGTGGCGGAGGGAGAAGGGAAGCGAGGGTCGCGGCGGGACCAGACGCCCCAGTCCCGGCCCGCCCGCGACTACTGAAGGCGCTGCCGCCTGACCTGAACGGGCACTTGTGTTCCAGCTCCCCTGGGACCTGTGGCCGCCGCCCACAGA…	CGAGGTCGGGCTTGGGAAGGGTCAGCGGGAGGCCTGAGGGCGCCGGGCGCTGCGGCAGGCGGGCCCGGGGTCCAGCCGAGAGGGTCCGGGCGCCAGGCAACGCGATTCGCGCGGGGGTGAACCCGGGGAGGGGGCCGGCCTCCCCGTTCTGGGACCTTTCGGTGCGTCCGAGCGCGACACCGCCCGCGTCGGGGGCTTGGGAGCCTCGGGGCGCGAGCTGTGTTGGAAGCAAAGTCCTCCTTGTGGGTTGGGGTGGCGGAGGGAGAAGGGAAGCGAGGGTCGCGGCGGGACCAGACGCCCCAGTCCCGGCCCGCCCGCGACTACTGAAGGCGCTGCCGCCTGACCTGAACGGGCACTTGTGTTCCAGCTCCCCTGGGACCTGTGGCCGCCGCCCACAGA…	0	0	0	0	0	0	0	0	0;0;0	0;0;0	0;0;0;0	0;0;0;0	-2234.053	111	Human; Chimp; Bonobo; Gorilla; Orangutan; Rhesus; Crab_eating_macaque; Pig_tailed_macaque; Baboon; Drill; Sooty_mangabey; Green_monkey; Golden_snub_nosed_monkey; Black_snub_nosed_monkey; Angolan_colobus; Ugandan_red_Colobus; Marmoset; Mas_night_monkey; White_faced_sapajou; Tarsier; Bushbaby; Mouse_lemur; Sifaka; Malayan_flying_lemur; Chinese_tree_shrew; Lesser_Egyptian_jerboa; Prairie_vole; Chine…
ENST00000554914	-0.024259634243774468	23.281179138321995	21.266666666666666	0.2773998488284203	0.2857142857142857	CTD-2135J3.4	14	92	231	ATT	0.0	80.95238095239999	1.70020005716	ATT; 14-92; Rank: 231; cov: 80.95	ENST00000554914.1	0	91	91	1	91	26	CTD-2135J3.4	1	chr8:10839757-10839846	minus	chr8:10839757-10839846	TACGCACGTCCTGATTCTCCTGGAGTCTCCAGCCCGCCCAGTGGCCGCAGTCACCCAGGTCCAGAGGCGGCGGTATCACAGGCTCTCCGACATGTCTATGCTGGCTGAACGTCGGCGGAAGCAGAAGTGGGCTGTGGATCCTCAGAACACTGCCTGGAGTAATGACGATTCCAAGTTTGGCCAGCGGATGCTAGAGAAGATGGGGTGGTCTAAAGGAAAGGGTTTAGGGGCTCAGGAGCAAGGAGCCACAGATCATATTAAAGTTCAAGTGAAAAATAACCACCTGGGACTCGGAGCTACCATCAATAATGAAGACAACTGGATTGCCCATCAGGATGATTTTAACCAGCTTCTGGCCGAACTGAACACTTGCCATGGGCAGGAAACCACAGATTCCTC…	TACGCACGTCCTGATTCTCCTGGAGTCTCCAGCCCGCCCAGTGGCCGCAGTCACCCAGGTCCAGAGGCGGCGGTATCACAGGCTCTCCGAC	0	0	0	0	0	0	0	0	0;0;0	0;0;0	0;0;0;0	0;0;0;0	-1919.5706	110	Human; Chimp; Bonobo; Gorilla; Orangutan; Gibbon; Rhesus; Crab_eating_macaque; Pig_tailed_macaque; Baboon; Drill; Sooty_mangabey; Green_monkey; Golden_snub_nosed_monkey; Black_snub_nosed_monkey; Angolan_colobus; Ugandan_red_Colobus; Marmoset; Mas_night_monkey; Squirrel_monkey; White_faced_sapajou; Tarsier; Bushbaby; Mouse_lemur; Chinese_tree_shrew; Lesser_Egyptian_jerboa; Prairie_vole; Chinese_ha…
ENST00000300289	-0.06595018821880877	84.08300395256917	42.795918367346935	0.12582345191040845	0.20945945945945946	PDIA3	74	149	232	GTG	0.0	30.0	0.790233520368	GTG; 74-149; Rank: 232; cov: 30.0	ENST00000300289.9	0	148	148	1	148	25	PDIA3	1	chr15:43746393-43746539	plus	chr15:43746393-43746539	GCCGGGTTTGGGGGTTGGGACCTCCGGCTGCAGGTCCGCCTGGGCCAGACGCGCGAGCGCAAGCAGCGGGTTAGTGGTCGCGCGCCCGACCTCCGCAGTCCCAGCCGAGCCGCGACCCTTCCGGCCGTCCCCACCCCACCTCGCCGCCATGCGCCTCCGCCGCCTAGCGCTGTTCCCGGGTGTGGCGCTGCTTCTTGCCGCGGCCCGCCTCGCCGCTGCCTCCGACGTGCTAGAACTCACGGACGACAACTTCGAGAGTCGCATCTCCGACACGGGCTCTGCGGGCCTCATGCTCGTCGAGTTCTTCGCCCCCTGGTGTGGACACTGCAAGAGACTTGCACCTGAGTATGAAGCTGCAGCTACCAGATTAAAAGGAATAGTCCCATTAGCAAAGGTTGA…	GCCGGGTTTGGGGGTTGGGACCTCCGGCTGCAGGTCCGCCTGGGCCAGACGCGCGAGCGCAAGCAGCGGGTTAGTGGTCGCGCGCCCGACCTCCGCAGTCCCAGCCGAGCCGCGACCCTTCCGGCCGTCCCCACCCCACCTCGCCGCC	0	0	0	0	0	0	0	0	0;0;0	0;0;0	0;0;0;0	0;0;0;0	-1714.3119	104	Human; Chimp; Bonobo; Gorilla; Orangutan; Gibbon; Rhesus; Crab_eating_macaque; Pig_tailed_macaque; Baboon; Sooty_mangabey; Green_monkey; Golden_snub_nosed_monkey; Black_snub_nosed_monkey; Marmoset; Mas_night_monkey; Squirrel_monkey; White_faced_sapajou; Bushbaby; Mouse_lemur; Sifaka; Malayan_flying_lemur; Lesser_Egyptian_jerboa; Prairie_vole; Golden_hamster; Prairie_deer_mouse; Mouse; Ryukyu_mous…
ENST00000268383	-0.5406112175456754	49.18241758241759	13.470588235294118	0.3311355311355311	0.2235294117647059	CDR2	216	309	233	CTG	0.458333333333	73.0769230769	0.20992689496	CTG; 216-309; Rank: 233; cov: 73.08	ENST00000268383.6	53	308	255	53	308	31	CDR2	158	chr16:22374310-22374459	minus	chr16:22374310-22374564	GCCAAAGTGCCACGTTGGGCCCGGCGGCGGCGTGAAGACTGGCGGCTGCGTGAGACTCCGGCTCCAGGCGTTCGCACCGTAATGCCCGGCCGTTGGGGCCGTCGGTAGGCGCGAGGCGAGTCGAGGCAGCCGGCCGGTCGGCGGCCGCCGGCGGGAACGGGGCTGAGGCGGCGCAGCGGAGTCTGGGCGGCGGCGCGTCCCGCCCGAGGGCGGCTCTGGCTGAGGGCGGAGGGGCCGGGGAAGAGCCCGGGGCAGCGGCTGAGGCGGGACGGCGGCGGGGGCCGCTGCCCCTAGAAGACCCAGCCGAGATGCTGGCGGAAAACCTGGTAGAGGAGTTTGAGATGAAGGAGGACGAGCCGTGGTACGACCACCAGGACCTCCAGCAAGATCTTCAACTTG…	GCCAAAGTGCCACGTTGGGCCCGGCGGCGGCGTGAAGACTGGCGGCTGCGTGAGACTCCGGCTCCAGGCGTTCGCACCGTAATGCCCGGCCGTTGGGGCCGTCGGTAGGCGCGAGGCGAGTCGAGGCAGCCGGCCGGTCGGCGGCCGCCGGCGGGAACGGGGCTGAGGCGGCGCAGCGGAGTCTGGGCGGCGGCGCGTCCCGCCCGAGGGCGGCTCTGGCTGAGGGCGGAGGGGCCGGGGAAGAGCCCGGGGCAGCGGCTGAGGCGGGACGGCGGCGGGGGCCGCTGCCCCTAGAAGACCCAGCCGAG	0	0	0	0	0	0	0	0	0;0;0	0;0;0	0;0;0;0	0;0;0;0	-953.4688	91	Human; Chimp; Gorilla; Orangutan; Gibbon; Rhesus; Crab_eating_macaque; Pig_tailed_macaque; Baboon; Sooty_mangabey; Green_monkey; Golden_snub_nosed_monkey; Black_snub_nosed_monkey; Angolan_colobus; Ugandan_red_Colobus; Mas_night_monkey; Squirrel_monkey; White_faced_sapajou; Tarsier; Bushbaby; Mouse_lemur; Sifaka; Malayan_flying_lemur; Lesser_Egyptian_jerboa; Prairie_vole; Chinese_hamster; Golden_h…
ENST00000269601	-0.6643877032721397	209.79020979020981	32.71641791044776	0.3123543123543124	0.25870646766169153	TXNL4A	64	202	234	TTG	0.0	43.902439024399996	0.256387550462	TTG; 64-202; Rank: 234; cov: 43.9	ENST00000269601.9	0	201	201	0	201	46	TXNL4A	51	chr18:79988393-79988542	minus	chr18:79988393-79988593	AGCACGCACGGCGTCGGTGCGTGCGCGCCCAGACGTTCTGCCGGGTGGCAGTCCCAGCGGAGTTTGCGTGTGCGGGCGGGACCGGATTTCGTCCGTGGGCCCGGGGGCGGCGGGGGCCGGGGAGTGAGGGGCCGGCTGAGCCCACCTCGCTGGGCCCTCCCTGGCGCCCCGCCTTGGGCGGCGGCGAGCGCGCGGGCCGCCATGTCGTACATGCTCCCGCACCTGCACAACGGCTGGCAGGTGGACCAGGCCATCCTCTCGGAGGAGGACCGCGTGGTCGTCATCCGCTTCGGCCACGACTGGGATCCTACGTGCATGAAGATGGACGAGGTCCTGTACAGCATCGCCGAGAAGGTTAAAAATTTTGCAGTTATTTATCTTGTGGATATTACAGAAGTG…	AGCACGCACGGCGTCGGTGCGTGCGCGCCCAGACGTTCTGCCGGGTGGCAGTCCCAGCGGAGTTTGCGTGTGCGGGCGGGACCGGATTTCGTCCGTGGGCCCGGGGGCGGCGGGGGCCGGGGAGTGAGGGGCCGGCTGAGCCCACCTCGCTGGGCCCTCCCTGGCGCCCCGCCTTGGGCGGCGGCGAGCGCGCGGGCCGCC	0	0	0	0	0	0	0	0	0;0;0	0;0;0	0;0;0;0	0;0;0;0	-1368.4238	103	Human; Chimp; Bonobo; Gorilla; Orangutan; Gibbon; Rhesus; Crab_eating_macaque; Pig_tailed_macaque; Baboon; Sooty_mangabey; Green_monkey; Proboscis_monkey; Golden_snub_nosed_monkey; Black_snub_nosed_monkey; Angolan_colobus; Ugandan_red_Colobus; Marmoset; Mas_night_monkey; White_faced_sapajou; Tarsier; Bushbaby; Mouse_lemur; Sifaka; Malayan_flying_lemur; Chinese_tree_shrew; Lesser_Egyptian_jerboa; …
ENST00000257700	0.17170850152986689	41.336696090794455	48.73333333333333	0.33207229928541404	0.3037037037037037	RINT1	190	232	235	ACG	2.4658119658099995	77.7777777778	2.22346891071	ACG; 190-232; Rank: 235; cov: 77.78	ENST00000257700.6	96	231	135	96	231	14	RINT1	96	chr7:105532181-105532315	plus	chr7:105532181-105532315	GGCCGTTCCGACCTCCGGTCAGGAGGGGGAGGAACAGAGCACGGCCGGCGGCTGCACGGGCAGGGCCTCTCTGGGCTGAGAGGAAGAAACCAGTGAGACATCGAGAGGAAGTCGCTGTGGCACTCAGTCCTACGGCCTCCGAGGCTGGGTAGTGAGTGTGTCGCTGGCCTTAGCCAGACTCCACAGGCCACGCTGGCTGCGAATGGAGCCGAGGACTCGCGCGGAGGCGAGATGCTACCAGCCGGCGAGATCGGCGCCTCTCCTGCAGCCCCGTGCTGCTCTGAAAGTGGTGACGAAAGGAAGAACCTCGAGGAGAAAAGTGACATAAATGTTACAGTTCTTATTGGAAGTAAACAAGTCAGTGAAGGTACAGATAATGGTGATCTCCCTTCTTATGTG…	GGCCGTTCCGACCTCCGGTCAGGAGGGGGAGGAACAGAGCACGGCCGGCGGCTGCACGGGCAGGGCCTCTCTGGGCTGAGAGGAAGAAACCAGTGAGACATCGAGAGGAAGTCGCTGTGGCACTCAGTCCTACGGCCTCCGAGGCTGGGTAGTGAGTGTGTCGCTGGCCTTAGCCAGACTCCACAGGCCACGCTGGCTGCGAATGGAGCCGAGGACTCGCGCGGAGGCGAG	0	0	0	0	0	0	0	0	0;0;0	0;0;0	0;0;0;0	0;0;0;0	-2945.7484	115	Human; Chimp; Bonobo; Gorilla; Orangutan; Gibbon; Rhesus; Crab_eating_macaque; Pig_tailed_macaque; Baboon; Drill; Sooty_mangabey; Green_monkey; Golden_snub_nosed_monkey; Black_snub_nosed_monkey; Angolan_colobus; Ugandan_red_Colobus; Marmoset; Mas_night_monkey; Squirrel_monkey; White_faced_sapajou; Tarsier; Bushbaby; Mouse_lemur; Sifaka; Malayan_flying_lemur; Chinese_tree_shrew; Lesser_Egyptian_je…
ENST00000398888	-0.1826627828004304	25.687642153146324	16.905263157894737	0.3146322971948446	0.2175438596491228	USP19	227	320	236	AAG	0.0	61.5384615385	1.1096514808	AAG; 227-320; Rank: 236; cov: 61.54	ENST00000398888.6	34	319	285	34	319	31	USP19	169	chr3:49119146-49119281+chr3:49120756-49120769	minus	chr3:49119146-49119281+chr3:49120756-49120904	AGCTTGGCGCTCCGCCTCCCTCGGCCTTAGCTAGAAGTCGAAACAAAACAAGCCGCTAAGGCGGTGGCGGCGGCGCCGGGACGGGGGAGGGGCGCGCCGGAACCGGAACCGACCTGCGCCGGAACCGGAACGGAGAGCGGGTTGCCAGGGCCCGAAGAGGGCTGGCTGCGGCGGTCTCGCTCGGCTGTCCGTTCCTTGCTGGAGAATTTGGCCACAAAGAGTTGCCAAGATAGCTGGGCCAGGAAGAAAGCGCCGCAGCCCTGACCCAGACGCTGTTGCCGACCCCGGGGCACTCTGGCTGTCGACCAAGCGGCTCAAGATGTCTGGCGGGGCCAGTGCCACAGGCCCAAGGAGAGGGCCCCCAGGACTGGAGGACACCACTAGTAAGAAGAAGCAGAA…	AGCTTGGCGCTCCGCCTCCCTCGGCCTTAGCTAGAAGTCGAAACAAAACAAGCCGCTAAGGCGGTGGCGGCGGCGCCGGGACGGGGGAGGGGCGCGCCGGAACCGGAACCGACCTGCGCCGGAACCGGAACGGAGAGCGGGTTGCCAGGGCCCGAAGAGGGCTGGCTGCGGCGGTCTCGCTCGGCTGTCCGTTCCTTGCTGGAGAATTTGGCCACAAAGAGTTGCCAAGATAGCTGGGCCAGGAAGAAAGCGCCGCAGCCCTGACCCAGACGCTGTTGCCGACCCCGGGGCACTCTGGCTGTCGACCAAGCGGCTCAAG	0	0	0	0	0	0	0	0	0;0;0	0;0;0	0;0;0;0	0;0;0;0	-322.1883	119	Human; Chimp; Bonobo; Gorilla; Orangutan; Gibbon; Rhesus; Crab_eating_macaque; Pig_tailed_macaque; Baboon; Drill; Sooty_mangabey; Green_monkey; Proboscis_monkey; Golden_snub_nosed_monkey; Black_snub_nosed_monkey; Angolan_colobus; Ugandan_red_Colobus; Marmoset; Mas_night_monkey; Squirrel_monkey; White_faced_sapajou; Tarsier; Bushbaby; Mouse_lemur; Sifaka; Malayan_flying_lemur; Chinese_tree_shrew; …
ENST00000356467	-0.10841348045484883	42.69915254237289	30.88679245283019	0.3234463276836158	0.29559748427672955	FAM168A	160	280	237	CTG	0.0	62.8571428571	0.456423499032	CTG; 160-280; Rank: 237; cov: 62.86	ENST00000356467.4	120	279	159	120	279	40	FAM168A	129	chr11:73468475-73468492+chr11:73597923-73598054	minus	chr11:73468475-73468492+chr11:73597923-73598063	GAGCGGTCCCCCGCCTCCTCCCTCCGCCTCCTCCTCCCTCGCCCGCAGCCGAGCGTCCCCTCCCCCCACCCGTCGGGCTCCTCGGCGGCTACTGCAGAGGATTCAGAGCCGAGTCGCTGAGGAGGAGGCTCCGGTCCCCGCGCGCCATCCGCCACCCTACTGGACACGGGCGAGAGCGTCGCCGCCGTAGCCTCCGGAGAAGACAAGGGCATCGCCGCCTCAGCCGCCGCCGCCGCCGTTTTCGCCTGCAGCTGCTCACCGGATCCTCAGTCTTCCACAATGAACCCTGTTTACAGCCCCGTGCAGCCTGGGGCTCCTTATGGCAACCCTAAGAACATGGCCTACACGGGTTACCCCACAGCCTATCCAGCAGCTGCCCCTGCCTACAATCCCAGCCTG…	GAGCGGTCCCCCGCCTCCTCCCTCCGCCTCCTCCTCCCTCGCCCGCAGCCGAGCGTCCCCTCCCCCCACCCGTCGGGCTCCTCGGCGGCTACTGCAGAGGATTCAGAGCCGAGTCGCTGAGGAGGAGGCTCCGGTCCCCGCGCGCCATCCGCCACCCTACTGGACACGGGCGAGAGCGTCGCCGCCGTAGCCTCCGGAGAAGACAAGGGCATCGCCGCCTCAGCCGCCGCCGCCGCCGTTTTCGCCTGCAGCTGCTCACCGGATCCTCAGTCTTCCACA	0	0	0	0	0	0	0	0	0;0;0	0;0;0	0;0;0;0	0;0;0;0	-1248.6185	119	Human; Chimp; Bonobo; Gorilla; Orangutan; Gibbon; Rhesus; Crab_eating_macaque; Pig_tailed_macaque; Baboon; Drill; Sooty_mangabey; Green_monkey; Proboscis_monkey; Golden_snub_nosed_monkey; Black_snub_nosed_monkey; Angolan_colobus; Ugandan_red_Colobus; Marmoset; Mas_night_monkey; Squirrel_monkey; White_faced_sapajou; Tarsier; Bushbaby; Mouse_lemur; Sifaka; Malayan_flying_lemur; Chinese_tree_shrew; …
ENST00000327064	-0.817937487428668	101.10509031198687	10.920634920634921	0.3295019157088123	0.12105263157894736	CARM1	140	191	238	CTG	0.0	66.6666666667	0.248675591388	CTG; 140-191; Rank: 238; cov: 66.67	ENST00000327064.8	0	190	190	1	190	17	CARM1	40	chr19:10871553-10871702	plus	chr19:10871514-10871702	AGGCGGCGCGTGGCCGGCAGGCGGCGCTGCCCGGCTCGGCCTCGGCCTGCACGGCGGCTGCGGCGGCGGTAGCGGCAGCGGCGGCGGCGGCGGCGGCGGCGGCGGCGGCGGCGGCGGCGGCGGCGGCAGCGGCGGCGGCCTGGGCCCGGGCGCAGCGGCGGCGGCGGCGGGGCCTGGAGCCGGATCTAAGATGGCAGCGGCGGCGGCGGCGGTGGGGCCGGGCGCGGGCGGCGCGGGGTCGGCGGTCCCGGGCGGCGCGGGGCCCTGCGCTACCGTGTCGGTGTTCCCCGGCGCCCGCCTCCTCACCATCGGCGACGCGAACGGCGAGATCCAGCGGCACGCGGAGCAGCAGGCGCTGCGCCTCGAGGTGCGCGCCGGCCCGGACTCGGCGGGCATCGC…	AGGCGGCGCGTGGCCGGCAGGCGGCGCTGCCCGGCTCGGCCTCGGCCTGCACGGCGGCTGCGGCGGCGGTAGCGGCAGCGGCGGCGGCGGCGGCGGCGGCGGCGGCGGCGGCGGCGGCGGCGGCGGCAGCGGCGGCGGCCTGGGCCCGGGCGCAGCGGCGGCGGCGGCGGGGCCTGGAGCCGGATCTAAG	0	0	0	0	0	0	0	0	0;0;0	0;0;0	0;0;0;0	0;0;0;0	-280.8436	39	Human; Chimp; Gorilla; Orangutan; Rhesus; Pig_tailed_macaque; Baboon; Sooty_mangabey; Ugandan_red_Colobus; Marmoset; Mas_night_monkey; White_faced_sapajou; Mouse_lemur; Golden_hamster; Mouse; Ryukyu_mouse; Shrew_mouse; Rat; Mongolian_gerbil; Upper_Galilee_mountains_blind_mole_rat; American_beaver; Naked_mole_rat; Guinea_pig; Killer_whale; Beluga_whale; Yangtze_river_dolphin; Sheep; Goat; Pig; Hor…
ENST00000326172	0.8655490544265457	5.301808066759388	18.526315789473685	0.24849327770051	0.1565217391304348	NFKBIZ	74	116	239	GTG	0.0	77.7777777778	0.933333333333	GTG; 74-116; Rank: 239; cov: 77.78	ENST00000326172.9	0	115	115	1	115	14	NFKBIZ	1	chr3:101849515-101849628	plus	chr3:101849515-101849628	GTACTGGCCCGCGCCGTCCGCCCGCCGACAGCTCCCTGAGCCAGCCCGGGAGGCAGCCGCGCGCAGCGAGCCGGTGGCGCAGGTGTCGGGGTCCTCGAGCGCCCAGCCTGGGAGCATGATTGTGGACAAGCTGCTGGACGACAGCCGCGGCGGAGAGGGGCTGCGGGACGCGGCGGGCGGCTGCGGCCTCATGACCAGCCCGCTCAACCTGAGCTACTTCTACGGCGCGTCGCCGCCCGCCGCCGCCCCGGGCGCCTGCGACGCCAGCTGCTCGGTCTTGGGCCCCTCGGCGCCCGGCTCGCCCGGCTCCGACTCCTCCGACTTCTCCTCTGCCTCGTCGGTGTCCTCCTGCGGCGCCGTGGAGTCCCGGTCGAGAGGCGGCGCCCGCGCCGAGCGCCA…	GTACTGGCCCGCGCCGTCCGCCCGCCGACAGCTCCCTGAGCCAGCCCGGGAGGCAGCCGCGCGCAGCGAGCCGGTGGCGCAGGTGTCGGGGTCCTCGAGCGCCCAGCCTGGGAGC	0	0	0	0	0	0	0	0	0;0;0	0;0;0	0;0;0;0	0;0;0;0	-1323.0294	81	Human; Chimp; Bonobo; Gorilla; Orangutan; Gibbon; Rhesus; Crab_eating_macaque; Pig_tailed_macaque; Baboon; Sooty_mangabey; Green_monkey; Golden_snub_nosed_monkey; Black_snub_nosed_monkey; Ugandan_red_Colobus; Marmoset; Mas_night_monkey; White_faced_sapajou; Bushbaby; Mouse_lemur; Sifaka; Malayan_flying_lemur; Prairie_vole; Golden_hamster; Prairie_deer_mouse; Mouse; Ryukyu_mouse; Shrew_mouse; Rat;…
ENST00000286070	0.4476031489369353	19.91368421052632	30.66666666666667	0.32210526315789473	0.2065217391304348	RBM45	36	93	241	GTG	1.15789473684	100.0	1.08088049254	GTG; 36-93; Rank: 241; cov: 100.0	ENST00000286070.9	0	92	92	2	92	19	RBM45	2	chr2:178112457-178112546	plus	chr2:178112457-178112546	CGAGCCGGCAAAGGCTTGGGTGTGAGACAGCAGCGGTGGCAGACACCGCAGAAGCAAAGAGCAGTGAGGCTCCTGCATTCGGGTGGAGCACCATGGACGAAGCTGGCAGCTCTGCGAGCGGCGGGGGCTTCCGCCCGGGCGTGGACAGCCTGGACGAACCGCCCAACAGCCGCATCTTCCTTGTGATCAGCAAGTACACACCTGAGTCGGTGCTGAGGGAGCGCTTCTCGCCTTTTGGCGACATCCAGGACATCTGGGTGGTGCGGGACAAGCACACCAAGGAGTCCAAGGGCATTGCTTTCGTCAAGTTCGCCCGCAGCTCACAGGCCTGCAGGGCCATGGAGGAGATGCATGGCCAGTGCCTCGGCCCCAACGACACCAAGCCCATCAAGGTTTTCA…	CGAGCCGGCAAAGGCTTGGGTGTGAGACAGCAGCGGTGGCAGACACCGCAGAAGCAAAGAGCAGTGAGGCTCCTGCATTCGGGTGGAGCACC	0	0	0	0	0	0	0	0	0;0;0	0;0;0	0;0;0;0	0;0;0;0	-1278.1362	116	Human; Chimp; Bonobo; Gorilla; Orangutan; Gibbon; Rhesus; Crab_eating_macaque; Pig_tailed_macaque; Baboon; Drill; Sooty_mangabey; Green_monkey; Proboscis_monkey; Golden_snub_nosed_monkey; Black_snub_nosed_monkey; Angolan_colobus; Ugandan_red_Colobus; Marmoset; Mas_night_monkey; Squirrel_monkey; White_faced_sapajou; Tarsier; Bushbaby; Mouse_lemur; Sifaka; Malayan_flying_lemur; Chinese_tree_shrew; …
ENST00000336735	-0.4909487193892846	88.53584905660378	44.57575757575758	0.3320754716981132	0.2727272727272727	SEL1L	46	118	242	GTG	0.0	73.6842105263	0.7277789310439999	GTG; 46-118; Rank: 242; cov: 73.68	ENST00000336735.8	18	117	99	18	117	24	SEL1L	18	chr14:81533745-81533843	minus	chr14:81533745-81533843	GCGGAGGAAGGAGACTAGAGCAGGAAGAGCAGCGGCGAGGCGGCGGTGGTGGCTGAGTCCGTGGTGGCAGAGGCGAAGGCGACAGCTCTAGGGGTTGGCACCGGCCCCGAGAGGAGGATGCGGGTCCGGATAGGGCTGACGCTGCTGCTGTGTGCGGTGCTGCTGAGCTTGGCCTCGGCGTCCTCGGATGAAGAAGGCAGCCAGGATGAATCCTTAGATTCCAAGACTACTTTGACATCAGATGAGTCAGTAAAGGACCATACTACTGCAGGCAGAGTAGTTGCTGGTCAAATATTTCTTGATTCAGAAGAATCTGAATTAGAATCCTCTATTCAAGAAGAGGAAGACAGCCTCAAGAGCCAAGAGGGGGAAAGTGTCACAGAAGATATCAGCTTTCTA…	GCGGAGGAAGGAGACTAGAGCAGGAAGAGCAGCGGCGAGGCGGCGGTGGTGGCTGAGTCCGTGGTGGCAGAGGCGAAGGCGACAGCTCTAGGGGTTGGCACCGGCCCCGAGAGGAGG	0	0	0	0	0	0	0	0	0;0;0	0;0;0	0;0;0;0	0;0;0;0	-924.9169	117	Human; Chimp; Bonobo; Gorilla; Orangutan; Gibbon; Rhesus; Crab_eating_macaque; Pig_tailed_macaque; Baboon; Drill; Sooty_mangabey; Green_monkey; Proboscis_monkey; Golden_snub_nosed_monkey; Black_snub_nosed_monkey; Angolan_colobus; Ugandan_red_Colobus; Marmoset; Mas_night_monkey; Squirrel_monkey; White_faced_sapajou; Tarsier; Bushbaby; Mouse_lemur; Sifaka; Malayan_flying_lemur; Chinese_tree_shrew; …
ENST00000360003	-0.7846584901579248	151.1959564541213	31.339285714285715	0.3333333333333333	0.2823529411764706	MCMBP	129	171	243	ATC	0.0	100.0	0.104794813061	ATC; 129-171; Rank: 243; cov: 100.0	ENST00000360003.7	0	170	170	2	170	14	MCMBP	20	chr10:119872585-119872734	minus	chr10:119872585-119872752	TGAGGCGCGGGAGGCCCGCGCCCCGCGGCTCGCTGTGCGTGGGAGGGCGCGAGCGAACGCGGGCGAGGAGCGGCCGAGCCGCTGAAGAGGAGCTGGGCGCCGGCCGCCCGGCCGCGCTCGGCCCGCGGATCGCCTCCGCCCGGTCTTCGCCGGCCCCGGCCCCTGGCGAGATGCCGTGTGGGGAGGATTGGCTCAGCCACCCGCTGGGAATCGTGCAGGGATTCTTCGCCCAAAATGGAGTTAATCCTGACTGGGAGAAGAAAGTAATTGAGTATTTTAAGGAAAAGCTGAAGGAAAATAATGCTCCTAAGTGGGTACCATCACTGAACGAAGTTCCCCTTCATTATTTGAAACCTAATAGTTTTGTGAAATTTCGTTGCATGATTCAGGATATGTTTG…	TGAGGCGCGGGAGGCCCGCGCCCCGCGGCTCGCTGTGCGTGGGAGGGCGCGAGCGAACGCGGGCGAGGAGCGGCCGAGCCGCTGAAGAGGAGCTGGGCGCCGGCCGCCCGGCCGCGCTCGGCCCGCGGATCGCCTCCGCCCGGTCTTCGCCGGCCCCGGCCCCTGGCGAG	0	0	0	0	0	0	0	0	0;0;0	0;0;0	0;0;0;0	0;0;0;0	-603.6643	61	Human; Chimp; Bonobo; Gorilla; Orangutan; Gibbon; Rhesus; Crab_eating_macaque; Pig_tailed_macaque; Baboon; Sooty_mangabey; Green_monkey; Golden_snub_nosed_monkey; Black_snub_nosed_monkey; Ugandan_red_Colobus; Marmoset; Mas_night_monkey; White_faced_sapajou; Bushbaby; Mouse_lemur; Sifaka; Prairie_vole; Golden_hamster; Mouse; Ryukyu_mouse; Shrew_mouse; Rat; Mongolian_gerbil; Upper_Galilee_mountains…
ENST00000319211	-0.359259315027065	59.61971830985915	36.266666666666666	0.3302034428794992	0.25	F2R	125	266	244	CTG	0.0	80.95238095239999	0.7247688044600001	CTG; 125-266; Rank: 244; cov: 80.95	ENST00000319211.4	85	265	180	85	265	47	F2R	115	chr5:76716158-76716307	plus	chr5:76716128-76716307	AGAGACTCTCACTGCACGCCGGAGGGCGCCCTTCCTCGCTCGCGCCCGCGCGACCGCGCGCCCCAGTCCCGCCCCGCCCCGCTAACCGCCCCAGACACAGCGCTCGCCGAGGGTCGCTTGGACCCTGATCTTACCCGTGGGCACCCTGCGCTCTGCCTGCCGCGAAGACCGGCTCCCCGACCCGCAGAAGTCAGGAGAGAGGGTGAAGCGGAGCAGCCCGAGGCGGGGCAGCCTCCCGGAGCAGCGCCGCGCAGAGCCCGGGACAATGGGGCCGCGGCGGCTGCTGCTGGTGGCCGCCTGCTTCAGTCTGTGCGGCCCGCTGTTGTCTGCCCGCACCCGGGCCCGCAGGCCAGAATCAAAAGCAACAAATGCCACCTTAGATCCCCGGTCATTTCTTCT…	AGAGACTCTCACTGCACGCCGGAGGGCGCCCTTCCTCGCTCGCGCCCGCGCGACCGCGCGCCCCAGTCCCGCCCCGCCCCGCTAACCGCCCCAGACACAGCGCTCGCCGAGGGTCGCTTGGACCCTGATCTTACCCGTGGGCACCCTGCGCTCTGCCTGCCGCGAAGACCGGCTCCCCGACCCGCAGAAGTCAGGAGAGAGGGTGAAGCGGAGCAGCCCGAGGCGGGGCAGCCTCCCGGAGCAGCGCCGCGCAGAGCCCGGGACA	0	0	0	0	0	0	0	0	0;0;0	0;0;0	0;0;0;0	0;0;0;0	-1818.1172	80	Human; Chimp; Bonobo; Gorilla; Orangutan; Gibbon; Rhesus; Crab_eating_macaque; Pig_tailed_macaque; Sooty_mangabey; Green_monkey; Proboscis_monkey; Golden_snub_nosed_monkey; Black_snub_nosed_monkey; Ugandan_red_Colobus; Marmoset; Mas_night_monkey; White_faced_sapajou; Bushbaby; Mouse_lemur; Malayan_flying_lemur; Prairie_vole; Chinese_hamster; Golden_hamster; Prairie_deer_mouse; Mouse; Ryukyu_mouse…
ENST00000611874	0.6604110875444433	20.776902887139112	37.56521739130435	0.3225430154564013	0.14492753623188406	ZMYM1	390	441	246	AAG	0.0	83.3333333333	3.80379230443	AAG; 390-441; Rank: 246; cov: 83.33	ENST00000611874.4	302	440	138	302	440	17	ZMYM1	302	chr1:35079156-35079219+chr1:35093914-35093987	plus	chr1:35079156-35079219+chr1:35093914-35093987	AGCATTCTTATAGGAGTCTCCAGCCTCTCTTTGCAGTTTTCAAGACAGGAAGTTGACTTCTTCCTTGCAGCTCCTTCCACAGTGAACAACTTGGCTGTCAGAGAGGTTCTGATTACAAAACCCAGTCCAGCCACAAAAAGCTTCTGCAGAAGCCTGCCTAATGTTTACAAACCTACGATGCAGCCACTACAATTATCCCCATTTCAAGGTCGAAGAAATGGAGATTTATAGAAGTTGTCAAATCGCTTACTAGCACACAGCTAATAAGTAGTAAAGCCATCTCTCAAATCCAGGAAATCTAACTGCCCTGCCTGAGCTCTGAGTCAAGGGTCCTACTTTGGCTGCCAGCCAGCGACGACTTCAAGGGAATCTGGAAACTGTTCTTCAGGAAGAAACCCA…	AGCATTCTTATAGGAGTCTCCAGCCTCTCTTTGCAGTTTTCAAGACAGGAAGTTGACTTCTTCCTTGCAGCTCCTTCCACAGTGAACAACTTGGCTGTCAGAGAGGTTCTGATTACAAAACCCAGTCCAGCCACAAAAAGCTTCTGCAGAAGCCTGCCTAATGTTTACAAACCTACGATGCAGCCACTACAATTATCCCCATTTCAAGGTCGAAGAAATGGAGATTTATAGAAGTTGTCAAATCGCTTACTAGCACACAGCTAATAAGTAGTAAAGCCATCTCTCAAATCCAGGAAATCTAACTGCCCTGCCTGAGCTCTGAGTCAAGGGTCCTACTTTGGCTGCCAGCCAGCGACGACTTCAAGGGAATCTGGAAACTGTTCTTCAGGAAGAAACCCA…	0	0	0	0	0	0	0	0	0;0;0	0;0;0	0;0;0;0	0;0;0;0	-2519.4352	118	Human; Chimp; Bonobo; Gorilla; Orangutan; Gibbon; Rhesus; Crab_eating_macaque; Pig_tailed_macaque; Baboon; Drill; Sooty_mangabey; Green_monkey; Proboscis_monkey; Golden_snub_nosed_monkey; Black_snub_nosed_monkey; Angolan_colobus; Ugandan_red_Colobus; Marmoset; Mas_night_monkey; Squirrel_monkey; White_faced_sapajou; Tarsier; Bushbaby; Mouse_lemur; Sifaka; Malayan_flying_lemur; Chinese_tree_shrew; …
ENST00000353609	0.37121531228483695	4.427728613569324	13.596491228070176	0.17404129793510326	0.21052631578947367	FOSB	251	593	247	CTG	0.2	39.4495412844	1.93708293613	CTG; 251-593; Rank: 247; cov: 39.45	ENST00000353609.7	250	592	342	250	592	114	FOSB	442	chr19:45468437-45468586	plus	chr19:45468245-45468586	CATTCATAAGACTCAGAGCTACGGCCACGGCAGGGACACGCGGAACCAAGACTTGGAAACTTGATTGTTGTGGTTCTTCTTGGGGGTTATGAAATTTCATTAATCTTTTTTTTTCCGGGGAGAAAGTTTTTGGAAAGATTCTTCCAGATATTTCTTCATTTTCTTTTGGAGGACCGACTTACTTTTTTTGGTCTTCTTTATTACTCCCCTCCCCCCGTGGGACCCGCCGGACGCGTGGAGGAGACCGTAGCTGAAGCTGATTCTGTACAGCGGGACAGCGCTTTCTGCCCCTGGGGGAGCAACCCCTCCCTCGCCCCTGGGTCCTACGGAGCCTGCACTTTCAAGAGGTACAGCGGCATCCTGTGGGGGCCTGGGCACCGCAGGAAGACTGCACAGAAA…	CATTCATAAGACTCAGAGCTACGGCCACGGCAGGGACACGCGGAACCAAGACTTGGAAACTTGATTGTTGTGGTTCTTCTTGGGGGTTATGAAATTTCATTAATCTTTTTTTTTCCGGGGAGAAAGTTTTTGGAAAGATTCTTCCAGATATTTCTTCATTTTCTTTTGGAGGACCGACTTACTTTTTTTGGTCTTCTTTATTACTCCCCTCCCCCCGTGGGACCCGCCGGACGCGTGGAGGAGACCGTAGCTGAAGCTGATTCTGTACAGCGGGACAGCGCTTTCTGCCCCTGGGGGAGCAACCCCTCCCTCGCCCCTGGGTCCTACGGAGCCTGCACTTTCAAGAGGTACAGCGGCATCCTGTGGGGGCCTGGGCACCGCAGGAAGACTGCACAGAAA…	0	0	0	0	0	0	0	0	0;0;0	0;0;0	0;0;0;0	0;0;0;0	-995.3691	117	Human; Chimp; Bonobo; Gorilla; Orangutan; Gibbon; Rhesus; Crab_eating_macaque; Pig_tailed_macaque; Baboon; Drill; Sooty_mangabey; Green_monkey; Proboscis_monkey; Golden_snub_nosed_monkey; Black_snub_nosed_monkey; Angolan_colobus; Ugandan_red_Colobus; Marmoset; Mas_night_monkey; Squirrel_monkey; White_faced_sapajou; Tarsier; Bushbaby; Mouse_lemur; Sifaka; Malayan_flying_lemur; Chinese_tree_shrew; …
ENST00000437198	-0.374592363310623	58.4203125	21.59574468085107	0.33229166666666665	0.19718309859154928	PARN	74	143	248	ATT	0.0	77.7777777778	0.401697871846	ATT; 74-143; Rank: 248; cov: 77.78	ENST00000437198.6	0	142	142	1	142	23	PARN	1	chr16:14630126-14630266	minus	chr16:14630126-14630266	GCGCGCTGTTTCCGGAAGTCGCGGCCGGCGTCACCGCTGCGGCTGCCTCAGCTACTGCCGCAGTCGCCGCGGAATTCGGCGAGTAGAACCGCTGAGGCGGGCGCGGGCCCGGGTGGGGCCAAGGTTCCGGCCACTCTGCAGAATGGAGATAATCAGGAGCAATTTTAAGAGTAATCTTCACAAAGTGTACCAGGCCATAGAGGAGGCCGACTTCTTCGCCATCGATGGGGAGTTTTCAGGAATCAGTGATGGACCTTCAGTCTCTGCATTAACAAATGGTTTTGACACTCCAGAAGAGAGGTATCAGAAGCTTAAAAAGCATTCCATGGACTTTTTGCTATTTCAGTTTGGCCTTTGCACTTTTAAGTATGACTACACAGATTCAAAGTATATAACGAA…	GCGCGCTGTTTCCGGAAGTCGCGGCCGGCGTCACCGCTGCGGCTGCCTCAGCTACTGCCGCAGTCGCCGCGGAATTCGGCGAGTAGAACCGCTGAGGCGGGCGCGGGCCCGGGTGGGGCCAAGGTTCCGGCCACTCTGCAGA	0	0	0	0	0	0	0	0	0;0;0	0;0;0	0;0;0;0	0;0;0;0	-3111.1799	114	Human; Chimp; Bonobo; Gorilla; Orangutan; Gibbon; Rhesus; Crab_eating_macaque; Pig_tailed_macaque; Baboon; Drill; Sooty_mangabey; Green_monkey; Golden_snub_nosed_monkey; Black_snub_nosed_monkey; Angolan_colobus; Ugandan_red_Colobus; Marmoset; Mas_night_monkey; Squirrel_monkey; White_faced_sapajou; Tarsier; Bushbaby; Mouse_lemur; Sifaka; Malayan_flying_lemur; Chinese_tree_shrew; Lesser_Egyptian_je…
ENST00000393370	-0.6005547281653998	185.76851851851848	42.95348837209303	0.3292181069958848	0.3178294573643411	PTPA	170	284	249	TTG	1.0	78.7878787879	0.249856204402	TTG; 170-284; Rank: 249; cov: 78.79	ENST00000393370.6	154	283	129	154	283	38	PTPA	154	chr9:129111472-129111600	plus	chr9:129111472-129111600	ATGCGCCCCGCGCGCCCCGCACTGACATGGCCGTCGCCCGGTTCCGCGCGTCCGCCGCGCGCCGGCCGTTAATAGGCTTGCTCCCTGAGCGCCCCGCACCGACATGGCGGCCGTCTTCGCTGTGGTGACTTTAACTCTCGGTTTTCGGTTATAGCCGGCCGGCGCTCACTTGTCTTCAGGAAGCTCGGAGCCTTTGGTGGAGCCGGGGAGAGGAAGGGTGGGTGCAAGAGTGAAAGGCGAGAGGGGACTGCAAGCATCCGGGTCGGCTCCTGGCCGGAGCAAGATGGCTGAGGGCGAGCGGCAGCCGCCGCCAGATTCTTCAGAGGAGGCCCCTCCAGCCACTCAGAACTTCATCATTCCAAAAAAGGAGATCCACACAGTTCCAGACATGGGCAAATG…	ATGCGCCCCGCGCGCCCCGCACTGACATGGCCGTCGCCCGGTTCCGCGCGTCCGCCGCGCGCCGGCCGTTAATAGGCTTGCTCCCTGAGCGCCCCGCACCGACATGGCGGCCGTCTTCGCTGTGGTGACTTTAACTCTCGGTTTTCGGTTATAGCCGGCCGGCGCTCACTTGTCTTCAGGAAGCTCGGAGCCTTTGGTGGAGCCGGGGAGAGGAAGGGTGGGTGCAAGAGTGAAAGGCGAGAGGGGACTGCAAGCATCCGGGTCGGCTCCTGGCCGGAGCAAG	0	0	0	0	128	128	0	0	0;0;0	0;0;0	0;0;128;0	0;0;128;0	-1512.5707	93	Human; Chimp; Bonobo; Gorilla; Orangutan; Gibbon; Rhesus; Crab_eating_macaque; Pig_tailed_macaque; Baboon; Drill; Sooty_mangabey; Green_monkey; Golden_snub_nosed_monkey; Black_snub_nosed_monkey; Angolan_colobus; Ugandan_red_Colobus; Marmoset; Mas_night_monkey; Squirrel_monkey; White_faced_sapajou; Bushbaby; Mouse_lemur; Sifaka; Malayan_flying_lemur; Lesser_Egyptian_jerboa; Prairie_vole; Golden_ha…
ENST00000295448	-0.2589177990057984	53.84837545126354	37.365384615384606	0.3285198555956679	0.2547770700636943	GNPDA2	80	158	250	TTG	0.0	76.19047619050001	1.0611450806	TTG; 80-158; Rank: 250; cov: 76.19	ENST00000295448.7	0	157	157	1	157	26	GNPDA2	7	chr4:44722208-44722242+chr4:44726474-44726588	minus	chr4:44722208-44722242+chr4:44726474-44726594	CGCCTTTATCTGCATCCGGGTCCGTGGGATTCGCGCTCCACTGGTCAGCTGGGGTCGCTCTCGGGTGGTTGGGTGTTGCTTGTTCCCGCTGTTCCAGCATCGAAGAACCATTGGGTCTGCCGGTTTGAACTTGTTCTGGAAGCTGTGCGTCACCGTAATGAGGCTTGTAATTCTTGATAACTATGACTTGGCTAGTGAATGGGCAGCCAAATACATCTGTAATCGCATCATTCAGTTCAAACCTGGACAGGACAGATATTTTACACTGGGTTTACCAACAGGGAGTACACCTTTAGGATGCTATAAAAAACTAATAGAATATCATAAGAATGGACACCTTTCTTTTAAATATGTGAAGACCTTTAATATGGATGAATATGTAGGACTTCCAAGAAATCA…	CGCCTTTATCTGCATCCGGGTCCGTGGGATTCGCGCTCCACTGGTCAGCTGGGGTCGCTCTCGGGTGGTTGGGTGTTGCTTGTTCCCGCTGTTCCAGCATCGAAGAACCATTGGGTCTGCCGGTTTGAACTTGTTCTGGAAGCTGTGCGTCACCGTA	0	0	0	0	0	0	0	0	0;0;0	0;0;0	0;0;0;0	0;0;0;0	-3147.6362	119	Human; Chimp; Bonobo; Gorilla; Orangutan; Gibbon; Rhesus; Crab_eating_macaque; Pig_tailed_macaque; Baboon; Drill; Sooty_mangabey; Green_monkey; Proboscis_monkey; Golden_snub_nosed_monkey; Black_snub_nosed_monkey; Angolan_colobus; Ugandan_red_Colobus; Marmoset; Mas_night_monkey; Squirrel_monkey; White_faced_sapajou; Tarsier; Bushbaby; Mouse_lemur; Sifaka; Malayan_flying_lemur; Chinese_tree_shrew; …
ENST00000312419	-0.401717050724012	51.46296296296296	27.6734693877551	0.3240740740740741	0.25170068027210885	POLD4	88	148	251	CTG	0.0	60.0	0.34536220261999995	CTG; 88-148; Rank: 251; cov: 60.0	ENST00000312419.7	0	147	147	0	147	20	POLD4	0	chr11:67353400-67353546	minus	chr11:67353400-67353546	CTCTCTCGGTTTGTCTGGGTCATCTTGTCTGCCCGCCGCTGGCCTGGCCCCGTCTGTCTCTCTCAGCAGCTGTCTTTCTCGCGCCCACTGGCCGGTCTCTCCTCTTCCCCGCAGTTGCCTCCTTCTCTGCCTGCCTGGGTGGCCGCCATGGGCCGGAAGCGGCTCATCACTGATTCCTACCCGGTTGTGAAGAGGAGGGAGGGGCCCGCTGGGCACAGCAAGGGGGAGCTGGCACCCGAGCTAGGGGAGGAGCCCCAGCCCCGCGACGAGGAGGAAGCGGAGCTGGAGCTGCTGAGGCAGTTTGACCTGGCCTGGCAGTACGGGCCCTGCACCGGGATCACACGGCTGCAGCGCTGGTGTCGGGCCAAGCAGATGGGCTTGGAGCCTCCCCCAGAGGTG…	CTCTCTCGGTTTGTCTGGGTCATCTTGTCTGCCCGCCGCTGGCCTGGCCCCGTCTGTCTCTCTCAGCAGCTGTCTTTCTCGCGCCCACTGGCCGGTCTCTCCTCTTCCCCGCAGTTGCCTCCTTCTCTGCCTGCCTGGGTGGCCGCC	0	0	0	0	0	0	0	0	0;0;0	0;0;0	0;0;0;0	0;0;0;0	-1227.3625	113	Human; Chimp; Bonobo; Gorilla; Orangutan; Gibbon; Rhesus; Crab_eating_macaque; Pig_tailed_macaque; Baboon; Drill; Sooty_mangabey; Green_monkey; Golden_snub_nosed_monkey; Black_snub_nosed_monkey; Angolan_colobus; Ugandan_red_Colobus; Marmoset; Mas_night_monkey; Squirrel_monkey; White_faced_sapajou; Bushbaby; Mouse_lemur; Sifaka; Malayan_flying_lemur; Chinese_tree_shrew; Lesser_Egyptian_jerboa; Pra…
ENST00000389682	-0.33382021724757	361.8646288209607	216.96	0.3304221251819505	0.3333333333333333	TSN	203	248	252	TTG	0.0	60.0	0.747854065897	TTG; 203-248; Rank: 252; cov: 60.0	ENST00000389682.7	172	247	75	172	247	15	TSN	172	chr2:121755705-121755779	plus	chr2:121755705-121755779	CCTCTCCTCTGCCCTTTGGACGCGCGCCTCGGTTCCGAACGCAGCGGACGGCGCCTCAGGCAGCGCGGCGGACAGCCCGTCCTCCGGCGCGCCGCGAGCCTCGGAGGACCCTAGCGACGGTCGTGGCGTAAGACCGGGGGGACGCGGCGGTAGCGGCGGCCGTTGCGATTGATTGCGCTGGTTGCCTGCGGCGTCCACTTCCTTGGCCGCCCTTGCTACACTGGCTGATTGTTGTGCAGCCGGCGCCATGTCTGTGAGCGAGATCTTCGTGGAGCTGCAGGGCTTTTTGGCTGCCGAGCAGGACATCCGAGAGGAAATCAGAAAAGTTGTACAGAGTTTAGAACAAACAGCTCGAGAGATTTTAACTCTACTGCAAGGGGTCCATCAGGGTGCTGGGTT…	CCTCTCCTCTGCCCTTTGGACGCGCGCCTCGGTTCCGAACGCAGCGGACGGCGCCTCAGGCAGCGCGGCGGACAGCCCGTCCTCCGGCGCGCCGCGAGCCTCGGAGGACCCTAGCGACGGTCGTGGCGTAAGACCGGGGGGACGCGGCGGTAGCGGCGGCCGTTGCGATTGATTGCGCTGGTTGCCTGCGGCGTCCACTTCCTTGGCCGCCCTTGCTACACTGGCTGATTGTTGTGCAGCCGGCGCC	0	0	0	0	0	0	0	0	0;0;0	0;0;0	0;0;0;0	0;0;0;0	-1747.642	111	Human; Chimp; Bonobo; Gorilla; Orangutan; Gibbon; Rhesus; Crab_eating_macaque; Pig_tailed_macaque; Baboon; Drill; Sooty_mangabey; Green_monkey; Proboscis_monkey; Golden_snub_nosed_monkey; Black_snub_nosed_monkey; Angolan_colobus; Ugandan_red_Colobus; Mas_night_monkey; Squirrel_monkey; White_faced_sapajou; Tarsier; Bushbaby; Mouse_lemur; Sifaka; Malayan_flying_lemur; Chinese_tree_shrew; Lesser_Egy…
ENST00000348956	-0.7134343724407453	554.8507853403141	40.02127659574468	0.3324607329842932	0.14184397163120568	CKB	305	359	253	CTG	0.6	46.1538461538	0.069617841624	CTG; 305-359; Rank: 253; cov: 46.15	ENST00000348956.6	217	358	141	217	358	18	CKB	217	chr14:103522494-103522505+chr14:103522766-103522894	minus	chr14:103522494-103522505+chr14:103522766-103522894	AGTTTCCCGCCCAGAGGCAAGGGCGTGCGAGGGGATCCAGATATCCAAGGACCTGAGGTTTCGGCCTCGAGGTCTTGGGCGGGGGACTGGGCAGGCTGCGCGGGGTCCCAGCGAGGGGACAGCTCGGGTGGGCGGCCAGGGTGTTGGGGGCTGCGGGCGGCGGACAAAGCGGCGGCACCACCCCGCGGCGCGGGCCAATGGAATGAATGGGCTATAAATAGCCGCCAATGGGCGGCCCGCGTTGTGCCCCTTAAGAGCCGCGGGAGCGCGGAGCGGCCGCTGTTCGCCTGCGTCGCTCCGGGAGCTGCCGACGGACGGAGCGCCCCCGCCCCCGCCCGGCCGCCCGCCCGCCGCCGCCATGCCCTTCTCCAACAGCCACAACGCACTGAAGCTGCGCTT…	AGTTTCCCGCCCAGAGGCAAGGGCGTGCGAGGGGATCCAGATATCCAAGGACCTGAGGTTTCGGCCTCGAGGTCTTGGGCGGGGGACTGGGCAGGCTGCGCGGGGTCCCAGCGAGGGGACAGCTCGGGTGGGCGGCCAGGGTGTTGGGGGCTGCGGGCGGCGGACAAAGCGGCGGCACCACCCCGCGGCGCGGGCCAATGGAATGAATGGGCTATAAATAGCCGCCAATGGGCGGCCCGCGTTGTGCCCCTTAAGAGCCGCGGGAGCGCGGAGCGGCCGCTGTTCGCCTGCGTCGCTCCGGGAGCTGCCGACGGACGGAGCGCCCCCGCCCCCGCCCGGCCGCCCGCCCGCCGCCGCC	0	0	0	0	0	0	0	0	0;0;0	0;0;0	0;0;0;0	0;0;0;0	-1570.1148	98	Human; Chimp; Bonobo; Gorilla; Orangutan; Gibbon; Rhesus; Crab_eating_macaque; Pig_tailed_macaque; Baboon; Drill; Sooty_mangabey; Green_monkey; Golden_snub_nosed_monkey; Black_snub_nosed_monkey; Marmoset; Mas_night_monkey; Squirrel_monkey; White_faced_sapajou; Bushbaby; Mouse_lemur; Sifaka; Malayan_flying_lemur; Lesser_Egyptian_jerboa; Prairie_vole; Golden_hamster; Prairie_deer_mouse; Mouse; Ryuk…
ENST00000285106	-0.1277500019837062	32.178082191780824	23.23076923076923	0.3257229832572298	0.2478632478632479	CXXC1	677	716	254	CTG	0.0	100.0	0.8354931435840001	CTG; 677-716; Rank: 254; cov: 100.0	ENST00000285106.10	598	715	117	598	715	13	CXXC1	598	chr18:50287590-50287706	minus	chr18:50287590-50287706	TGAAGTCGGAGACGACAGAGGAACTGGTTTCCTCCGCCCCGCAAGGCACACAGCCTGCCGACGCCCCATTAATACATGTGGAAGGGGAAAGAGACTGAATGGAGGAATGAATACAACTTGATCCAGGTCGTGCTTCGGAAGCGGTCACTTTACCTGTGAACCTCTCTGCCTGACAAACGGGCAATGTACGGAATCAACCACCAAGATGGCGGCGCCCGTGAAGAATCCGCAATTAGGTCGCCGTCATATGTCGCCTAGGAACGTACGGAATTCGACCCACGTACGGAATCGGATTCCAAGATGACGGCATCTATGAGGAAGTCACGCAGTAGGTGCAGCCATGTTGCCTGTACGTCGAGGCCGTACAAGCAGCCGCCGTACGGACTCTACTGACAAGGT…	TGAAGTCGGAGACGACAGAGGAACTGGTTTCCTCCGCCCCGCAAGGCACACAGCCTGCCGACGCCCCATTAATACATGTGGAAGGGGAAAGAGACTGAATGGAGGAATGAATACAACTTGATCCAGGTCGTGCTTCGGAAGCGGTCACTTTACCTGTGAACCTCTCTGCCTGACAAACGGGCAATGTACGGAATCAACCACCAAGATGGCGGCGCCCGTGAAGAATCCGCAATTAGGTCGCCGTCATATGTCGCCTAGGAACGTACGGAATTCGACCCACGTACGGAATCGGATTCCAAGATGACGGCATCTATGAGGAAGTCACGCAGTAGGTGCAGCCATGTTGCCTGTACGTCGAGGCCGTACAAGCAGCCGCCGTACGGACTCTACTGACAAGGT…	0	0	0	0	0	0	0	0	0;0;0	0;0;0	0;0;0;0	0;0;0;0	-1621.608	110	Human; Chimp; Bonobo; Gorilla; Gibbon; Rhesus; Crab_eating_macaque; Pig_tailed_macaque; Baboon; Drill; Sooty_mangabey; Green_monkey; Proboscis_monkey; Golden_snub_nosed_monkey; Black_snub_nosed_monkey; Angolan_colobus; Ugandan_red_Colobus; Marmoset; Mas_night_monkey; Squirrel_monkey; White_faced_sapajou; Tarsier; Bushbaby; Mouse_lemur; Sifaka; Malayan_flying_lemur; Chinese_tree_shrew; Lesser_Egyp…
ENST00000452733	-0.3024817764510087	31.57	14.586206896551724	0.31666666666666665	0.26436781609195403	CYTH2	369	477	255	GTG	6.42857142857	74.1935483871	0.518214373919	GTG; 369-477; Rank: 255; cov: 74.19	ENST00000452733.6	302	476	174	302	476	36	CYTH2	326	chr19:48469358-48469507	plus	chr19:48469334-48469507	CCTTTGAGCAGGCGCAGAGGTGGCTGTACCGCGTGGCTCCGCCTCCGCGCGACACTTTTCCGGGGCTTCTCATTGGAGAGCAAGCCTGTCAAGTGCTTTCTGTTGTTTCGGAGGCGGGGCCTGCTGCCCTGCCTGCACTCCGATTGGCCCCGCGGGCCGTCTACCTCTGGCCGGACATACCTACACCGGCTTTTTGTACGACTGTTGGCCCTGGAGAACGATCCTTTGGTGGCGAGGGCGGGGAGGACGAAAGCGCCCACTGTGGATTGGACAGTGTCAAAAAGAGGGGCGGTCCCTACTGAAGGGGCGGTTGGGCGACGAAGGGAAGAGTCTTTTCAGCGCTGAGGACTGGCGCTGAGGAGGCGGCGGTGGCTCCCGGGGCGTTTGAGCGGGCTCACC…	CCTTTGAGCAGGCGCAGAGGTGGCTGTACCGCGTGGCTCCGCCTCCGCGCGACACTTTTCCGGGGCTTCTCATTGGAGAGCAAGCCTGTCAAGTGCTTTCTGTTGTTTCGGAGGCGGGGCCTGCTGCCCTGCCTGCACTCCGATTGGCCCCGCGGGCCGTCTACCTCTGGCCGGACATACCTACACCGGCTTTTTGTACGACTGTTGGCCCTGGAGAACGATCCTTTGGTGGCGAGGGCGGGGAGGACGAAAGCGCCCACTGTGGATTGGACAGTGTCAAAAAGAGGGGCGGTCCCTACTGAAGGGGCGGTTGGGCGACGAAGGGAAGAGTCTTTTCAGCGCTGAGGACTGGCGCTGAGGAGGCGGCGGTGGCTCCCGGGGCGTTTGAGCGGGCTCACC…	0	0	0	0	0	0	0	0	0;0;0	0;0;0	0;0;0;0	0;0;0;0	95.5282	115	Human; Chimp; Bonobo; Gorilla; Orangutan; Gibbon; Rhesus; Crab_eating_macaque; Pig_tailed_macaque; Baboon; Drill; Sooty_mangabey; Green_monkey; Golden_snub_nosed_monkey; Black_snub_nosed_monkey; Angolan_colobus; Ugandan_red_Colobus; Marmoset; Mas_night_monkey; Squirrel_monkey; White_faced_sapajou; Tarsier; Bushbaby; Mouse_lemur; Sifaka; Malayan_flying_lemur; Chinese_tree_shrew; Lesser_Egyptian_je…
ENST00000341772	-0.4231758141459799	44.63821138211381	11.266666666666667	0.3166214995483288	0.07407407407407407	DNER	103	136	257	CTG	0.0	100.0	0.199931338537	CTG; 103-136; Rank: 257; cov: 100.0	ENST00000341772.4	0	135	135	0	135	11	DNER	0	chr2:229714424-229714558	minus	chr2:229714424-229714558	CGCAGCTGCAGGAGGCGCCCGGCCCGGCGGAGCAGCCCTAGCCGCCACCGTCGCTCTCGCAGCTCTCGTCGCCACTGCCACCGCCGCCGCCGTCACTGCGTCCTGGCTCCGGCTCCCGCGCCCTCCCGGCCGGCCATGCAGCCCCGCCGCGCCCAGGCGCCCGGTGCGCAGCTGCTGCCCGCGCTGGCCCTGCTGCTGCTGCTGCTCGGAGCGGGGCCCCGAGGCAGCTCCCTGGCCAACCCGGTGCCCGCCGCGCCCCTGTCTGCGCCCGGGCCGTGCGCCGCGCAGCCCTGCCGGAATGGGGGTGTGTGCACCTCGCGCCCTGAGCCGGACCCGCAGCACCCGGCCCCCGCCGGCGAGCCTGGCTACAGCTGCACCTGCCCCGCCGGGATCTCCGGC…	CGCAGCTGCAGGAGGCGCCCGGCCCGGCGGAGCAGCCCTAGCCGCCACCGTCGCTCTCGCAGCTCTCGTCGCCACTGCCACCGCCGCCGCCGTCACTGCGTCCTGGCTCCGGCTCCCGCGCCCTCCCGGCCGGCC	0	0	0	0	0	0	0	0	0;0;0	0;0;0	0;0;0;0	0;0;0;0	-1398.6862	71	Human; Chimp; Gorilla; Orangutan; Gibbon; Rhesus; Crab_eating_macaque; Pig_tailed_macaque; Baboon; Sooty_mangabey; Green_monkey; Golden_snub_nosed_monkey; Black_snub_nosed_monkey; Ugandan_red_Colobus; Marmoset; Mas_night_monkey; White_faced_sapajou; Bushbaby; Mouse_lemur; Sifaka; Prairie_vole; Golden_hamster; Prairie_deer_mouse; Mouse; Ryukyu_mouse; Shrew_mouse; Rat; Mongolian_gerbil; Upper_Galil…
ENST00000425380	-0.16862199616585846	21.196666666666665	14.93939393939394	0.33	0.21212121212121213	HYLS1	656	782	259	CTG	0.0	51.351351351400005	0.671333893401	CTG; 656-782; Rank: 259; cov: 51.35	ENST00000425380.6	583	781	198	583	781	42	HYLS1	631	chr11:125887691-125887765+chr11:125891423-125891472+chr11:125899344-125899368	plus	chr11:125887643-125887765+chr11:125891423-125891472+chr11:125899344-125899368	GCAGCCACGGGTCACGCCAGGGCCCTGCACACCATGCAGAGGAAAGGAAGAGCTCAGTGCGCCAGGGTTTCATACAGCCGCTCTCTCAGGCCCCAAGGAAACGTCTAGAGCGCACAGGCGGACTCACCCCAGACTGTTCGAACCGTCCCTGAGCGCCCGCCCTCGTCTCCCGGCACCACTGGCCCCGCAGCAGCCAGTTGAGAAGGGCGGAGGCTGATTCCAATGAAGTGGCAGACCGTTAGGCGGCCTCTCCAAAAAGCCAGCTATGTCGCCGTTAGCCAAGGTTTGAGGGTCTTCTCCTTCTCTTCGAGGGCCCAACCTCCCCTCCAGATTTAGTACACCAGAGGCGTCGCAGCAACGGCTGCTGCCTGCGCGCCTCAGCTAGGCGGGCTCGGATAT…	GCAGCCACGGGTCACGCCAGGGCCCTGCACACCATGCAGAGGAAAGGAAGAGCTCAGTGCGCCAGGGTTTCATACAGCCGCTCTCTCAGGCCCCAAGGAAACGTCTAGAGCGCACAGGCGGACTCACCCCAGACTGTTCGAACCGTCCCTGAGCGCCCGCCCTCGTCTCCCGGCACCACTGGCCCCGCAGCAGCCAGTTGAGAAGGGCGGAGGCTGATTCCAATGAAGTGGCAGACCGTTAGGCGGCCTCTCCAAAAAGCCAGCTATGTCGCCGTTAGCCAAGGTTTGAGGGTCTTCTCCTTCTCTTCGAGGGCCCAACCTCCCCTCCAGATTTAGTACACCAGAGGCGTCGCAGCAACGGCTGCTGCCTGCGCGCCTCAGCTAGGCGGGCTCGGATAT…	0	0	0	0	0	0	0	0	0;0;0	0;0;0	0;0;0;0	0;0;0;0	-3033.5715	119	Human; Chimp; Bonobo; Gorilla; Orangutan; Gibbon; Rhesus; Crab_eating_macaque; Pig_tailed_macaque; Baboon; Drill; Sooty_mangabey; Green_monkey; Proboscis_monkey; Golden_snub_nosed_monkey; Black_snub_nosed_monkey; Angolan_colobus; Ugandan_red_Colobus; Marmoset; Mas_night_monkey; Squirrel_monkey; White_faced_sapajou; Tarsier; Bushbaby; Mouse_lemur; Sifaka; Malayan_flying_lemur; Chinese_tree_shrew; …
ENST00000337190	-0.6980883709611523	104.90952380952379	7.759615384615384	0.32857142857142857	0.12420382165605096	MXD4	207	315	260	CTG	0.0	61.290322580600005	0.0955854418357	CTG; 207-315; Rank: 260; cov: 61.29	ENST00000337190.6	0	314	314	2	314	36	MXD4	164	chr4:2261981-2262130	minus	chr4:2261981-2262292	ATCCCAGCCCAGCTCTGCATCTGTCAACATTCTCGGCCCGGCCCGAGGCGCTCGACCCGTCCCCATTGGCCCCAGCCCGGCCCGGCGCCCGCCCCCGGGGCGCGAACGCCGCCTCCCATTGGCTCTGCGGGCCGCCGCTCTCCCTTATGTGTCAATTTGAGGGCCTGAGGCGGAGGGTGGCGGCCGAGCGCCGGAGTCCGCGGAGTCTGGAAGTGCGGCGGCCGGGCGCGCGGGGTGGGCGGCGAGCGGAGCCGGCCGGAGCGGGCCGGGCAGCGGCCGCCGCCGTCCCGGGGCGGACGGGCGCGGGCGGGAGGATGGAGCTGAACTCCCTGCTGATCCTGCTGGAGGCGGCCGAGTACCTGGAGCGCAGGGATCGAGAGGCCGAGCACGGCTACGCCT…	ATCCCAGCCCAGCTCTGCATCTGTCAACATTCTCGGCCCGGCCCGAGGCGCTCGACCCGTCCCCATTGGCCCCAGCCCGGCCCGGCGCCCGCCCCCGGGGCGCGAACGCCGCCTCCCATTGGCTCTGCGGGCCGCCGCTCTCCCTTATGTGTCAATTTGAGGGCCTGAGGCGGAGGGTGGCGGCCGAGCGCCGGAGTCCGCGGAGTCTGGAAGTGCGGCGGCCGGGCGCGCGGGGTGGGCGGCGAGCGGAGCCGGCCGGAGCGGGCCGGGCAGCGGCCGCCGCCGTCCCGGGGCGGACGGGCGCGGGCGGGAGG	0	0	0	0	0	0	0	0	0;0;0	0;0;0	0;0;0;0	0;0;0;0	-1074.4848	74	Human; Chimp; Gorilla; Gibbon; Rhesus; Crab_eating_macaque; Pig_tailed_macaque; Baboon; Sooty_mangabey; Green_monkey; Black_snub_nosed_monkey; Angolan_colobus; Ugandan_red_Colobus; Marmoset; Mas_night_monkey; White_faced_sapajou; Bushbaby; Mouse_lemur; Sifaka; Lesser_Egyptian_jerboa; Prairie_vole; Chinese_hamster; Golden_hamster; Prairie_deer_mouse; Mouse; Ryukyu_mouse; Shrew_mouse; Rat; Mongolia…
ENST00000429709	-0.14383281031424142	191.81627906976746	148.825	0.3317829457364341	0.2916666666666667	ACTL6A	160	214	261	CTG	0.0	38.4615384615	0.112458558716	CTG; 160-214; Rank: 261; cov: 38.46	ENST00000429709.6	93	213	120	93	213	18	ACTL6A	93	chr3:179562973-179563092	plus	chr3:179562973-179563092	AGACTTAGGCCTGGACCCTAGTGATTGGCTGATAGGAGGAGCCAGCAAGTGTGGCTGAGCTCCGGGGTGTGTGGACGCCGCTTTGTTGCCTGAGGTGGGTGGCGGTGGAAGTTAAGGGAGTCAGGGGCTATCGCTCCTCGAGACTCGCAGTCGCGGCCACTGCAGTCACTTCGCCAGTTAGCCCTTAGGGTAGGAGTCGCGCCGGCAGCAGCCATGAGCGGCGGCGTGTACGGGGGAGATGAAGTTGGAGCCCTTGTTTTTGACATTGGATCCTATACTGTGAGAGCTGGTTATGCTGGTGAGGACTGCCCCAAGGTGGATTTTCCTACAGCTATTGGTATGGTGGTAGAAAGAGATGACGGAAGCACATTAATGGAAATAGATGGCGATAAAGGCAAA…	AGACTTAGGCCTGGACCCTAGTGATTGGCTGATAGGAGGAGCCAGCAAGTGTGGCTGAGCTCCGGGGTGTGTGGACGCCGCTTTGTTGCCTGAGGTGGGTGGCGGTGGAAGTTAAGGGAGTCAGGGGCTATCGCTCCTCGAGACTCGCAGTCGCGGCCACTGCAGTCACTTCGCCAGTTAGCCCTTAGGGTAGGAGTCGCGCCGGCAGCAGCC	0	0	0	0	0	0	0	0	0;0;0	0;0;0	0;0;0;0	0;0;0;0	-1945.0331	106	Human; Chimp; Bonobo; Gorilla; Gibbon; Rhesus; Crab_eating_macaque; Baboon; Drill; Sooty_mangabey; Green_monkey; Proboscis_monkey; Golden_snub_nosed_monkey; Black_snub_nosed_monkey; Angolan_colobus; Ugandan_red_Colobus; Marmoset; Mas_night_monkey; White_faced_sapajou; Tarsier; Bushbaby; Mouse_lemur; Sifaka; Malayan_flying_lemur; Lesser_Egyptian_jerboa; Prairie_vole; Chinese_hamster; Golden_hamste…
ENST00000290649	-0.819316717753635	53.85403726708075	8.0	0.3307453416149068	0.14691943127962084	AMFR	119	212	263	ACG	0.0	65.3846153846	0.477674706246	ACG; 119-212; Rank: 263; cov: 65.38	ENST00000290649.9	0	211	211	1	211	31	AMFR	61	chr16:56425328-56425477	minus	chr16:56425328-56425537	CTCTTCCGCGCCGGCAGGGGCAGCAGCGGGAGCAGCGCGGGGCGGAGCGGCGCCAGCAGCCAGGAGCGGCCCGGCCCGGCCCGGCGCGGCGGCGGCGGCGGCAGCGGCAGCGGCAGCGACGCCAGAGCCCGTGGGCGCCGTTCGCGAGGCCGCCGCAGAGGCCCGGCCGCAGCGCAGGGAAGCCTGGGGGCCAGAGGTCGCCGCTGCCGCCATGCCGCTGCTCTTCCTCGAGCGCTTCCCCTGGCCCAGCCTCCGCACCTACACGGGCCTCAGCGGCCTGGCCCTGCTGGGCACCATCATCAGCGCCTACCGCGCGCTCAGCCAGCCCGAGGCCGGCCCCGGCGAGCCGGACCAGCTAACGGCCTCGCTGCAGCCTGAGCCGCCGGCGCCCGCCCGGCC…	CTCTTCCGCGCCGGCAGGGGCAGCAGCGGGAGCAGCGCGGGGCGGAGCGGCGCCAGCAGCCAGGAGCGGCCCGGCCCGGCCCGGCGCGGCGGCGGCGGCGGCAGCGGCAGCGGCAGCGACGCCAGAGCCCGTGGGCGCCGTTCGCGAGGCCGCCGCAGAGGCCCGGCCGCAGCGCAGGGAAGCCTGGGGGCCAGAGGTCGCCGCTGCCGCC	0	0	0	0	0	0	0	0	0;0;0	0;0;0	0;0;0;0	0;0;0;0	-372.735	64	Human; Chimp; Gorilla; Orangutan; Gibbon; Rhesus; Crab_eating_macaque; Pig_tailed_macaque; Baboon; Sooty_mangabey; Green_monkey; Black_snub_nosed_monkey; Ugandan_red_Colobus; Marmoset; Mas_night_monkey; Squirrel_monkey; White_faced_sapajou; Mouse_lemur; Sifaka; Lesser_Egyptian_jerboa; Prairie_vole; Golden_hamster; Mouse; Ryukyu_mouse; Rat; Mongolian_gerbil; Upper_Galilee_mountains_blind_mole_rat;…
ENST00000317508	0.1344359928124003	18.168604651162788	20.82	0.3062015503875969	0.2533333333333333	PRSS8	124	265	264	TTG	0.0	50.0	1.14284658587	TTG; 124-265; Rank: 264; cov: 50.0	ENST00000317508.10	114	264	150	114	264	47	PRSS8	114	chr16:31135499-31135648	minus	chr16:31135499-31135648	AGGTGCAGCCACTCCTGGGAGGACCCTGCGTGGCCAGACGGTGCTGGTGACTCGTCCACACTGCTCGCTTCGGATACTCCAGGCGTCTCCCGTTGCGGCCGCTCCCTGCCTTAGAGGCCAGCCTTGGACACTTGCTGCCCCTTTCCAGCCCGGATTCTGGGATCCTTCCCTCTGAGCCAACATCTGGGTCCTGCCTTCGACACCACCCCAAGGCTTCCTACCTTGCGTGCCTGGAGTCTGCCCCAGGGGCCCTTGTCCTGGGCCATGGCCCAGAAGGGGGTCCTGGGGCCTGGGCAGCTGGGGGCTGTGGCCATTCTGCTCTATCTTGGATTACTCCGGTCGGGGACAGGAGCGGAAGGGGCAGAAGCTCCCTGCGGTGTGGCCCCCCAAGCACGCATC…	AGGTGCAGCCACTCCTGGGAGGACCCTGCGTGGCCAGACGGTGCTGGTGACTCGTCCACACTGCTCGCTTCGGATACTCCAGGCGTCTCCCGTTGCGGCCGCTCCCTGCCTTAGAGGCCAGCCTTGGACACTTGCTGCCCCTTTCCAGCCCGGATTCTGGGATCCTTCCCTCTGAGCCAACATCTGGGTCCTGCCTTCGACACCACCCCAAGGCTTCCTACCTTGCGTGCCTGGAGTCTGCCCCAGGGGCCCTTGTCCTGGGCC	0	0	0	0	0	0	0	0	0;0;0	0;0;0	0;0;0;0	0;0;0;0	-2911.2849	114	Human; Chimp; Bonobo; Gorilla; Orangutan; Gibbon; Rhesus; Crab_eating_macaque; Pig_tailed_macaque; Baboon; Drill; Sooty_mangabey; Green_monkey; Golden_snub_nosed_monkey; Black_snub_nosed_monkey; Angolan_colobus; Ugandan_red_Colobus; Marmoset; Mas_night_monkey; Squirrel_monkey; White_faced_sapajou; Tarsier; Bushbaby; Mouse_lemur; Sifaka; Malayan_flying_lemur; Chinese_tree_shrew; Lesser_Egyptian_je…
ENST00000266085	-0.6694075303598974	174.3962264150943	37.97	0.3333333333333333	0.2259136212624585	TIMP3	257	302	265	TTG	0.0	60.0	0.143837883989	TTG; 257-302; Rank: 265; cov: 60.0	ENST00000266085.6	0	301	301	1	301	15	TIMP3	151	chr22:32801852-32802001	plus	chr22:32801702-32802001	GCGCAGAGCGGGCAGCAGGCAGGCGGCGGGCGCTCAGACGGCTTCTCCTCCTCCTCTTGCTCCTCCAGCTCCTGCTCCTTCGCCGGGAGGCCGCCCGCCGAGTCCTGCGCCAGCGCCGAGGCAGCCTCGCTGCGCCCCATCCCGTCCCGCCGGGCACTCGGAGGGCAGCGCGCCGGAGGCCAAGGTTGCCCCGCACGGCCCGGCGGGCGAGCGAGCTCGGGCTGCAGCAGCCCCGCCGGCGGCGCGCACGGCAACTTTGGAGAGGCGAGCAGCAGCCCCGGCAGCGGCGGCAGCAGCGGCAATGACCCCTTGGCTCGGGCTCATCGTGCTCCTGGGCAGCTGGAGCCTGGGGGACTGGGGCGCCGAGGCGTGCACATGCTCGCCCAGCCACCCCCAGGA…	GCGCAGAGCGGGCAGCAGGCAGGCGGCGGGCGCTCAGACGGCTTCTCCTCCTCCTCTTGCTCCTCCAGCTCCTGCTCCTTCGCCGGGAGGCCGCCCGCCGAGTCCTGCGCCAGCGCCGAGGCAGCCTCGCTGCGCCCCATCCCGTCCCGCCGGGCACTCGGAGGGCAGCGCGCCGGAGGCCAAGGTTGCCCCGCACGGCCCGGCGGGCGAGCGAGCTCGGGCTGCAGCAGCCCCGCCGGCGGCGCGCACGGCAACTTTGGAGAGGCGAGCAGCAGCCCCGGCAGCGGCGGCAGCAGCGGCA	0	0	0	0	0	0	0	0	0;0;0	0;0;0	0;0;0;0	0;0;0;0	-1206.6245	115	Human; Chimp; Bonobo; Gorilla; Orangutan; Gibbon; Rhesus; Crab_eating_macaque; Pig_tailed_macaque; Baboon; Drill; Sooty_mangabey; Green_monkey; Proboscis_monkey; Golden_snub_nosed_monkey; Black_snub_nosed_monkey; Angolan_colobus; Ugandan_red_Colobus; Marmoset; Mas_night_monkey; Squirrel_monkey; White_faced_sapajou; Bushbaby; Mouse_lemur; Sifaka; Malayan_flying_lemur; Chinese_tree_shrew; Lesser_Eg…
ENST00000379380	-0.5790797326003969	89.9142857142857	44.19047619047619	0.3333333333333333	0.2380952380952381	LYRM7	182	212	266	CTG	0.0	100.0	0.301295378218	CTG; 182-212; Rank: 266; cov: 100.0	ENST00000379380.8	148	211	63	148	211	10	LYRM7	148	chr5:131170958-131171020	plus	chr5:131170958-131171020	AGCAAACGCCTTTAGCAAACGCCCGTTTAGCAAACGCCTCCTCCGTCCTTTGGAGGAGGGCGGGGCTAAAAGGGAGATGCTGCCTAGTGATTCGTTGTGGCGCATTAGTAACGCGACTACAGGGGGCTGGAAACAGTTCAGTCTTTGATTGGTTGCTGAGAGGCGGGGCTACTCGACTGCTCTGGAGGTAGCGGCCGCGGTGAGGAGAGCCATGGGACGGGCAGTCAAGGTTTTACAGCTCTTTAAAACACTGCACAGGACCAGACAACAAGTTTTTAAAAATGATGCCAGAGCATTAGAAGCAGCCAGAATAAAGATAAATGAAGAATTCAAAAATAATAAAAGTGAAACTTCTTCTAAGAAAATAGAAGAGCTAATGAAAATAGGTTCTGATGTTGA…	AGCAAACGCCTTTAGCAAACGCCCGTTTAGCAAACGCCTCCTCCGTCCTTTGGAGGAGGGCGGGGCTAAAAGGGAGATGCTGCCTAGTGATTCGTTGTGGCGCATTAGTAACGCGACTACAGGGGGCTGGAAACAGTTCAGTCTTTGATTGGTTGCTGAGAGGCGGGGCTACTCGACTGCTCTGGAGGTAGCGGCCGCGGTGAGGAGAGCC	0	0	0	0	0	0	0	0	0;0;0	0;0;0	0;0;0;0	0;0;0;0	-592.7873	113	Human; Chimp; Bonobo; Gorilla; Orangutan; Gibbon; Rhesus; Crab_eating_macaque; Pig_tailed_macaque; Baboon; Drill; Sooty_mangabey; Green_monkey; Proboscis_monkey; Golden_snub_nosed_monkey; Black_snub_nosed_monkey; Angolan_colobus; Ugandan_red_Colobus; Marmoset; Mas_night_monkey; Squirrel_monkey; White_faced_sapajou; Tarsier; Bushbaby; Mouse_lemur; Malayan_flying_lemur; Chinese_tree_shrew; Lesser_E…
ENST00000355849	-0.5222065387356792	27.80403458213257	12.941176470588234	0.3266090297790586	0.2097560975609756	KHDRBS3	39	411	267	GTG	14.0	55.4621848739	0.314769975787	GTG; 39-411; Rank: 267; cov: 55.46	ENST00000355849.9	0	410	410	2	410	124	KHDRBS3	260	chr8:135457717-135457866	plus	chr8:135457459-135457866	GAGTGCGCGGGGCGGCGCGCGGCGTGCAGGTCGCAGCTGTGGCTCGGGTGCTGGCAGGTGCTGGCGGGACTGGCGGGGATCGCCGTGGACTGCCTCAGGGGCGCCGCAGCCCGCTCGGCCCGAGGGCCCGCCTAACCGCGCCGCCCGCGCCCGCTCCTCCTCGGCCCGCGCCCGGAGCGCGGGGGCCGCCGGCGCTGGGTACTCGGCGGCCACCGGGGATCGGGGCTGAGCGGTCGGTTCCCGCCCCCGTGCCGCCGCCGCCGCCTTCCGGCCGACCGCCCGGCTTGGCCGCTGCTGCCGCGTCTGGCCCCCGGGTCCCCGCCGCTGGGGGCGCGGGCGGGGTCGGGGGTTGCCGGGCGCCGCCCCCCGTGCGCCTGGAGTCCACATCCCGGGCCCGGC…	GAGTGCGCGGGGCGGCGCGCGGCGTGCAGGTCGCAGCTGTGGCTCGGGTGCTGGCAGGTGCTGGCGGGACTGGCGGGGATCGCCGTGGACTGCCTCAGGGGCGCCGCAGCCCGCTCGGCCCGAGGGCCCGCCTAACCGCGCCGCCCGCGCCCGCTCCTCCTCGGCCCGCGCCCGGAGCGCGGGGGCCGCCGGCGCTGGGTACTCGGCGGCCACCGGGGATCGGGGCTGAGCGGTCGGTTCCCGCCCCCGTGCCGCCGCCGCCGCCTTCCGGCCGACCGCCCGGCTTGGCCGCTGCTGCCGCGTCTGGCCCCCGGGTCCCCGCCGCTGGGGGCGCGGGCGGGGTCGGGGGTTGCCGGGCGCCGCCCCCCGTGCGCCTGGAGTCCACATCCCGGGCCCGGC…	0	0	0	0	0	0	0	0	0;0;0	0;0;0	0;0;0;0	0;0;0;0	-413.3627	72	Human; Chimp; Bonobo; Gorilla; Orangutan; Gibbon; Rhesus; Pig_tailed_macaque; Baboon; Sooty_mangabey; Green_monkey; Golden_snub_nosed_monkey; Black_snub_nosed_monkey; Ugandan_red_Colobus; Marmoset; Mas_night_monkey; White_faced_sapajou; Bushbaby; Mouse_lemur; Sifaka; Malayan_flying_lemur; Lesser_Egyptian_jerboa; Prairie_vole; Golden_hamster; Prairie_deer_mouse; Mouse; Ryukyu_mouse; Shrew_mouse; R…
ENST00000370109	-0.27498939424354363	80.11888111888112	54.63636363636363	0.3321678321678322	0.30303030303030304	DPH5	75	114	268	ACG	0.0	87.5	0.432996502138	ACG; 75-114; Rank: 268; cov: 87.5	ENST00000370109.7	47	113	66	47	113	13	DPH5	47	chr1:101025444-101025466+chr1:101025683-101025725	minus	chr1:101025444-101025466+chr1:101025683-101025725	CGGAGCCGGCGCTTTTGCAGTTGCTTCTGCGGAAAGGTGGTAGTTAAGAATTTGTAAAGGCCAGAGAACTACCTACGATTCTCTCAGCGGTCTCTCTTCTCCTCAAGTTTGAAATGCTTTATCTCATCGGGTTGGGCCTGGGAGATGCCAAGGACATCACAGTCAAGGGCCTGGAAGTTGTTAGACGCTGCAGTCGAGTGTATCTGGAAGCCTACACCTCAGTCCTAACTGTAGGGAAGGAAGCCTTGGAAGAGTTTTATGGAAGAAAATTGGTTGTTGCTGATAGAGAAGAAGTGGAACAAGAAGCAGATAATATTTTAAAGGATGCTGATATCAGTGATGTTGCATTCCTTGTGGTTGGTGATCCATTTGGGGCCACAACACACAGTGATCTTGTTC…	CGGAGCCGGCGCTTTTGCAGTTGCTTCTGCGGAAAGGTGGTAGTTAAGAATTTGTAAAGGCCAGAGAACTACCTACGATTCTCTCAGCGGTCTCTCTTCTCCTCAAGTTTGAA	0	0	0	0	0	0	0	0	0;0;0	0;0;0	0;0;0;0	0;0;0;0	-1257.3803	117	Human; Chimp; Bonobo; Gorilla; Orangutan; Gibbon; Rhesus; Crab_eating_macaque; Pig_tailed_macaque; Baboon; Drill; Sooty_mangabey; Green_monkey; Proboscis_monkey; Golden_snub_nosed_monkey; Black_snub_nosed_monkey; Angolan_colobus; Ugandan_red_Colobus; Marmoset; Mas_night_monkey; Squirrel_monkey; White_faced_sapajou; Tarsier; Bushbaby; Mouse_lemur; Sifaka; Malayan_flying_lemur; Chinese_tree_shrew; …
ENST00000203001	-0.3729400811300281	52.43975903614458	30.8	0.3319946452476573	0.3111111111111111	TRMT6	48	132	269	AGG	1.22727272727	100.0	0.676504349928	AGG; 48-132; Rank: 269; cov: 100.0	ENST00000203001.6	41	131	90	41	131	28	TRMT6	41	chr20:5950406-5950495	minus	chr20:5950406-5950495	CGTGCAACACGTGGGGGCGGTGCCGGTCGGAGGGCTCCTAGTGCGCCAGGTTGTGGGAAGTGAGGCTGGCGGTGGCGACAACCGAGGAGGAGGGGCGGGACGCCGTGGAGCACGGCGACCGGCTGAGCGTCATGGAGGGCTCAGGGGAGCAGCCGGGCCCACAACCACAGCATCCCGGAGACCACCGCATCCGCGACGGCGACTTCGTGGTGCTGAAACGTGAAGATGTGTTTAAAGCAGTACAAGTCCAGCGGAGAAAAAAAGTAACTTTCGAAAAACAGTGGTTCTACCTGGATAACGTCATTGGCCATAGTTATGGAACTGCATTTGAAGTGACCAGTGGAGGAAGTCTACAGCCCAAGAAGAAGAGGGAAGAGCCTACTGCAGAGACTAAAGAAG…	CGTGCAACACGTGGGGGCGGTGCCGGTCGGAGGGCTCCTAGTGCGCCAGGTTGTGGGAAGTGAGGCTGGCGGTGGCGACAACCGAGGAGGAGGGGCGGGACGCCGTGGAGCACGGCGACCGGCTGAGCGTC	0	0	0	0	0	0	0	0	0;0;0	0;0;0	0;0;0;0	0;0;0;0	-1915.5121	118	Human; Chimp; Bonobo; Gorilla; Orangutan; Gibbon; Rhesus; Crab_eating_macaque; Pig_tailed_macaque; Baboon; Drill; Sooty_mangabey; Green_monkey; Proboscis_monkey; Golden_snub_nosed_monkey; Black_snub_nosed_monkey; Angolan_colobus; Ugandan_red_Colobus; Marmoset; Mas_night_monkey; Squirrel_monkey; White_faced_sapajou; Tarsier; Bushbaby; Mouse_lemur; Sifaka; Malayan_flying_lemur; Chinese_tree_shrew; …
ENST00000370544	-0.7182915540980659	112.51807228915665	37.512195121951216	0.3313253012048193	0.2032520325203252	LMO4	646	781	270	CTG	0.0	30.0	0.293202033037	CTG; 646-781; Rank: 270; cov: 30.0	ENST00000370544.9	534	780	246	534	780	45	LMO4	630	chr1:87329098-87329244+chr1:87332013-87332015	plus	chr1:87329002-87329244+chr1:87332013-87332015	GCTCTGTCAGTAACACATGTGTAAGAGCCGCGGAGGGAGCGAGCGAGCCGGCTAGAGGCCAGCGCCGCCGCCGCCGCCGCCTCCGAGCCGGGCAGCAACAGCCCCGGCAGCGGCGCAGGCTCCAGCGCGCCGGGCCCGGCCGGCCGCAGCCCCCGACGCCTGGGTGCGCCTGCCTGCCGGCCTCCGCACCGTCCGCCGCCGCTCCCGGGGCTGTTGTGTCTGCGACTGCTCCCGGCCGGAGGTGCAGGGAGCTCAGCCGAGCCGCCGCTGCCATCCCGGAGCGAGCAAGCGAGCGAGCGCGCGGGAGGGAGGAAGGCGGCGGCGGAGGAGGAGGAGGAGCGGGAGGAGCGCGGGCGGGGGCGGGGGCCCCCGGGCGGGGGAATATACAAAGTGAAGCCA…	GCTCTGTCAGTAACACATGTGTAAGAGCCGCGGAGGGAGCGAGCGAGCCGGCTAGAGGCCAGCGCCGCCGCCGCCGCCGCCTCCGAGCCGGGCAGCAACAGCCCCGGCAGCGGCGCAGGCTCCAGCGCGCCGGGCCCGGCCGGCCGCAGCCCCCGACGCCTGGGTGCGCCTGCCTGCCGGCCTCCGCACCGTCCGCCGCCGCTCCCGGGGCTGTTGTGTCTGCGACTGCTCCCGGCCGGAGGTGCAGGGAGCTCAGCCGAGCCGCCGCTGCCATCCCGGAGCGAGCAAGCGAGCGAGCGCGCGGGAGGGAGGAAGGCGGCGGCGGAGGAGGAGGAGGAGCGGGAGGAGCGCGGGCGGGGGCGGGGGCCCCCGGGCGGGGGAATATACAAAGTGAAGCCA…	0	0	0	0	0	0	0	0	0;0;0	0;0;0	0;0;0;0	0;0;0;0	-955.5494	119	Human; Chimp; Bonobo; Gorilla; Orangutan; Gibbon; Rhesus; Crab_eating_macaque; Pig_tailed_macaque; Baboon; Drill; Sooty_mangabey; Green_monkey; Golden_snub_nosed_monkey; Black_snub_nosed_monkey; Angolan_colobus; Ugandan_red_Colobus; Marmoset; Mas_night_monkey; Squirrel_monkey; White_faced_sapajou; Tarsier; Bushbaby; Mouse_lemur; Sifaka; Malayan_flying_lemur; Chinese_tree_shrew; Lesser_Egyptian_je…
ENST00000373719	-0.12075479356843873	65.58070678127984	58.0	0.3317414836039478	0.2839506172839506	OGT	158	218	272	CTG	0.111111111111	86.6666666667	0.632045088567	CTG; 158-218; Rank: 272; cov: 86.67	ENST00000373719.7	55	217	162	55	217	20	OGT	67	chrX:71533150-71533299	plus	chrX:71533138-71533299	GGCCGAGGAGCCGTCGCCGCCATTTCAAGACCGTACTAGGTAGATGGTCAATTAGAGTTCCCAGGGTTTGAAGCCTGTAACTGCTGCCGCCGCTCAAGCCCTCCAGAGCATTGCTACGGCTGCTGCCCTTGTACTACTACCTCCAAATACGTTCTTGCTGGTAGTGGCGGCAGCAGGACCAATTACCTCTTTTTTGCTCTCCCTCGAGAAGCTCCAGATGGCGTCTTCCGTGGGCAACGTGGCCGACAGCACAGAACCAACGAAACGTATGCTTTCCTTCCAAGGGTTAGCTGAGTTGGCACATCGAGAATATCAGGCAGGAGATTTTGAGGCAGCTGAGAGACACTGCATGCAGCTCTGGAGACAAGAGCCAGACAATACTGGTGTGCTTTTATTACT…	GGCCGAGGAGCCGTCGCCGCCATTTCAAGACCGTACTAGGTAGATGGTCAATTAGAGTTCCCAGGGTTTGAAGCCTGTAACTGCTGCCGCCGCTCAAGCCCTCCAGAGCATTGCTACGGCTGCTGCCCTTGTACTACTACCTCCAAATACGTTCTTGCTGGTAGTGGCGGCAGCAGGACCAATTACCTCTTTTTTGCTCTCCCTCGAGAAGCTCCAG	0	0	0	0	0	0	0	0	0;0;0	0;0;0	0;0;0;0	0;0;0;0	-1810.2451	115	Human; Chimp; Bonobo; Gorilla; Orangutan; Gibbon; Rhesus; Crab_eating_macaque; Pig_tailed_macaque; Baboon; Drill; Sooty_mangabey; Green_monkey; Proboscis_monkey; Golden_snub_nosed_monkey; Black_snub_nosed_monkey; Angolan_colobus; Ugandan_red_Colobus; Marmoset; Mas_night_monkey; Squirrel_monkey; White_faced_sapajou; Tarsier; Bushbaby; Mouse_lemur; Sifaka; Malayan_flying_lemur; Chinese_tree_shrew; …
ENST00000369248	-0.6209742317235577	26.742819843342037	10.576576576576576	0.3315926892950392	0.1701492537313433	FAM160B1	192	336	273	CTG	1.0	62.79069767439999	0.928596695134	CTG; 192-336; Rank: 273; cov: 62.79	ENST00000369248.8	0	335	335	2	335	48	FAM160B1	185	chr10:114821929-114822078	plus	chr10:114821746-114822078	GCAGGCCGCGGCGGGCAGAGCGGGGGGAAGGAACCCGAGCCGGGCTGCCACCGTGTCCCAACCGGTGCCGCCGCCGGAGCTTCTCCGGGCCCCGAGTCCTCGCCGAACGCCCTCCTCGCCGCCCGCCGCGTCCCGGCGCCCTCCGGAGCCGCCGAGCCGCCCGCGCACACCTGAAGCGGCCGGGCCAGGCCCTGCCTCGATCCTCAGCTCGTCCTCCCCGCCCCGCACCGGCCTTCACTCTGGAGCGGCCCCGGCAGCCGCAGCAGGGGCGGCGGCGGCGGATCGAGGAGCTCTCCAGGTCGTCCCGGGAGAGGCTGCTGCAGTCCCGGGACAGGATGTTCTCCAAGTTCACCTCCATCCTGCAGCACGCCGTGGAGGCGCTTGCACCTTCTCTTCCTT…	GCAGGCCGCGGCGGGCAGAGCGGGGGGAAGGAACCCGAGCCGGGCTGCCACCGTGTCCCAACCGGTGCCGCCGCCGGAGCTTCTCCGGGCCCCGAGTCCTCGCCGAACGCCCTCCTCGCCGCCCGCCGCGTCCCGGCGCCCTCCGGAGCCGCCGAGCCGCCCGCGCACACCTGAAGCGGCCGGGCCAGGCCCTGCCTCGATCCTCAGCTCGTCCTCCCCGCCCCGCACCGGCCTTCACTCTGGAGCGGCCCCGGCAGCCGCAGCAGGGGCGGCGGCGGCGGATCGAGGAGCTCTCCAGGTCGTCCCGGGAGAGGCTGCTGCAGTCCCGGGACAGG	0	0	0	0	0	0	0	0	0;0;0	0;0;0	0;0;0;0	0;0;0;0	-458.3426	58	Human; Chimp; Gorilla; Gibbon; Rhesus; Crab_eating_macaque; Pig_tailed_macaque; Baboon; Sooty_mangabey; Green_monkey; Black_snub_nosed_monkey; Marmoset; White_faced_sapajou; Bushbaby; Mouse_lemur; Sifaka; Prairie_vole; Golden_hamster; Prairie_deer_mouse; Mouse; Ryukyu_mouse; Shrew_mouse; Rat; Mongolian_gerbil; Upper_Galilee_mountains_blind_mole_rat; American_beaver; Naked_mole_rat; Guinea_pig; Ra…
ENST00000264993	-0.22795449206832	121.36293436293435	62.76315789473684	0.2882882882882883	0.2982456140350877	CDV3	223	316	274	GTG	14.3173076923	80.7692307692	0.461322616698	GTG; 223-316; Rank: 274; cov: 80.77	ENST00000264993.7	201	315	114	201	315	31	CDV3	201	chr3:133573931-133574044	plus	chr3:133573931-133574044	CTGGCTCGCGCGTGCCTTTTCCCCTCAGGTTGTGGGGAGAGCGGAATCCTGCTCCGCCGTCGCAGCAGCAGCGGCAGCCCCGGCAGCCTCGGGCGACAGCGGCGGCGCGCGAGCCCCCGGGCGGACCGTACCACCGCTCGCCAGCACGCAGGGGGAGCCGCCCGTCTCGCCGCGCACGCCTCGGCGACCCCGCGGGGCTGAGGCGTCGCCGCGCCCGGCAGCGTGAGCGCAGAGCCGGCCTCGACCCCGAGCTCGGAGCCCCGCGGGCCGCGCCCGCCGCCGGCCCCACCCATCCGGGTCGAGGAGGCCGAGGCCATGGCTGAGACGGAGGAGCGGAGCCTGGACAACTTCTTTGCCAAGAGGGACAAGAAGAAGAAGAAGGAGCGGAGCAACCGGGCG…	CTGGCTCGCGCGTGCCTTTTCCCCTCAGGTTGTGGGGAGAGCGGAATCCTGCTCCGCCGTCGCAGCAGCAGCGGCAGCCCCGGCAGCCTCGGGCGACAGCGGCGGCGCGCGAGCCCCCGGGCGGACCGTACCACCGCTCGCCAGCACGCAGGGGGAGCCGCCCGTCTCGCCGCGCACGCCTCGGCGACCCCGCGGGGCTGAGGCGTCGCCGCGCCCGGCAGCGTGAGCGCAGAGCCGGCCTCGACCCCGAGCTCGGAGCCCCGCGGGCCGCGCCCGCCGCCGGCCCCACCCATCCGGGTCGAGGAGGCCGAGGCC	0	0	0	0	0	0	0	0	0;0;0	0;0;0	0;0;0;0	0;0;0;0	-526.6335	57	Human; Chimp; Gorilla; Orangutan; Gibbon; Rhesus; Crab_eating_macaque; Pig_tailed_macaque; Baboon; Sooty_mangabey; Green_monkey; Black_snub_nosed_monkey; Ugandan_red_Colobus; Marmoset; Mas_night_monkey; White_faced_sapajou; Bushbaby; Mouse_lemur; Sifaka; Lesser_Egyptian_jerboa; Prairie_vole; Golden_hamster; Mouse; Ryukyu_mouse; Shrew_mouse; Rat; Mongolian_gerbil; Upper_Galilee_mountains_blind_mol…
ENST00000239316	0.6202496052844114	22.792857142857148	43.28571428571429	0.27380952380952384	0.10476190476190476	INSL4	67	106	275	AGG	0.0	62.5	4.39955788892	AGG; 67-106; Rank: 275; cov: 62.5	ENST00000239316.4	0	105	105	0	105	13	INSL4	0	chr9:5231419-5231523	plus	chr9:5231419-5231523	AGTCTGGAGCCCAGAAGGGACACACCAGCACAGTCTGGTAGGCTACAGCAGCAAGTCTCTAAAGAAAGGCTGAGAACACCCAGAACAGGAGAGTTCAGGTCCAGGATGGCCAGCCTGTTCCGGTCCTATCTGCCAGCAATCTGGCTGCTGCTGAGCCAACTCCTTAGAGAAAGCCTAGCAGCAGAGCTGAGGGGATGTGGTCCCCGATTTGGAAAACACTTGCTGTCATATTGCCCCATGCCTGAGAAGACATTCACCACCACCCCAGGAGGGTGGCTGCTGGAATCTGGACGTCCCAAAGAAATGGTGTCAACCTCCAACAACAAAGATGGACAAGCCTTAGGTACGACATCAGAATTCATTCCTAATTTGTCACCAGAGCTGAAGAAACCACTGTCT…	AGTCTGGAGCCCAGAAGGGACACACCAGCACAGTCTGGTAGGCTACAGCAGCAAGTCTCTAAAGAAAGGCTGAGAACACCCAGAACAGGAGAGTTCAGGTCCAGG	0	0	0	0	0	0	0	0	0;0;0	0;0;0	0;0;0;0	0;0;0;0	-1659.674	84	Human; Chimp; Bonobo; Gorilla; Orangutan; Gibbon; Rhesus; Crab_eating_macaque; Pig_tailed_macaque; Baboon; Drill; Sooty_mangabey; Green_monkey; Proboscis_monkey; Golden_snub_nosed_monkey; Black_snub_nosed_monkey; Angolan_colobus; Ugandan_red_Colobus; Marmoset; Mas_night_monkey; White_faced_sapajou; Tarsier; Bushbaby; Mouse_lemur; Sifaka; Malayan_flying_lemur; Lesser_Egyptian_jerboa; Prairie_vole;…
ENST00000613102	-0.16378246899936455	64.53581661891117	49.491803278688536	0.33237822349570195	0.3005464480874317	GGNBP2	146	317	281	GTG	0.0	69.2307692308	0.761152416357	GTG; 146-317; Rank: 281; cov: 69.23	ENST00000613102.4	133	316	183	133	316	57	GGNBP2	166	chr17:36545054-36545097+chr17:36545619-36545724	plus	chr17:36545021-36545097+chr17:36545619-36545724	ACCTTCCCCTCGTCCCCCGCCCTCCTTCTTCCACTCCCCGCGGCGCGAGCGGCTGACTGCCCGTAGAGGAAACGACATTCGGAGCTGCGCTCCCGCCCACGCCGGCCCTGACGCGGGCCTCGTCAGCCAGTAACAGGGAGCAGAGGTGGGAGTTAGCGAGGCGACCACGAAAACGGTGAAGGTCGGAACCGACAGCCTCCTCCGAGAAGGGCAGGAGCTGGGAGGAGGCGGCAGCGGCGGCGGCAGAAACAGCAGCGGCGGCGGCGGCGGCAGCTGGGAGGAGGTGGTGACGGTGGCAACGGCAGCGTCGGGGACGATGGCGCGACTCGTGGCAGTGTGCAGGGACGGGGAGGAGGAGTTCCCCTTCGAGAGGAGGCAGATTCCCCTCTACATAGACGA…	ACCTTCCCCTCGTCCCCCGCCCTCCTTCTTCCACTCCCCGCGGCGCGAGCGGCTGACTGCCCGTAGAGGAAACGACATTCGGAGCTGCGCTCCCGCCCACGCCGGCCCTGACGCGGGCCTCGTCAGCCAGTAACAGGGAGCAGAGGTGGGAGTTAGCGAGGCGACCACGAAAACGGTGAAGGTCGGAACCGACAGCCTCCTCCGAGAAGGGCAGGAGCTGGGAGGAGGCGGCAGCGGCGGCGGCAGAAACAGCAGCGGCGGCGGCGGCGGCAGCTGGGAGGAGGTGGTGACGGTGGCAACGGCAGCGTCGGGGACG	0	0	0	0	0	0	0	0	0;0;0	0;0;0	0;0;0;0	0;0;0;0	-1096.8715	111	Human; Chimp; Bonobo; Gorilla; Orangutan; Gibbon; Rhesus; Crab_eating_macaque; Pig_tailed_macaque; Baboon; Drill; Sooty_mangabey; Green_monkey; Golden_snub_nosed_monkey; Black_snub_nosed_monkey; Angolan_colobus; Ugandan_red_Colobus; Marmoset; Mas_night_monkey; White_faced_sapajou; Tarsier; Bushbaby; Mouse_lemur; Sifaka; Malayan_flying_lemur; Chinese_tree_shrew; Lesser_Egyptian_jerboa; Prairie_vol…
ENST00000371122	-0.5660824978251829	64.43412322274881	23.37037037037037	0.3298578199052133	0.19753086419753085	SMARCA1	59	131	283	GTG	0.0	63.1578947368	0.363320872195	GTG; 59-131; Rank: 283; cov: 63.16	ENST00000371122.8	49	130	81	49	130	24	SMARCA1	49	chrX:129523371-129523451	minus	chrX:129523371-129523451	GAGCGAAGGGGTTGGAAGCGGAGTGATTCCCCACCCCTGCTCCATCTAGCTCTTTCCAGTGCAGCCACTGCCGCCGCCCAGGAGCCCTCGTCCCCTGCCTTGTCCCCCTACTCGTTCCCGCTCCCACGGCATGGAGCAGGACACTGCCGCAGTGGCAGCCACCGTGGCAGCCGCGGATGCGACCGCCACTATCGTGGTCATAGAGGACGAGCAGCCCGGGCCGTCCACCTCTCAGGAGGAGGGAGCGGCCGCCGCGGCCACCGAAGCCACCGCGGCCACGGAGAAGGGCGAGAAGAAGAAGGAGAAAAACGTTTCTTCATTTCAACTCAAACTTGCTGCTAAAGCGCCTAAATCTGAAAAGGAAATGGACCCAGAATATGAAGAGAAAATGAAAGCCGA…	GAGCGAAGGGGTTGGAAGCGGAGTGATTCCCCACCCCTGCTCCATCTAGCTCTTTCCAGTGCAGCCACTGCCGCCGCCCAGGAGCCCTCGTCCCCTGCCTTGTCCCCCTACTCGTTCCCGCTCCCACGGC	0	0	0	0	0	0	0	0	0;0;0	0;0;0	0;0;0;0	0;0;0;0	-1018.1405	90	Human; Chimp; Bonobo; Gorilla; Orangutan; Gibbon; Rhesus; Crab_eating_macaque; Pig_tailed_macaque; Baboon; Drill; Sooty_mangabey; Green_monkey; Golden_snub_nosed_monkey; Angolan_colobus; Ugandan_red_Colobus; Marmoset; Mas_night_monkey; Squirrel_monkey; White_faced_sapajou; Bushbaby; Mouse_lemur; Sifaka; Malayan_flying_lemur; Lesser_Egyptian_jerboa; Prairie_vole; Chinese_hamster; Golden_hamster; P…
ENST00000395748	0.7886322572840596	116.14229249011858	192.35714285714286	0.3320158102766799	0.2169811320754717	AREG	84	213	284	AAG	0.0	55.2631578947	2.0483915498800003	AAG; 84-213; Rank: 284; cov: 55.26	ENST00000395748.7	0	212	212	2	212	43	AREG	62	chr4:74445196-74445345	plus	chr4:74445136-74445345	ACAGACGTTCGCACACCTGGGTGCCAGCGCCCCAGAGGTCCCGGGACAGCCCGAGGCGCCGCGCCCGCCGCCCCGAGCTCCCCAAGCCTTCGAGAGCGGCGCACACTCCCGGTCTCCACTCGCTCTTCCAACACCCGCTCGTTTTGGCGGCAGCTCGTGTCCCAGAGACCGAGTTGCCCCAGAGACCGAGACGCCGCCGCTGCGAAGGACCAATGAGAGCCCCGCTGCTACCGCCGGCGCCGGTGGTGCTGTCGCTCTTGATACTCGGCTCAGGCCATTATGCTGCTGGATTGGACCTCAATGACACCTACTCTGGGAAGCGTGAACCATTTTCTGGGGACCACAGTGCTGATGGATTTGAGGTTACCTCAAGAAGTGAGATGTCTTCAGGGAGTGAGA…	ACAGACGTTCGCACACCTGGGTGCCAGCGCCCCAGAGGTCCCGGGACAGCCCGAGGCGCCGCGCCCGCCGCCCCGAGCTCCCCAAGCCTTCGAGAGCGGCGCACACTCCCGGTCTCCACTCGCTCTTCCAACACCCGCTCGTTTTGGCGGCAGCTCGTGTCCCAGAGACCGAGTTGCCCCAGAGACCGAGACGCCGCCGCTGCGAAGGACCA	0	0	0	0	0	0	0	0	0;0;0	0;0;0	0;0;0;0	0;0;0;0	-2622.0108	109	Human; Chimp; Bonobo; Gorilla; Orangutan; Gibbon; Rhesus; Crab_eating_macaque; Pig_tailed_macaque; Baboon; Drill; Sooty_mangabey; Green_monkey; Proboscis_monkey; Golden_snub_nosed_monkey; Black_snub_nosed_monkey; Angolan_colobus; Ugandan_red_Colobus; Marmoset; Mas_night_monkey; Squirrel_monkey; White_faced_sapajou; Tarsier; Bushbaby; Mouse_lemur; Sifaka; Malayan_flying_lemur; Chinese_tree_shrew; …
ENST00000258145	-0.6302513209583349	176.5352622061483	54.561403508771924	0.3333333333333333	0.2573099415204678	GNS	19	172	285	GTG	0.0	56.5217391304	0.356479411056	GTG; 19-172; Rank: 285; cov: 56.52	ENST00000258145.7	0	171	171	0	171	51	GNS	21	chr12:64759277-64759426	minus	chr12:64759277-64759447	CCCCTGTCCCTGGCTCACGTGATCGCGCCTAGGGAGAAAACGTCTGACTCCAGCCACCGGCCTTCAAGGCACGGCTTTTTATTCCTTCGGCTGGTCGGCCTCTCGCCCTTCAGCTACCTGTGCGTCCCTCCGTCCCGTCCCGTCCCGGGGTCACCCCGGAGCCTGTCCGCTATGCGGCTCCTGCCTCTAGCCCCAGGTCGGCTCCGGCGGGGCAGCCCCCGCCACCTGCCCTCCTGCAGCCCAGCGCTGCTACTGCTGGTGCTGGGCGGCTGCCTGGGGGTCTTCGGGGTGGCTGCGGGAACCCGGAGGCCCAACGTGGTGCTGCTCCTCACGGACGACCAGGACGAAGTGCTCGGCGGCATGACACCGCTAAAGAAAACCAAAGCTCTCATCGGAGAG…	CCCCTGTCCCTGGCTCACGTGATCGCGCCTAGGGAGAAAACGTCTGACTCCAGCCACCGGCCTTCAAGGCACGGCTTTTTATTCCTTCGGCTGGTCGGCCTCTCGCCCTTCAGCTACCTGTGCGTCCCTCCGTCCCGTCCCGTCCCGGGGTCACCCCGGAGCCTGTCCGCT	0	0	0	0	0	0	0	0	0;0;0	0;0;0	0;0;0;0	0;0;0;0	-2604.7275	105	Human; Chimp; Bonobo; Gorilla; Orangutan; Gibbon; Rhesus; Crab_eating_macaque; Pig_tailed_macaque; Baboon; Drill; Sooty_mangabey; Green_monkey; Proboscis_monkey; Golden_snub_nosed_monkey; Black_snub_nosed_monkey; Angolan_colobus; Ugandan_red_Colobus; Marmoset; Mas_night_monkey; Squirrel_monkey; White_faced_sapajou; Bushbaby; Mouse_lemur; Sifaka; Malayan_flying_lemur; Chinese_tree_shrew; Lesser_Eg…
ENST00000354785	-0.6137043273647151	142.59887005649716	22.390243902439018	0.33225719666397635	0.15945945945945947	FN1	278	371	286	ATT	0.7272727272730001	76.9230769231	0.445513458306	ATT; 278-371; Rank: 286; cov: 76.92	ENST00000354785.8	0	370	370	1	370	31	FN1	220	chr2:215435803-215435952	minus	chr2:215435803-215436171	CGGGGCGGGGACAGCCCGGCGGGTCTCTCCTCCCCCGCGCCCCGGGCCTCCAGAGGGGCGGGAGGGGACCGTCCCATATAAGCCCCGGCTCCCGGCGCTCGGACGCCCGCGCCGGCTGTGCTGCACAGGGGGAGGAGAGGGAACCCCAGGCGCGAGCGGGAAGAGGGGACCTGCAGCCACAACTTCTCTGGTCCTCTGCATCCCTTCTGTCCCTCCACCCGTCCCCTTCCCCACCCTCTGGCCCCCACCTTCTTGGAGGCGACAACCCCCGGGAGGCATTAGAAGGGATTTTTCCCGCAGGTTGCGAAGGGAAGCAAACTTGGTGGCAACTTGCCTCCCGGTGCGGGCGTCTCTCCCCCACCGTCTCAACATGCTTAGGGGTCCGGGGCCCGGGCTGCT…	CGGGGCGGGGACAGCCCGGCGGGTCTCTCCTCCCCCGCGCCCCGGGCCTCCAGAGGGGCGGGAGGGGACCGTCCCATATAAGCCCCGGCTCCCGGCGCTCGGACGCCCGCGCCGGCTGTGCTGCACAGGGGGAGGAGAGGGAACCCCAGGCGCGAGCGGGAAGAGGGGACCTGCAGCCACAACTTCTCTGGTCCTCTGCATCCCTTCTGTCCCTCCACCCGTCCCCTTCCCCACCCTCTGGCCCCCACCTTCTTGGAGGCGACAACCCCCGGGAGGCATTAGAAGGGATTTTTCCCGCAGGTTGCGAAGGGAAGCAAACTTGGTGGCAACTTGCCTCCCGGTGCGGGCGTCTCTCCCCCACCGTCTCAAC	0	0	0	0	0	0	0	0	0;0;0	0;0;0	0;0;0;0	0;0;0;0	-2568.9573	114	Human; Chimp; Bonobo; Gorilla; Orangutan; Gibbon; Rhesus; Crab_eating_macaque; Pig_tailed_macaque; Baboon; Drill; Sooty_mangabey; Green_monkey; Proboscis_monkey; Golden_snub_nosed_monkey; Black_snub_nosed_monkey; Angolan_colobus; Ugandan_red_Colobus; Marmoset; Mas_night_monkey; Squirrel_monkey; White_faced_sapajou; Tarsier; Bushbaby; Mouse_lemur; Sifaka; Chinese_tree_shrew; Lesser_Egyptian_jerboa…
ENST00000356232	-0.4713550209663168	48.73580246913581	21.76	0.2962962962962963	0.3	UBA5	1013	1073	287	GTG	13.3106060606	66.6666666667	0.508332635458	GTG; 1013-1073; Rank: 287; cov: 66.67	ENST00000356232.8	922	1072	150	922	1072	20	UBA5	922	chr3:132660388-132660537	plus	chr3:132660388-132660537	ATGCCTGTAGGGTGCGTCCACTGACTGCAGGAAAAGCAATCAGGGTGGGAGAAACTTAGGAAACCACCCAGGGCCAAAGGAAGGAAAACTCAATGTACAAATTTTTTTCCGCTGGAGGCAAAGGCTGACATCCATACCTGTACTGGGCAATGGTCAGCGTAGCCTCACGTTCGGCCCCAAAGCCAGACAAGTGCTGGTTTAGGTAGGCCTCCAGGGACTTGCTGTCGAACTTGTGCTGGGGCAGCACTTCGGCCAAATCGGACTCGCCAGTAGCACCTGGCTTCATGATCACCCCCGCAGGCCACAGCAACGCGGCATCCACAGGTCTCGAGTGCCGAAGTCCTTCAGGATTGGGGCAACGTCCCCTCTAGAGCATGGGCCGAGGCCGGGGTGGGGTCT…	ATGCCTGTAGGGTGCGTCCACTGACTGCAGGAAAAGCAATCAGGGTGGGAGAAACTTAGGAAACCACCCAGGGCCAAAGGAAGGAAAACTCAATGTACAAATTTTTTTCCGCTGGAGGCAAAGGCTGACATCCATACCTGTACTGGGCAATGGTCAGCGTAGCCTCACGTTCGGCCCCAAAGCCAGACAAGTGCTGGTTTAGGTAGGCCTCCAGGGACTTGCTGTCGAACTTGTGCTGGGGCAGCACTTCGGCCAAATCGGACTCGCCAGTAGCACCTGGCTTCATGATCACCCCCGCAGGCCACAGCAACGCGGCATCCACAGGTCTCGAGTGCCGAAGTCCTTCAGGATTGGGGCAACGTCCCCTCTAGAGCATGGGCCGAGGCCGGGGTGGGGTCT…	0	0	0	0	49	49	0	0	0;0;0	0;0;0	0;0;49;0	0;0;49;0	-1937.9861	113	Human; Chimp; Bonobo; Gorilla; Orangutan; Gibbon; Rhesus; Crab_eating_macaque; Pig_tailed_macaque; Baboon; Drill; Sooty_mangabey; Green_monkey; Proboscis_monkey; Golden_snub_nosed_monkey; Black_snub_nosed_monkey; Angolan_colobus; Ugandan_red_Colobus; Marmoset; Mas_night_monkey; Squirrel_monkey; White_faced_sapajou; Tarsier; Bushbaby; Mouse_lemur; Sifaka; Malayan_flying_lemur; Chinese_tree_shrew; …
ENST00000379389	-0.7318644237770423	284.15060240963857	31.12	0.3333333333333333	0.17880794701986755	ISG15	98	152	288	ATC	0.0	53.8461538462	0.32723962973000004	ATC; 98-152; Rank: 288; cov: 53.85	ENST00000379389.4	0	151	151	1	151	18	ISG15	1	chr1:1013424-1013573	plus	chr1:1013424-1013573	CGCAGGCTCGGCGGCACGCCCCCTGACGTGTGTGCCTCAGGCTTATAATAGGGCCGGTGCTGCCTGCCGAAGCCGGCGGCTGAGAGGCAGCGAACTCATCTTTGCCAGTACAGGAGCTTGTGCCGTGGCCCACAGCCCACAGCCCACAGCCATGGGCTGGGACCTGACGGTGAAGATGCTGGCGGGCAACGAATTCCAGGTGTCCCTGAGCAGCTCCATGTCGGTGTCAGAGCTGAAGGCGCAGATCACCCAGAAGATCGGCGTGCACGCCTTCCAGCAGCGTCTGGCTGTCCACCCGAGCGGTGTGGCGCTGCAGGACAGGGTCCCCCTTGCCAGCCAGGGCCTGGGCCCCGGCAGCACGGTCCTGCTGGTGGTGGACAAATGCGACGAACCTCTGAG…	CGCAGGCTCGGCGGCACGCCCCCTGACGTGTGTGCCTCAGGCTTATAATAGGGCCGGTGCTGCCTGCCGAAGCCGGCGGCTGAGAGGCAGCGAACTCATCTTTGCCAGTACAGGAGCTTGTGCCGTGGCCCACAGCCCACAGCCCACAGCC	0	0	0	0	0	0	0	0	0;0;0	0;0;0	0;0;0;0	0;0;0;0	-2443.9971	111	Human; Chimp; Bonobo; Gorilla; Orangutan; Gibbon; Rhesus; Crab_eating_macaque; Pig_tailed_macaque; Baboon; Drill; Sooty_mangabey; Green_monkey; Golden_snub_nosed_monkey; Black_snub_nosed_monkey; Angolan_colobus; Ugandan_red_Colobus; Marmoset; Mas_night_monkey; Squirrel_monkey; White_faced_sapajou; Tarsier; Bushbaby; Mouse_lemur; Sifaka; Malayan_flying_lemur; Chinese_tree_shrew; Lesser_Egyptian_je…
ENST00000381334	-0.5216117292335171	135.86461538461538	28.421052631578952	0.3323076923076923	0.2719298245614035	TMEM165	156	234	289	AGG	0.0	57.1428571429	0.262817053427	AGG; 156-234; Rank: 289; cov: 57.14	ENST00000381334.9	119	233	114	119	233	26	TMEM165	119	chr4:55396076-55396189	plus	chr4:55396076-55396189	GACTCCAGTTTAGCCGCCGCCGGAGAGGACGGGCGCCGAGCCGGGGCTGCGGACTTCGGCCTGCCCCTCACCTCACTCCCGCTGCTTGCACCTCCCGGATGGTGCTGACTGCTCCCTAAGCGGCGGCGGCGGCGAGTCGTGAGGACGCGCCGCGGAGGCTGTTCGGGGTCGAGGCTTCCCGTCGCCGGCACTTCCTCTTGCGGCGCCCGTGCGCGGCCGGCCCGGCAGGCGGGATGGCGGCCGCGGCTCCAGGGAACGGCCGCGCATCGGCGCCCCGGCTGCTTCTGCTCTTTCTGGTTCCGCTGCTGTGGGCCCCGGCTGCGGTCCGGGCCGGCCCAGATGAAGACCTTAGCCACCGGAACAAAGAACCGCCGGCGCCGGCCCAGCAGCTGCAGCCGC…	GACTCCAGTTTAGCCGCCGCCGGAGAGGACGGGCGCCGAGCCGGGGCTGCGGACTTCGGCCTGCCCCTCACCTCACTCCCGCTGCTTGCACCTCCCGGATGGTGCTGACTGCTCCCTAAGCGGCGGCGGCGGCGAGTCGTGAGGACGCGCCGCGGAGGCTGTTCGGGGTCGAGGCTTCCCGTCGCCGGCACTTCCTCTTGCGGCGCCCGTGCGCGGCCGGCCCGGCAGGCGGG	0	0	0	0	0	0	0	0	0;0;0	0;0;0	0;0;0;0	0;0;0;0	-1499.2134	95	Human; Chimp; Bonobo; Gorilla; Orangutan; Gibbon; Rhesus; Crab_eating_macaque; Pig_tailed_macaque; Baboon; Sooty_mangabey; Green_monkey; Proboscis_monkey; Golden_snub_nosed_monkey; Black_snub_nosed_monkey; Angolan_colobus; Ugandan_red_Colobus; Marmoset; Mas_night_monkey; Squirrel_monkey; White_faced_sapajou; Bushbaby; Mouse_lemur; Sifaka; Lesser_Egyptian_jerboa; Prairie_vole; Golden_hamster; Prai…
ENST00000303305	0.6064221461300752	34.06582278481012	164.88034188034192	0.10886075949367087	0.2678062678062678	PA2G4	348	420	290	CTG	0.333333333333	42.1052631579	4.595014153959999	CTG; 348-420; Rank: 290; cov: 42.11	ENST00000303305.10	68	419	351	68	419	24	PA2G4	269	chr12:56104588-56104737	plus	chr12:56104387-56104737	GTTTTTCCGGGAGAGACCACGCTTCCCCTCAAGCTCCCCAACGGCTCCGCCTTCCCGCCGGAGCCTGACCCTTCCCAGAGTGCCCGGCGATTCCGGCGTGCGAGGCCCTTGGAGGGCAAGGCCCCAGGGCCTGGCTTAGGAGCGCGAGAGGCAGGCTGGGAATTGTAGTTCGAAGGCCCTCGAGAGCGGCTAGAGTCTGGCGGCCGAGAGGACTAGTTGTCCCAGCGTGCCCTGCGCCTCAGCCCGCGCGCTCGCAGCTTCTCGCTCTCGCCTGCCTGCCCGCTCCCTTGCTTGCTCGCGCTTTCGCTCGCCCTCTCCTCGAGGATCGAGGGGACTCTGACCACAGCCTGTGGCTGGGAAGGGAGACAGAGGCGGCGGCGGCTCAGGGGAAACGAGGCT…	GTTTTTCCGGGAGAGACCACGCTTCCCCTCAAGCTCCCCAACGGCTCCGCCTTCCCGCCGGAGCCTGACCCTTCCCAGAGTGCCCGGCGATTCCGGCGTGCGAGGCCCTTGGAGGGCAAGGCCCCAGGGCCTGGCTTAGGAGCGCGAGAGGCAGGCTGGGAATTGTAGTTCGAAGGCCCTCGAGAGCGGCTAGAGTCTGGCGGCCGAGAGGACTAGTTGTCCCAGCGTGCCCTGCGCCTCAGCCCGCGCGCTCGCAGCTTCTCGCTCTCGCCTGCCTGCCCGCTCCCTTGCTTGCTCGCGCTTTCGCTCGCCCTCTCCTCGAGGATCGAGGGGACTCTGACCACAGCCTGTGGCTGGGAAGGGAGACAGAGGCGGCGGCGGCTCAGGGGAAACGAGGCT…	0	0	0	0	0	0	0	0	0;0;0	0;0;0	0;0;0;0	0;0;0;0	-1183.4584	117	Human; Chimp; Bonobo; Gorilla; Orangutan; Gibbon; Rhesus; Crab_eating_macaque; Pig_tailed_macaque; Baboon; Drill; Sooty_mangabey; Green_monkey; Proboscis_monkey; Golden_snub_nosed_monkey; Black_snub_nosed_monkey; Angolan_colobus; Ugandan_red_Colobus; Marmoset; Mas_night_monkey; Squirrel_monkey; White_faced_sapajou; Tarsier; Bushbaby; Mouse_lemur; Sifaka; Malayan_flying_lemur; Chinese_tree_shrew; …
ENST00000439211	0.0133303259311974	25.260638297872337	27.84756097560976	0.023049645390070917	0.2834008097165992	DHFR	135	495	291	GTG	0.0	73.9130434783	1.09031690141	GTG; 135-495; Rank: 291; cov: 73.91	ENST00000439211.6	0	494	494	2	494	120	DHFR	344	chr5:80654490-80654639	minus	chr5:80654490-80654981	AGTCCCAGACAGAACCTACTATGTGCGGCGGCAGCTGGGGCGGGAAGGCGGGAGCTGGGGGCGCTGGGGGCGCTGCGGCCGCTGCGGCCGCTGCAGCCGCTGCAGCGCCAGGGTCCACCTGGTCGGCTGCACCTGTGGAGGAGGAGGTGGATTTCAGGCTTCCCGTAGACTGGAAGAATCGGCTCAAAACCGCTTGCCTCGCAGGGGCTGAGCTGGAGGCAGCGAGGCCGCCCGACGCAGGCTTCCGGCGAGACATGGCAGGGCAAGGATGGCAGCCCGGCGGCAGGGCCTGGCGAGGAGCGCGAGCCCGCGGCCGCAGTTCCCAGGCGTCTGCGGGCGCGAGCACGCCGCGACCCTGCGTGCGCCGGGGCGGGGGGGCGGGGCCTCGCCTGCACAAAT…	AGTCCCAGACAGAACCTACTATGTGCGGCGGCAGCTGGGGCGGGAAGGCGGGAGCTGGGGGCGCTGGGGGCGCTGCGGCCGCTGCGGCCGCTGCAGCCGCTGCAGCGCCAGGGTCCACCTGGTCGGCTGCACCTGTGGAGGAGGAGGTGGATTTCAGGCTTCCCGTAGACTGGAAGAATCGGCTCAAAACCGCTTGCCTCGCAGGGGCTGAGCTGGAGGCAGCGAGGCCGCCCGACGCAGGCTTCCGGCGAGACATGGCAGGGCAAGGATGGCAGCCCGGCGGCAGGGCCTGGCGAGGAGCGCGAGCCCGCGGCCGCAGTTCCCAGGCGTCTGCGGGCGCGAGCACGCCGCGACCCTGCGTGCGCCGGGGCGGGGGGGCGGGGCCTCGCCTGCACAAAT…	0	237	0	237	0	237	0	237	0;0;0	237;237;237	0;0;0;0	237;237;237;237	-2881.5796	107	Human; Chimp; Bonobo; Gorilla; Orangutan; Gibbon; Rhesus; Crab_eating_macaque; Pig_tailed_macaque; Baboon; Sooty_mangabey; Green_monkey; Golden_snub_nosed_monkey; Black_snub_nosed_monkey; Angolan_colobus; Ugandan_red_Colobus; Marmoset; Mas_night_monkey; Squirrel_monkey; White_faced_sapajou; Tarsier; Bushbaby; Mouse_lemur; Sifaka; Malayan_flying_lemur; Chinese_tree_shrew; Lesser_Egyptian_jerboa; P…
ENST00000321265	0.9963131391860941	153.54216867469881	448.79310344827593	0.2399598393574297	0.3103448275862069	NUDC	88	124	292	GTG	0.0	57.1428571429	0.921240361848	GTG; 88-124; Rank: 292; cov: 57.14	ENST00000321265.9	36	123	87	36	123	12	NUDC	36	chr1:26921762-26921848	plus	chr1:26921762-26921848	GTGTTTCCGGCTCCGCTGCGGAAGGCGGACGACTAGAGTCGTTGGGCCCGGCGCGACCCGCAGGAGCGTAGAGAGCGCGGGACTAGAGTGCAGAGCTCCGGGACGTGGATCGGAGCCGGCGCGATGGGCGGAGAGCAGGAGGAGGAGCGGTTCGACGGCATGTTGCTGGCCATGGCTCAGCAGCACGAGGGCGGCGTGCAGGAGCTTGTGAACACCTTCTTCAGCTTCCTTCGACGCAAAACAGACTTTTTCATTGGAGGAGAAGAAGGGATGGCAGAGAAGCTTATCACACAGACTTTCAGCCACCACAATCAGCTGGCACAGAAGACCCGGCGGGAGAAGAGAGCCCGGCAGGAGGCCGAGCGGCGGGAGAAGGCGGAGCGGGCGGCCAGACTGGCC…	GTGTTTCCGGCTCCGCTGCGGAAGGCGGACGACTAGAGTCGTTGGGCCCGGCGCGACCCGCAGGAGCGTAGAGAGCGCGGGACTAGAGTGCAGAGCTCCGGGACGTGGATCGGAGCCGGCGCG	0	0	0	0	0	0	0	0	0;0;0	0;0;0	0;0;0;0	0;0;0;0	-1744.6875	118	Human; Chimp; Bonobo; Gorilla; Orangutan; Gibbon; Rhesus; Crab_eating_macaque; Pig_tailed_macaque; Baboon; Drill; Sooty_mangabey; Green_monkey; Proboscis_monkey; Golden_snub_nosed_monkey; Black_snub_nosed_monkey; Angolan_colobus; Ugandan_red_Colobus; Marmoset; Mas_night_monkey; Squirrel_monkey; White_faced_sapajou; Tarsier; Bushbaby; Mouse_lemur; Sifaka; Malayan_flying_lemur; Chinese_tree_shrew; …
ENST00000215574	-0.4572540870877253	120.89873417721519	14.219178082191785	0.32770745428973275	0.2318181818181818	CDC34	53	221	293	CTG	3.0	58.8235294118	0.162322816644	CTG; 53-221; Rank: 293; cov: 58.82	ENST00000215574.8	0	220	220	1	220	56	CDC34	70	chr19:531782-531931	plus	chr19:531713-531931	GGGGCGCGCGGGCCCGGCCAAGGCAAGCGCCGGTGGGGCGGCGGCGCCAGAGCTGCTGGAGCGCTCGGGGTCCCCGGGCGGCGGCGGCGGCGCAGAGGAGGAGGCAGGCGGCGGCCCCGGTGGCTCCCCCCCGGACGGTGCGCGGCCCGGCCCGTCTCGCGAACTCGCGGTGGTCGCGCGGCCCCGCGCTGCTCCGACCCCGGGCCCCTCCGCCGCCGCCATGGCTCGGCCGCTAGTGCCCAGCTCGCAGAAGGCGCTGCTGCTGGAGCTCAAGGGGCTGCAGGAAGAGCCGGTCGAGGGATTCCGCGTGACACTGGTGGACGAGGGCGATCTATACAACTGGGAGGTGGCCATCTTCGGGCCCCCCAACACCTACTACGAGGGCGGCTACTTCAAGGC…	GGGGCGCGCGGGCCCGGCCAAGGCAAGCGCCGGTGGGGCGGCGGCGCCAGAGCTGCTGGAGCGCTCGGGGTCCCCGGGCGGCGGCGGCGGCGCAGAGGAGGAGGCAGGCGGCGGCCCCGGTGGCTCCCCCCCGGACGGTGCGCGGCCCGGCCCGTCTCGCGAACTCGCGGTGGTCGCGCGGCCCCGCGCTGCTCCGACCCCGGGCCCCTCCGCCGCCGCC	0	0	0	0	0	0	0	0	0;0;0	0;0;0	0;0;0;0	0;0;0;0	-460.6485	80	Human; Chimp; Gorilla; Rhesus; Pig_tailed_macaque; Baboon; Sooty_mangabey; Green_monkey; Golden_snub_nosed_monkey; Black_snub_nosed_monkey; Angolan_colobus; Ugandan_red_Colobus; Marmoset; Mas_night_monkey; Squirrel_monkey; White_faced_sapajou; Bushbaby; Mouse_lemur; Sifaka; Malayan_flying_lemur; Chinese_tree_shrew; Lesser_Egyptian_jerboa; Prairie_vole; Chinese_hamster; Prairie_deer_mouse; Mouse; …
ENST00000229794	-0.6773389252990575	94.61495844875348	14.914728682170546	0.33240997229916897	0.27835051546391754	MAPK14	242	389	294	CTG	0.0	61.363636363599994	0.167237692882	CTG; 242-389; Rank: 294; cov: 61.36	ENST00000229794.8	0	388	388	1	388	49	MAPK14	238	chr6:36028008-36028157	plus	chr6:36027771-36028157	CGGGAGGCTCCCGTTTGCTGGCTCTTGGAACCGCGACCACTGGAGCCTTAGCGGGCGCAGCAGCTGGAACGGGAGTACTGCGACGCAGCCCGGAGTCGGCCTTGTAGGGGCGAAGGTGCAGGGAGATCGCGGCGGGCGCAGTCTTGAGCGCCGGAGCGCGTCCCTGCCCTTAGCGGGGCTTGCCCCAGTCGCAGGGGCACATCCAGCCGCTGCGGCTGACAGCAGCCGCGCGCGCGGGAGTCTGCGGGGTCGCGGCAGCCGCACCTGCGCGGGCGACCAGCGCAAGGTCCCCGCCCGGCTGGGCGGGCAGCAAGGGCCGGGGAGAGGGTGCGGGTGCAGGCGGGGGCCCCACAGGGCCACCTTCTTGCCCGGCGGCTGCCGCTGGAAAATGTCTCAGGA…	CGGGAGGCTCCCGTTTGCTGGCTCTTGGAACCGCGACCACTGGAGCCTTAGCGGGCGCAGCAGCTGGAACGGGAGTACTGCGACGCAGCCCGGAGTCGGCCTTGTAGGGGCGAAGGTGCAGGGAGATCGCGGCGGGCGCAGTCTTGAGCGCCGGAGCGCGTCCCTGCCCTTAGCGGGGCTTGCCCCAGTCGCAGGGGCACATCCAGCCGCTGCGGCTGACAGCAGCCGCGCGCGCGGGAGTCTGCGGGGTCGCGGCAGCCGCACCTGCGCGGGCGACCAGCGCAAGGTCCCCGCCCGGCTGGGCGGGCAGCAAGGGCCGGGGAGAGGGTGCGGGTGCAGGCGGGGGCCCCACAGGGCCACCTTCTTGCCCGGCGGCTGCCGCTGGAAA	0	0	0	0	0	0	0	0	0;0;0	0;0;0	0;0;0;0	0;0;0;0	-1917.7767	108	Human; Chimp; Bonobo; Gorilla; Orangutan; Gibbon; Rhesus; Crab_eating_macaque; Pig_tailed_macaque; Baboon; Drill; Sooty_mangabey; Green_monkey; Golden_snub_nosed_monkey; Black_snub_nosed_monkey; Angolan_colobus; Ugandan_red_Colobus; Marmoset; Mas_night_monkey; Squirrel_monkey; White_faced_sapajou; Bushbaby; Mouse_lemur; Sifaka; Malayan_flying_lemur; Chinese_tree_shrew; Lesser_Egyptian_jerboa; Pra…
ENST00000407364	4.488476039939797	1.8235294117647056	51.0	0.04003267973856209	0.31746031746031744	METTL15	293	353	295	CTG	0.0	60.0	7.9512393336	CTG; 293-353; Rank: 295; cov: 60.0	ENST00000407364.7	289	352	63	289	352	20	METTL15	289	chr11:28110356-28110401+chr11:28113318-28113334	plus	chr11:28110356-28110401+chr11:28113318-28113334	GGGCGGGGCTAGGCCGGAGCTGCTGGTGGGAGGCAGCCACTTGAGATCACCAGGCCTCCTGTAGACCGGCGGGTGCAGGGCCCGGTCCCAGAGTTAAGGGAAAGTCGTTTGGAAACCCCAGGCCAACAGGACCCTTTGGCAGCTGAGGCTGGAAACAGCGGAACCAAAGGCAGACGGTCCTCAGTTGCTTGGGCGGACGTGGACCCAATCTGTCCGTCCTTACAAGTTTCCCCCAGGGGCAGGACCTAGACGCGCGGCGCATTCAGGTTCTCCTGGACCGTAGTGGTAGTCGCTGGCCCGAGTTAGAGGCCAGCTGAGAAGTCTTCGTGCTTCAGATTTGTTTACCTACAAAATGCTTCGGTATCCATATTTTTGTAGAATGTATAAAGAATGCCTTTC…	GGGCGGGGCTAGGCCGGAGCTGCTGGTGGGAGGCAGCCACTTGAGATCACCAGGCCTCCTGTAGACCGGCGGGTGCAGGGCCCGGTCCCAGAGTTAAGGGAAAGTCGTTTGGAAACCCCAGGCCAACAGGACCCTTTGGCAGCTGAGGCTGGAAACAGCGGAACCAAAGGCAGACGGTCCTCAGTTGCTTGGGCGGACGTGGACCCAATCTGTCCGTCCTTACAAGTTTCCCCCAGGGGCAGGACCTAGACGCGCGGCGCATTCAGGTTCTCCTGGACCGTAGTGGTAGTCGCTGGCCCGAGTTAGAGGCCAGCTGAGAAGTCTTCGTGCTTCAGATTTGTTTACCTACAAA	0	0	0	0	0	0	0	0	0;0;0	0;0;0	0;0;0;0	0;0;0;0	-887.8883	119	Human; Chimp; Bonobo; Gorilla; Orangutan; Gibbon; Rhesus; Crab_eating_macaque; Pig_tailed_macaque; Baboon; Drill; Sooty_mangabey; Green_monkey; Proboscis_monkey; Golden_snub_nosed_monkey; Black_snub_nosed_monkey; Angolan_colobus; Ugandan_red_Colobus; Marmoset; Mas_night_monkey; Squirrel_monkey; White_faced_sapajou; Tarsier; Bushbaby; Mouse_lemur; Sifaka; Malayan_flying_lemur; Chinese_tree_shrew; …
ENST00000370873	-0.6196791551510906	1434.0923694779115	80.3793103448276	0.3333333333333333	0.3218390804597701	PSMA7	86	128	296	TTG	0.0	77.7777777778	0.0314950070406	TTG; 86-128; Rank: 296; cov: 77.78	ENST00000370873.8	40	127	87	40	127	14	PSMA7	40	chr20:62143304-62143390	minus	chr20:62143304-62143390	CAGCGCAGGACACGGCGCCGAGGGTGGGGCGCGGGCGTAGTGGCGCCGGGAGTCGCGGGTGCGCGCGGGCCGTGAGTGTGCGCTTTTGAGAGTCGCGGCGGAAGGAGCCCGGCCGCCGCCCGCCGGCATGAGCTACGACCGCGCCATCACCGTCTTCTCGCCCGACGGCCACCTCTTCCAAGTGGAGTACGCGCAGGAGGCCGTCAAGAAGGGCTCGACCGCGGTTGGTGTTCGAGGAAGAGACATTGTTGTTCTTGGTGTGGAGAAGAAGTCAGTGGCCAAACTGCAGGATGAAAGAACAGTGCGGAAGATCTGTGCTTTGGATGACAACGTCTGCATGGCCTTTGCAGGCCTCACCGCCGATGCAAGGATAGTCATCAACAGGGCCCGGGTGGAGTG…	CAGCGCAGGACACGGCGCCGAGGGTGGGGCGCGGGCGTAGTGGCGCCGGGAGTCGCGGGTGCGCGCGGGCCGTGAGTGTGCGCTTTTGAGAGTCGCGGCGGAAGGAGCCCGGCCGCCGCCCGCCGGC	0	0	0	0	0	0	0	0	0;0;0	0;0;0	0;0;0;0	0;0;0;0	-574.0967	69	Human; Chimp; Gorilla; Orangutan; Rhesus; Crab_eating_macaque; Pig_tailed_macaque; Baboon; Sooty_mangabey; Green_monkey; Black_snub_nosed_monkey; Ugandan_red_Colobus; Mas_night_monkey; White_faced_sapajou; Bushbaby; Mouse_lemur; Sifaka; Prairie_vole; Prairie_deer_mouse; Mouse; Ryukyu_mouse; Shrew_mouse; Rat; Mongolian_gerbil; Upper_Galilee_mountains_blind_mole_rat; American_beaver; Naked_mole_rat…
ENST00000259154	-0.5830274208579719	38.51225490196079	16.530612244897963	0.3312908496732026	0.2585034013605442	KCTD3	82	295	297	TTG	13.6222222222	66.6666666667	0.47038595442	TTG; 82-295; Rank: 297; cov: 66.67	ENST00000259154.8	0	294	294	0	294	71	KCTD3	144	chr1:215567536-215567685	plus	chr1:215567392-215567685	GTCGGTGGCAGCGGAGCACGGAGAAGAGGCCCGGGCGGCCCGGCGGCCTGGAGGCCGCGAAAGGTGGAGGCCGGGCCGCCCTTGTGCACCGCAGGATTGACCCGGGAAGGGGCAGAAGCTAGCGAGCCCCGCCCGGCCGCCGGGAAGGTGGGGGAAGCCCCGTGCACCCCCCGCCCTCCGGCCGCCGCCGCCCCGCTGGCCCTGCAGCCGTCGCCGCTGCCTCGGGCTACAGCCCCGGGCTCGGCGGTCCCGGCTGGGGAAGGAGGGCGGCGAGCGCGTCCGGAGCCGCCGGAGATGGCGGGAGGGCACTGCGGCAGCTTCCCCGCGGCGGCGGCCGGCAGCGGCGAGATCGTCCAACTGAACGTAGGGGGGACCAGATTTAGTACCTCAAGACAAACT…	GTCGGTGGCAGCGGAGCACGGAGAAGAGGCCCGGGCGGCCCGGCGGCCTGGAGGCCGCGAAAGGTGGAGGCCGGGCCGCCCTTGTGCACCGCAGGATTGACCCGGGAAGGGGCAGAAGCTAGCGAGCCCCGCCCGGCCGCCGGGAAGGTGGGGGAAGCCCCGTGCACCCCCCGCCCTCCGGCCGCCGCCGCCCCGCTGGCCCTGCAGCCGTCGCCGCTGCCTCGGGCTACAGCCCCGGGCTCGGCGGTCCCGGCTGGGGAAGGAGGGCGGCGAGCGCGTCCGGAGCCGCCGGAG	0	0	0	0	0	0	0	0	0;0;0	0;0;0	0;0;0;0	0;0;0;0	-664.6773	64	Human; Chimp; Bonobo; Gorilla; Orangutan; Gibbon; Rhesus; Crab_eating_macaque; Pig_tailed_macaque; Baboon; Drill; Sooty_mangabey; Green_monkey; Golden_snub_nosed_monkey; Black_snub_nosed_monkey; Ugandan_red_Colobus; Marmoset; Mas_night_monkey; White_faced_sapajou; Tarsier; Bushbaby; Mouse_lemur; Sifaka; Prairie_vole; Golden_hamster; Prairie_deer_mouse; Mouse; Ryukyu_mouse; Shrew_mouse; Rat; Mongo…
ENST00000350763	-0.26108139865344937	27.11489554950045	17.5625	0.3157735392067817	0.22916666666666666	TNC	350	413	298	CTG	0.0	62.5	0.601578707686	CTG; 350-413; Rank: 298; cov: 62.5	ENST00000350763.8	316	412	96	316	412	21	TNC	316	chr9:115091019-115091114	minus	chr9:115091019-115091114	AATTCGCCAACTGAAAAAGTGGGAAAGGATGTCTGGAGGCGAGGCGTCCCATTACAGAGGAAGGAGCTCGCTATATAAGCCAGCCAAAGTTGGCTGCACCGGCCACAGCCTGCCTACTGTCACCCGCCTCTCCCGCGCGCAGATACACGCCCCCGCCTCCGTGGGCACAAAGGCAGCGCTGCTGGGGAACTCGGGGGAACGCGCACGTGGGAACCGCCGCAGCTCCACACTCCAGGTACTTCTTCCAAGGACCTAGGTCTCTCGCCCATCGGAAAGAAAATAATTCTTTCAAGAAGATCAGGGACAACTGATTTGAAGTCTACTCTGTGCTTCTAAATCCCCAATTCTGCTGAAAGTGAGATACCCTAGAGCCCTAGAGCCCCAGCAGCACCCAGCCAA…	AATTCGCCAACTGAAAAAGTGGGAAAGGATGTCTGGAGGCGAGGCGTCCCATTACAGAGGAAGGAGCTCGCTATATAAGCCAGCCAAAGTTGGCTGCACCGGCCACAGCCTGCCTACTGTCACCCGCCTCTCCCGCGCGCAGATACACGCCCCCGCCTCCGTGGGCACAAAGGCAGCGCTGCTGGGGAACTCGGGGGAACGCGCACGTGGGAACCGCCGCAGCTCCACACTCCAGGTACTTCTTCCAAGGACCTAGGTCTCTCGCCCATCGGAAAGAAAATAATTCTTTCAAGAAGATCAGGGACAACTGATTTGAAGTCTACTCTGTGCTTCTAAATCCCCAATTCTGCTGAAAGTGAGATACCCTAGAGCCCTAGAGCCCCAGCAGCACCCAGCCAA…	0	0	0	0	0	0	0	0	0;0;0	0;0;0	0;0;0;0	0;0;0;0	-1725.2147	120	Human; Chimp; Bonobo; Gorilla; Orangutan; Gibbon; Rhesus; Crab_eating_macaque; Pig_tailed_macaque; Baboon; Drill; Sooty_mangabey; Green_monkey; Proboscis_monkey; Golden_snub_nosed_monkey; Black_snub_nosed_monkey; Angolan_colobus; Ugandan_red_Colobus; Marmoset; Mas_night_monkey; Squirrel_monkey; White_faced_sapajou; Tarsier; Bushbaby; Mouse_lemur; Sifaka; Malayan_flying_lemur; Chinese_tree_shrew; …
ENST00000376509	-0.4838837603715243	44.12820512820514	20.714285714285715	0.3269230769230769	0.2894736842105263	PIM2	8	191	299	TTG	1.71428571429	69.6428571429	0.4845187200410001	TTG; 8-191; Rank: 299; cov: 69.64	ENST00000376509.4	0	190	190	1	190	61	PIM2	40	chrX:48918835-48918984	minus	chrX:48918835-48919023	AGTAGCATTGGGGCTGGCGCGCGCGGCGAATCTCAACGCTGCGCCGTCTGCGGGCGCTTCCGGGCCACCAGTTTCTCTGCTTTCCACCCTGGCGCCCCCCAGCCCTGGCTCCCCAGCTGCGCTGCCCCGGGCGTCCACGCCCTGCGGGCTTAGCGGGTTCAGTGGGCTCAATCTGCGCAGCGCCACCTCCATGTTGACCAAGCCTCTACAGGGGCCTCCCGCGCCCCCCGGGACCCCCACGCCGCCGCCAGGAGGCAAGGATCGGGAAGCGTTCGAGGCCGAGTATCGACTCGGCCCCCTCCTGGGTAAGGGGGGCTTTGGCACCGTCTTCGCAGGACACCGCCTCACAGATCGACTCCAGGTGGCCATCAAAGTGATTCCCCGGAATCGTGTGCTGGG…	AGTAGCATTGGGGCTGGCGCGCGCGGCGAATCTCAACGCTGCGCCGTCTGCGGGCGCTTCCGGGCCACCAGTTTCTCTGCTTTCCACCCTGGCGCCCCCCAGCCCTGGCTCCCCAGCTGCGCTGCCCCGGGCGTCCACGCCCTGCGGGCTTAGCGGGTTCAGTGGGCTCAATCTGCGCAGCGCCACCTCC	0	0	0	0	0	0	0	0	0;0;0	0;0;0	0;0;0;0	0;0;0;0	-255.099	108	Human; Chimp; Bonobo; Gorilla; Orangutan; Gibbon; Rhesus; Crab_eating_macaque; Pig_tailed_macaque; Baboon; Drill; Sooty_mangabey; Green_monkey; Golden_snub_nosed_monkey; Black_snub_nosed_monkey; Angolan_colobus; Ugandan_red_Colobus; Marmoset; Mas_night_monkey; Squirrel_monkey; White_faced_sapajou; Tarsier; Bushbaby; Mouse_lemur; Sifaka; Malayan_flying_lemur; Lesser_Egyptian_jerboa; Prairie_vole; …
ENST00000262482	-0.2700538905536887	71.58404558404558	33.166666666666664	0.3304843304843305	0.2716049382716049	RNF167	618	657	300	AGG	0.0	75.0	0.3778859027530001	AGG; 618-657; Rank: 300; cov: 75.0	ENST00000262482.10	494	656	162	494	656	13	RNF167	506	chr17:4940760-4940909	plus	chr17:4940748-4940909	AGGGGCGTAACTGATTTGGAAACCAGAGGAAAGGCGCTGTTTTCACCGAATTAGAATCGCGGGAAAATAGAGAAGAGTTTGTTTGAAGGTCTCGCGAGATCGAGTGAGTACGGCTCGCCAAGTTGGAGCGCTCTCGCGATAGACACAGCAACTATTCAGCTGCGAGGGGACGGGAGAGGTGGTGAGCACTCTCGCGAGATTTGAAGGAGCGGCGGAGGCCAGAGGGAGGAGAGGACCGGAAGTCCTTCATCTCAAGCATCCAATGCTGAAAGCGGCCTGATTTTCTCTACCGGAAGCCCTTTTCCAGAGGCTGGGAACACGGCCCACCTAGCAGGAAGTCCCACCTCCTTGAGCTCCGCCACCCTTCCCGAAGTTTTTCTGTCACCTGTGTTAGGCTCC…	AGGGGCGTAACTGATTTGGAAACCAGAGGAAAGGCGCTGTTTTCACCGAATTAGAATCGCGGGAAAATAGAGAAGAGTTTGTTTGAAGGTCTCGCGAGATCGAGTGAGTACGGCTCGCCAAGTTGGAGCGCTCTCGCGATAGACACAGCAACTATTCAGCTGCGAGGGGACGGGAGAGGTGGTGAGCACTCTCGCGAGATTTGAAGGAGCGGCGGAGGCCAGAGGGAGGAGAGGACCGGAAGTCCTTCATCTCAAGCATCCAATGCTGAAAGCGGCCTGATTTTCTCTACCGGAAGCCCTTTTCCAGAGGCTGGGAACACGGCCCACCTAGCAGGAAGTCCCACCTCCTTGAGCTCCGCCACCCTTCCCGAAGTTTTTCTGTCACCTGTGTTAGGCTCC…	0	0	0	0	0	0	0	0	0;0;0	0;0;0	0;0;0;0	0;0;0;0	-2181.5255	118	Human; Chimp; Bonobo; Gorilla; Orangutan; Gibbon; Rhesus; Crab_eating_macaque; Pig_tailed_macaque; Baboon; Drill; Sooty_mangabey; Green_monkey; Golden_snub_nosed_monkey; Black_snub_nosed_monkey; Angolan_colobus; Ugandan_red_Colobus; Marmoset; Mas_night_monkey; Squirrel_monkey; White_faced_sapajou; Tarsier; Bushbaby; Mouse_lemur; Sifaka; Malayan_flying_lemur; Chinese_tree_shrew; Lesser_Egyptian_je…
ENST00000382252	0.8188454690964443	7.301492537313432	19.70833333333333	0.27197346600331673	0.24801587301587305	ZNF316	206	557	301	GTG	11.0	47.321428571400006	2.03786342123	GTG; 206-557; Rank: 301; cov: 47.32	ENST00000382252.5	52	556	504	52	556	117	ZNF316	406	chr7:6641841-6641962+chr7:6642382-6642409	plus	chr7:6637374-6637447+chr7:6637846-6638009+chr7:6639042-6639141+chr7:6641825-6641962+chr7:6642382-6642409	CCGGTGCCCACGCGCCGCCGTCGCGCAGCTCCCGGGCCGTCACTTTGTGTAGCGCGGGGTCCGCCGCCGGCCCGCAGGCCCCGGCCCCGGTGTCCGGCCCGTGGCTCGGCCAGCCCGGCCCGCGCGGTCTCTGCAGGAGGAGGCGGCTCCGGACGCCCCCTGGGGGGCGGGAGGCGCTCGGCCCGTCGCCCCAGGAGCCCGCTTTGTGACCTTGGGGGCCTTATCCGGGCTTTCCCTCATCTGCAGAAGGAGCCCCGGTGGGCTGCTCGGCTGTCTTCTGCTGCCGGCAGGAGCTGGTCCTCCACCTTCTCTGGTCATCCGTGGGTGGACTTCTTGGGAGAAAGAACTCAGTGTCGTCTTTGGAGGCAGAGACTCTCCACTGCTTCTGGGGAAGAAGCC…	CCGGTGCCCACGCGCCGCCGTCGCGCAGCTCCCGGGCCGTCACTTTGTGTAGCGCGGGGTCCGCCGCCGGCCCGCAGGCCCCGGCCCCGGTGTCCGGCCCGTGGCTCGGCCAGCCCGGCCCGCGCGGTCTCTGCAGGAGGAGGCGGCTCCGGACGCCCCCTGGGGGGCGGGAGGCGCTCGGCCCGTCGCCCCAGGAGCCCGCTTTGTGACCTTGGGGGCCTTATCCGGGCTTTCCCTCATCTGCAGAAGGAGCCCCGGTGGGCTGCTCGGCTGTCTTCTGCTGCCGGCAGGAGCTGGTCCTCCACCTTCTCTGGTCATCCGTGGGTGGACTTCTTGGGAGAAAGAACTCAGTGTCGTCTTTGGAGGCAGAGACTCTCCACTGCTTCTGGGGAAGAAGCC…	0	0	0	0	0	0	0	0	0;0;0	0;0;0	0;0;0;0	0;0;0;0	-3052.8368	115	Human; Bonobo; Gorilla; Orangutan; Gibbon; Rhesus; Crab_eating_macaque; Pig_tailed_macaque; Baboon; Drill; Sooty_mangabey; Green_monkey; Proboscis_monkey; Golden_snub_nosed_monkey; Black_snub_nosed_monkey; Angolan_colobus; Ugandan_red_Colobus; Marmoset; Mas_night_monkey; Squirrel_monkey; White_faced_sapajou; Tarsier; Bushbaby; Mouse_lemur; Sifaka; Malayan_flying_lemur; Chinese_tree_shrew; Lesser_…
ENST00000369750	-0.5446020368322864	66.93349168646081	12.786096256684491	0.3285827395091053	0.2352941176470588	TPBG	252	618	302	TTG	0.0	45.2991452991	0.241791402227	TTG; 252-618; Rank: 302; cov: 45.3	ENST00000369750.3	56	617	561	56	617	122	TPBG	467	chr6:82364812-82364961	plus	chr6:82363687-82363908+chr6:82364623-82364961	GTTAATTTCCACCAGGAGGAGGCGCGCAGCCCAGCTCCCCTAGTCTCTCTTCTTAAATCCCCCTACCTACGGCTGCCGAGGTTGGCCGCGCGTCGGGAATCTCCCCGACAGTCCTGGCCCTCCCCCGCCCCCCGGGTTGGTTTTTCCCAGCTGCGGAGGTTGGGAGGTTGGGCCAGGGGCTGGGGTGCGAAGAGAGTCGGCGCCCGCAACGCGGAGCCGGGAAGTCGTCGCTACTCTGGTGGAACTCAGAGTTGGTTCTGGAGGCGGCGGACGCGGAGGTCCCTCAGAGGATCCAGCGAGGGGCGCCAACAAGAGGCGAAGAGGTGGCACCAGGGCGGCGGCAGGAAGAGGAGCGGGAGCAGGAGCGCGGAGCGGAGCGTCCCGACCCGCCGTGCGTAC…	GTTAATTTCCACCAGGAGGAGGCGCGCAGCCCAGCTCCCCTAGTCTCTCTTCTTAAATCCCCCTACCTACGGCTGCCGAGGTTGGCCGCGCGTCGGGAATCTCCCCGACAGTCCTGGCCCTCCCCCGCCCCCCGGGTTGGTTTTTCCCAGCTGCGGAGGTTGGGAGGTTGGGCCAGGGGCTGGGGTGCGAAGAGAGTCGGCGCCCGCAACGCGGAGCCGGGAAGTCGTCGCTACTCTGGTGGAACTCAGAGTTGGTTCTGGAGGCGGCGGACGCGGAGGTCCCTCAGAGGATCCAGCGAGGGGCGCCAACAAGAGGCGAAGAGGTGGCACCAGGGCGGCGGCAGGAAGAGGAGCGGGAGCAGGAGCGCGGAGCGGAGCGTCCCGACCCGCCGTGCGTAC…	0	0	0	0	0	0	0	0	0;0;0	0;0;0	0;0;0;0	0;0;0;0	-1801.9243	102	Human; Chimp; Bonobo; Gorilla; Orangutan; Gibbon; Rhesus; Crab_eating_macaque; Pig_tailed_macaque; Baboon; Drill; Sooty_mangabey; Green_monkey; Golden_snub_nosed_monkey; Black_snub_nosed_monkey; Angolan_colobus; Ugandan_red_Colobus; Marmoset; Mas_night_monkey; Squirrel_monkey; White_faced_sapajou; Tarsier; Bushbaby; Mouse_lemur; Sifaka; Malayan_flying_lemur; Chinese_tree_shrew; Lesser_Egyptian_je…
ENST00000355112	-0.3726375066747144	20.622708039492238	10.410256410256409	0.3279266572637517	0.16101694915254236	BLM	80	119	303	ATC	0.0	100.0	1.10739187039	ATC; 80-119; Rank: 303; cov: 100.0	ENST00000355112.7	0	118	118	1	118	13	BLM	1	chr15:90717328-90717440+chr15:90747389-90747392	plus	chr15:90717328-90717440+chr15:90747389-90747392	AATCGGAATAGGCAAGCTTCCGGCGGGAAGTGAGCCAGGGCTTGGCGCGGCGGCCGTGGTTGCGGCGCGGGAAGTTTGGATCCTGGTTCCGTCCGCTAGGAGTCTGCGTGCGAGGATTATGGCTGCTGTTCCTCAAAATAATCTACAGGAGCAACTAGAACGTCACTCAGCCAGAACACTTAATAATAAATTAAGTCTTTCAAAACCAAAATTTTCAGGTTTCACTTTTAAAAAGAAAACATCTTCAGATAACAATGTATCTGTAACTAATGTGTCAGTAGCAAAAACACCTGTATTAAGAAATAAAGATGTTAATGTTACCGAAGACTTTTCCTTCAGTGAACCTCTACCCAACACCACAAATCAGCAAAGGGTCAAGGACTTCTTTAAAAATGCTCC…	AATCGGAATAGGCAAGCTTCCGGCGGGAAGTGAGCCAGGGCTTGGCGCGGCGGCCGTGGTTGCGGCGCGGGAAGTTTGGATCCTGGTTCCGTCCGCTAGGAGTCTGCGTGCGAGGATT	0	0	0	0	0	0	0	0	0;0;0	0;0;0	0;0;0;0	0;0;0;0	-1992.4892	118	Human; Chimp; Bonobo; Gorilla; Orangutan; Gibbon; Rhesus; Crab_eating_macaque; Pig_tailed_macaque; Baboon; Drill; Sooty_mangabey; Green_monkey; Proboscis_monkey; Golden_snub_nosed_monkey; Black_snub_nosed_monkey; Angolan_colobus; Ugandan_red_Colobus; Marmoset; Mas_night_monkey; Squirrel_monkey; White_faced_sapajou; Tarsier; Bushbaby; Mouse_lemur; Sifaka; Malayan_flying_lemur; Chinese_tree_shrew; …
ENST00000331134	-0.8194204901163009	105.17077175697864	14.930555555555555	0.3327859879584017	0.2453703703703704	NPLOC4	85	217	304	AAG	40.0	79.48717948720001	0.228956904442	AAG; 85-217; Rank: 304; cov: 79.49	ENST00000331134.10	0	216	216	0	216	44	NPLOC4	66	chr17:81636931-81637080	minus	chr17:81636931-81637146	AACCTGGTTTCCCGGCCTCGCGCCCGAGGGGAGCGTATTGAGCGAGGCACCGGGACGTCGGCGGCTGGCGGAGCCGGGCGGGCGAAGCTGGAGCGGCGGTGGCGGCGGCGTAGGGAGGCCGGGGCCGGGGCTGAGGCCGCGGCCGGGTCTGCGAGGCCCTTGGGGCGGCAGGCGGCGGCGGCCCGGGGCTCGAGCCCGGAGGCAGGAGCAGCCGCCATGGCCGAGAGCATCATAATTCGTGTCCAGTCCCCGGATGGAGTGAAGCGGATCACAGCAACAAAGAGAGAAACAGCAGCAACATTTTTGAAAAAGGTTGCAAAGGAGTTTGGCTTCCAAAATAATGGCTTCTCGGTTTACATCAATAGAAACAAGACCGGAGAGATAACAGCCTCCTCCAAC…	AACCTGGTTTCCCGGCCTCGCGCCCGAGGGGAGCGTATTGAGCGAGGCACCGGGACGTCGGCGGCTGGCGGAGCCGGGCGGGCGAAGCTGGAGCGGCGGTGGCGGCGGCGTAGGGAGGCCGGGGCCGGGGCTGAGGCCGCGGCCGGGTCTGCGAGGCCCTTGGGGCGGCAGGCGGCGGCGGCCCGGGGCTCGAGCCCGGAGGCAGGAGCAGCCGCC	0	0	0	0	0	0	0	0	0;0;0	0;0;0	0;0;0;0	0;0;0;0	-653.9893	70	Human; Chimp; Gorilla; Orangutan; Gibbon; Rhesus; Crab_eating_macaque; Pig_tailed_macaque; Baboon; Sooty_mangabey; Green_monkey; Proboscis_monkey; Golden_snub_nosed_monkey; Black_snub_nosed_monkey; Marmoset; Mas_night_monkey; White_faced_sapajou; Tarsier; Bushbaby; Mouse_lemur; Sifaka; Lesser_Egyptian_jerboa; Prairie_vole; Golden_hamster; Prairie_deer_mouse; Mouse; Ryukyu_mouse; Shrew_mouse; Rat;…
ENST00000369713	-0.5061701388970845	187.15289256198346	9.921875	0.29614325068870523	0.10824742268041238	GSTO1	147	195	305	CTG	0.107142857143	72.72727272729999	0.163849213524	CTG; 147-195; Rank: 305; cov: 72.73	ENST00000369713.9	0	194	194	2	194	16	GSTO1	44	chr10:104254779-104254928	plus	chr10:104254737-104254928	ACAGCCCCTTAAGATGTTTTAAGGGCTATCCCATAAAGCCGGGAAGGCACAACGGGTGGAGCTGGCGGCCGCCGGGGGCAGGCACTTTTGAGCTAAGGAGGAAGCGGGGGAGGGAAGGAGGGCGGGAAGGACGCGCCACCTACTTCCTGAATCCCCTGCAAACCCCAGAGGAGCTCGGCCTGCGCTGCGCCACGATGTCCGGGGAGTCAGCCAGGAGCTTGGGGAAGGGAAGCGCGCCCCCGGGGCCGGTCCCGGAGGGCTCGATCCGCATCTACAGCATGAGGTTCTGCCCGTTTGCTGAGAGGACGCGTCTAGTCCTGAAGGCCAAGGGAATCAGGCATGAAGTCATCAATATCAACCTGAAAAATAAGCCTGAGTGGTTCTTTAAGAAAAATCCCT…	ACAGCCCCTTAAGATGTTTTAAGGGCTATCCCATAAAGCCGGGAAGGCACAACGGGTGGAGCTGGCGGCCGCCGGGGGCAGGCACTTTTGAGCTAAGGAGGAAGCGGGGGAGGGAAGGAGGGCGGGAAGGACGCGCCACCTACTTCCTGAATCCCCTGCAAACCCCAGAGGAGCTCGGCCTGCGCTGCGCCACG	0	0	0	0	0	0	0	0	0;0;0	0;0;0	0;0;0;0	0;0;0;0	-2499.5138	113	Human; Chimp; Bonobo; Gorilla; Orangutan; Gibbon; Rhesus; Crab_eating_macaque; Pig_tailed_macaque; Baboon; Drill; Sooty_mangabey; Green_monkey; Proboscis_monkey; Golden_snub_nosed_monkey; Black_snub_nosed_monkey; Angolan_colobus; Ugandan_red_Colobus; Marmoset; Mas_night_monkey; Squirrel_monkey; White_faced_sapajou; Tarsier; Bushbaby; Mouse_lemur; Malayan_flying_lemur; Chinese_tree_shrew; Lesser_E…
ENST00000521580	-0.8340109673149328	135.0	8.75	0.3333333333333333	0.15862068965517245	SMIM12	116	146	307	CTG	0.0	100.0	0.074034620506	CTG; 116-146; Rank: 307; cov: 100.0	ENST00000521580.2	0	145	145	1	145	10	SMIM12	1	chr1:34855978-34855982+chr1:34859677-34859815	minus	chr1:34855978-34855982+chr1:34859677-34859815	CTGCGCTCCGAGAGAGCCGGCGGCCAGTGGGCAGGGTCACAGGGCAAGGTCCCGCGGGCCGCTGGGTGCGGCGACTTCCGTGCTCCCGGCGAGCGGGCGGAGAGCGGGGGCCGCACTGGGGAGTGTGGGCTGGGCCGCAGATGTCATGTGGCCTGTGTTTTGGACCGTGGTTCGTACCTATGCTCCTTATGTCACATTCCCTGTTGCCTTCGTGGTCGGGGCTGTGGGTTACCACCTGGAATGGTTCATCAGGGGAAAGGACCCCCAGCCCGTGGAGGAGGAAAAGAGCATCTCAGAGCGCCGGGAGGATCGCAAGCTGGATGAGCTTCTAGGCAAGGACCACACGCAGGTGGTGAGCCTTAAGGACAAGCTAGAATTTGCCCCGAAAGCTGTGCTGAA…	CTGCGCTCCGAGAGAGCCGGCGGCCAGTGGGCAGGGTCACAGGGCAAGGTCCCGCGGGCCGCTGGGTGCGGCGACTTCCGTGCTCCCGGCGAGCGGGCGGAGAGCGGGGGCCGCACTGGGGAGTGTGGGCTGGGCCGCAGATGTC	0	0	0	0	0	0	0	0	0;0;0	0;0;0	0;0;0;0	0;0;0;0	-2399.1955	120	Human; Chimp; Bonobo; Gorilla; Orangutan; Gibbon; Rhesus; Crab_eating_macaque; Pig_tailed_macaque; Baboon; Drill; Sooty_mangabey; Green_monkey; Proboscis_monkey; Golden_snub_nosed_monkey; Black_snub_nosed_monkey; Angolan_colobus; Ugandan_red_Colobus; Marmoset; Mas_night_monkey; Squirrel_monkey; White_faced_sapajou; Tarsier; Bushbaby; Mouse_lemur; Sifaka; Malayan_flying_lemur; Chinese_tree_shrew; …
ENST00000393892	-0.7594606897009538	215.3957345971564	19.45833333333333	0.33175355450236965	0.1875	CNP	103	145	309	CTG	0.0	88.8888888889	0.128225920895	CTG; 103-145; Rank: 309; cov: 88.89	ENST00000393892.7	0	144	144	0	144	14	CNP	0	chr17:41966741-41966884	plus	chr17:41966741-41966884	GGGTGCCCGCTCCGCCCCCCGGGCTATGTAAAGCGGCCGGGCTCGGGTCGTGCCACCGCTGGACTCCCGTGTCCCTCCGCGCAGGCGGGCGGCCCCGGAGCGCTGGTGCCGGCAGAGGCGGCGACGGTGGCGCCCCTCCTCATCATGAACAGAGGCTTCTCCCGAAAAAGCCACACATTCCTGCCCAAGATCTTCTTCCGCAAGATGTCATCCTCAGGGGCCAAGGACAAGCCTGAGCTGCAGTTTCCCTTCCTTCAGGATGAGGACACAGTGGCCACGCTGCTAGAGTGCAAGACGCTCTTCATCTTGCGCGGCCTGCCAGGAAGCGGCAAGTCCACGCTGGCACGGGTCATCGTGGACAAGTACCGTGATGGCACCAAGATGGTGTCGGCTGACGCT…	GGGTGCCCGCTCCGCCCCCCGGGCTATGTAAAGCGGCCGGGCTCGGGTCGTGCCACCGCTGGACTCCCGTGTCCCTCCGCGCAGGCGGGCGGCCCCGGAGCGCTGGTGCCGGCAGAGGCGGCGACGGTGGCGCCCCTCCTCATC	0	0	0	0	0	0	0	0	0;0;0	0;0;0	0;0;0;0	0;0;0;0	-1268.6144	105	Human; Chimp; Bonobo; Gorilla; Orangutan; Gibbon; Rhesus; Crab_eating_macaque; Pig_tailed_macaque; Baboon; Sooty_mangabey; Green_monkey; Golden_snub_nosed_monkey; Black_snub_nosed_monkey; Angolan_colobus; Ugandan_red_Colobus; Marmoset; Mas_night_monkey; Squirrel_monkey; White_faced_sapajou; Bushbaby; Mouse_lemur; Sifaka; Malayan_flying_lemur; Chinese_tree_shrew; Lesser_Egyptian_jerboa; Prairie_vo…
ENST00000327490	-0.3408535700778238	83.60606060606061	9.881188118811881	0.31313131313131315	0.17763157894736842	UBALD2	152	305	310	ATT	0.0	65.21739130430001	0.273646309375	ATT; 152-305; Rank: 310; cov: 65.22	ENST00000327490.7	0	304	304	1	304	51	UBALD2	154	chr17:76265356-76265505	plus	chr17:76265203-76265505	AGGATTCGAATCGAACGTCCTTACGGGAGCCGGGCGCTGGCGGAGCGGCGCCCCGGCCAATCAGCGGCAGTCCCCGAACGTTGGGCCGGCCCAGCCCCGCCCCGCGCTGTTGTTTGTGGTGTCGGCCGGGCCGCGGGAGTCGAACCACAACATTCGCCGGGCGGGCGGCGGCGGAGCGGGCGGCGGAGCGGCGGCAGCAGCGGTGAGCGCGAGCCCCGGAGCCCCGGGCGGCCGGCCTCCCGCGCCCGCGCAGCCCCGCGTCTGCGTCCGGCCGGAGACGCCGGGCCCCGCGCCGCGCCGCGCCATGTCGGTGAACATGGACGAGCTGCGGCACCAGGTCATGATCAACCAGTTCGTGCTGGCCGCGGGCTGCGCGGCCGACCAGGCGAAGCAGTTGCT…	AGGATTCGAATCGAACGTCCTTACGGGAGCCGGGCGCTGGCGGAGCGGCGCCCCGGCCAATCAGCGGCAGTCCCCGAACGTTGGGCCGGCCCAGCCCCGCCCCGCGCTGTTGTTTGTGGTGTCGGCCGGGCCGCGGGAGTCGAACCACAACATTCGCCGGGCGGGCGGCGGCGGAGCGGGCGGCGGAGCGGCGGCAGCAGCGGTGAGCGCGAGCCCCGGAGCCCCGGGCGGCCGGCCTCCCGCGCCCGCGCAGCCCCGCGTCTGCGTCCGGCCGGAGACGCCGGGCCCCGCGCCGCGCCGCGCC	0	0	0	0	0	0	0	0	0;0;0	0;0;0	0;0;0;0	0;0;0;0	-732.5982	72	Human; Chimp; Gorilla; Gibbon; Rhesus; Crab_eating_macaque; Pig_tailed_macaque; Baboon; Sooty_mangabey; Green_monkey; Golden_snub_nosed_monkey; Black_snub_nosed_monkey; Ugandan_red_Colobus; Marmoset; Mas_night_monkey; White_faced_sapajou; Bushbaby; Mouse_lemur; Sifaka; Lesser_Egyptian_jerboa; Prairie_vole; Mouse; Ryukyu_mouse; Shrew_mouse; Rat; Mongolian_gerbil; Upper_Galilee_mountains_blind_mole…
ENST00000491935	-0.6999969086928458	400.4117647058823	43.88	0.3333333333333333	0.16666666666666666	ADRM1	170	206	311	ACG	0.0	71.4285714286	0.112399479207	ACG; 170-206; Rank: 311; cov: 71.43	ENST00000491935.5	55	205	150	55	205	12	ADRM1	55	chr20:62302901-62303049+chr20:62303568-62303568	plus	chr20:62302901-62303049+chr20:62303568-62303568	CGACTGCCGCCTTTTTACCCTGTGGCCTTTCCCATCCAGGCGTCCAGAGGGTTAGAGCCGGCTGCGCGGCTTACGGGGCTCAATCGGCGGCGAGAGCGGCAGGCGGGGCGGGCCGAACGCGGGTTTCCGGCGGGGCCCGGCAGGCGCCGAGGAGGAAGAGCGAGCCCGGACGGCGCCTCTCGAACGAGTGTGGGCGCGAGGCAGGATGACGACCTCAGGCGCGCTCTTTCCAAGCCTGGTGCCAGGCTCTCGGGGCGCCTCCAACAAGTACTTGGTGGAGTTTCGGGCGGGAAAGATGTCCCTGAAGGGGACCACCGTGACTCCGGATAAGCGGAAAGGGCTGGTGTACATTCAGCAGACGGACGACTCGCTTATTCACTTCTGCTGGAAGGACAGGAC…	CGACTGCCGCCTTTTTACCCTGTGGCCTTTCCCATCCAGGCGTCCAGAGGGTTAGAGCCGGCTGCGCGGCTTACGGGGCTCAATCGGCGGCGAGAGCGGCAGGCGGGGCGGGCCGAACGCGGGTTTCCGGCGGGGCCCGGCAGGCGCCGAGGAGGAAGAGCGAGCCCGGACGGCGCCTCTCGAACGAGTGTGGGCGCGAGGCAGG	0	0	0	0	0	0	0	0	0;0;0	0;0;0	0;0;0;0	0;0;0;0	-1395.2857	114	Human; Chimp; Bonobo; Gorilla; Orangutan; Gibbon; Rhesus; Crab_eating_macaque; Pig_tailed_macaque; Baboon; Drill; Sooty_mangabey; Green_monkey; Proboscis_monkey; Golden_snub_nosed_monkey; Black_snub_nosed_monkey; Angolan_colobus; Ugandan_red_Colobus; Marmoset; Mas_night_monkey; Squirrel_monkey; White_faced_sapajou; Bushbaby; Mouse_lemur; Sifaka; Malayan_flying_lemur; Chinese_tree_shrew; Lesser_Eg…
ENST00000356956	-0.7391590781640656	97.26845906902086	12.346938775510207	0.3317281968967362	0.20270270270270271	IGF2R	62	149	313	CTG	0.0	79.1666666667	0.133940890407	CTG; 62-149; Rank: 313; cov: 79.17	ENST00000356956.5	0	148	148	1	148	29	IGF2R	1	chr6:159969100-159969246	plus	chr6:159969100-159969246	CGAGCCCAGTCGAGCCGCGCTCACCTCGGGCTCCCGCTCCGTCTCCACCTCCGCCTTTGCCCTGGCGGCGCGACCCCGTCCCGGGCGCGGCCCCCAGCAGTCGCGCGCCGTTAGCCTCGCGCCCGCCGCGCAGTCCGGGCCCGGCGCGATGGGGGCCGCCGCCGGCCGGAGCCCCCACCTGGGGCCCGCGCCCGCCCGCCGCCCGCAGCGCTCTCTGCTCCTGCTGCAGCTGCTGCTGCTCGTCGCTGCCCCGGGGTCCACGCAGGCCCAGGCCGCCCCGTTCCCCGAGCTGTGCAGTTATACATGGGAAGCTGTTGATACCAAAAATAATGTACTTTATAAAATCAACATCTGTGGAAGTGTGGATATTGTCCAGTGCGGGCCATCAAGTGCTGTTTG…	CGAGCCCAGTCGAGCCGCGCTCACCTCGGGCTCCCGCTCCGTCTCCACCTCCGCCTTTGCCCTGGCGGCGCGACCCCGTCCCGGGCGCGGCCCCCAGCAGTCGCGCGCCGTTAGCCTCGCGCCCGCCGCGCAGTCCGGGCCCGGCGCG	0	0	0	0	0	0	0	0	0;0;0	0;0;0	0;0;0;0	0;0;0;0	-888.8931	65	Human; Chimp; Bonobo; Gorilla; Orangutan; Gibbon; Rhesus; Crab_eating_macaque; Pig_tailed_macaque; Baboon; Sooty_mangabey; Green_monkey; Proboscis_monkey; Black_snub_nosed_monkey; Ugandan_red_Colobus; Marmoset; Mas_night_monkey; White_faced_sapajou; Bushbaby; Mouse_lemur; Sifaka; Malayan_flying_lemur; Prairie_vole; Golden_hamster; Prairie_deer_mouse; Mouse; Ryukyu_mouse; Shrew_mouse; Rat; Mongoli…
ENST00000320756	-0.15895921791616766	95.22818791946308	48.80952380952381	0.2125279642058165	0.3333333333333333	MAGOHB	53	92	314	ACG	0.0	75.0	0.483206933911	ACG; 53-92; Rank: 314; cov: 75.0	ENST00000320756.6	28	91	63	28	91	13	MAGOHB	28	chr12:10613533-10613595	minus	chr12:10613533-10613595	GTGGTGACGCACTTATTCCGCGCGATGACGTCACTGCAAGGCGCCGGGGGACACGTTGGCTGCGTTTTCGGCGGGCTTCCCGGGTACAAAAATGGCTGTGGCTAGCGATTTCTACCTGCGCTACTACGTAGGGCACAAGGGCAAGTTTGGGCACGAGTTTCTGGAGTTCGAATTTCGGCCGGACGGAAAGCTTAGATATGCCAACAACAGCAATTACAAAAATGATGTCATGATCAGAAAAGAGGCTTATGTGCACAAGAGTGTAATGGAAGAACTGAAGAGAATTATTGATGACAGTGAAATTACAAAAGAAGATGATGCTTTGTGGCCTCCCCCTGATAGGGTTGGCCGACAGGAGCTTGAAATTGTAATTGGAGATGAGCACATATCTTTTACCAC…	GTGGTGACGCACTTATTCCGCGCGATGACGTCACTGCAAGGCGCCGGGGGACACGTTGGCTGCGTTTTCGGCGGGCTTCCCGGGTACAAAA	0	0	0	0	0	0	0	0	0;0;0	0;0;0	0;0;0;0	0;0;0;0	-1026.8139	109	Human; Chimp; Bonobo; Gorilla; Orangutan; Gibbon; Rhesus; Crab_eating_macaque; Pig_tailed_macaque; Baboon; Drill; Sooty_mangabey; Green_monkey; Proboscis_monkey; Golden_snub_nosed_monkey; Black_snub_nosed_monkey; Angolan_colobus; Ugandan_red_Colobus; Marmoset; Mas_night_monkey; Squirrel_monkey; White_faced_sapajou; Tarsier; Bushbaby; Mouse_lemur; Sifaka; Malayan_flying_lemur; Chinese_tree_shrew; …
ENST00000229266	-0.5213653069820625	34.55773955773956	9.1025641025641	0.3267813267813268	0.14468085106382975	CHPT1	104	236	315	GTG	0.0	53.8461538462	0.385852090032	GTG; 104-236; Rank: 315; cov: 53.85	ENST00000229266.7	0	235	235	1	235	44	CHPT1	85	chr12:101697712-101697861	plus	chr12:101697628-101697861	TCCCCGAGGCCCCGCCCCACCCGCGAGCCGCAGCCGCGGCCCCACAGCTTCTGGGGCTGGGGCCCCGGCAGCCGGGCAGGCCGGCCTGACCTCGACCTCCGCCGTGCGGGCCCGACCGGTGAGTCCAGCCCGGCAGTCGCAGGACCCGGCCGCCAGCCTCTCCCTCCACCTCTCCCTGCCCCCAGCGCCAGGCGCGGGCTGCGCTCGGTGGCGGCGGCGGGGCCCTCAGGCGGCCATGGCGGCAGGCGCCGGGGCCGGGTCCGCGCCGCGCTGGCTGAGGGCGCTGAGCGAGCCGCTGAGCGCGGCGCAGCTGCGGCGACTGGAGGAGCACCGCTACAGCGCGGCGGGCGTCTCGCTGCTCGAGCCGCCGCTGCAGCTCTACTGGACCTGGCTGCTCCA…	TCCCCGAGGCCCCGCCCCACCCGCGAGCCGCAGCCGCGGCCCCACAGCTTCTGGGGCTGGGGCCCCGGCAGCCGGGCAGGCCGGCCTGACCTCGACCTCCGCCGTGCGGGCCCGACCGGTGAGTCCAGCCCGGCAGTCGCAGGACCCGGCCGCCAGCCTCTCCCTCCACCTCTCCCTGCCCCCAGCGCCAGGCGCGGGCTGCGCTCGGTGGCGGCGGCGGGGCCCTCAGGCGGCC	0	0	0	0	0	0	0	0	0;0;0	0;0;0	0;0;0;0	0;0;0;0	-1111.4495	61	Human; Chimp; Gorilla; Orangutan; Gibbon; Rhesus; Pig_tailed_macaque; Baboon; Sooty_mangabey; Green_monkey; Golden_snub_nosed_monkey; Black_snub_nosed_monkey; Ugandan_red_Colobus; Marmoset; Mas_night_monkey; White_faced_sapajou; Mouse_lemur; Sifaka; Malayan_flying_lemur; Prairie_vole; Golden_hamster; Mouse; Ryukyu_mouse; Shrew_mouse; Rat; Mongolian_gerbil; Upper_Galilee_mountains_blind_mole_rat; …
ENST00000229812	-0.2584636517184902	62.92918454935622	44.57142857142857	0.33261802575107297	0.2559523809523809	STK38	221	287	316	CTG	0.0	35.2941176471	0.162683047541	CTG; 221-287; Rank: 316; cov: 35.29	ENST00000229812.7	118	286	168	118	286	22	STK38	136	chr6:36540203-36540207+chr6:36547190-36547334	minus	chr6:36540203-36540207+chr6:36547190-36547352	CTCGGCCCCGGGCTGCCGCGCCAGCCCGTCTCCGCGGCGGGGGACCGGGCTGCCTTGGCCCCTCAGCGCTCGCGTCTTTTCCGGCAGTTGGAACGCTTCCTGTTGTCCTCACCCGTAACCGCCTGTTGCCCCCTGTCTCAGAGTCCCTCACGCGTCCCCTCCCGTCTTTGGCTCGTTGGCTGCCGCCGCCGGGGCTTCGCCAGCCTTCAAGTCGAGACTACTGGCCGAAGGGGCGTCTGCGGCTCTCCGCCGTCCCCAGCCCTGCCTCTCCCTGGGCTCTGCAGCCATGGCAATGACAGGCTCAACACCTTGCTCATCCATGAGTAACCACACAAAGGAAAGGGTGACAATGACCAAAGTGACACTGGAGAATTTTTATAGCAACCTTATCGCTCAACA…	CTCGGCCCCGGGCTGCCGCGCCAGCCCGTCTCCGCGGCGGGGGACCGGGCTGCCTTGGCCCCTCAGCGCTCGCGTCTTTTCCGGCAGTTGGAACGCTTCCTGTTGTCCTCACCCGTAACCGCCTGTTGCCCCCTGTCTCAGAGTCCCTCACGCGTCCCCTCCCGTCTTTGGCTCGTTGGCTGCCGCCGCCGGGGCTTCGCCAGCCTTCAAGTCGAGACTACTGGCCGAAGGGGCGTCTGCGGCTCTCCGCCGTCCCCAGCCCTGCCTCTCCCTGGGCTCTGCAGCC	0	0	0	0	0	0	0	0	0;0;0	0;0;0	0;0;0;0	0;0;0;0	-2337.8669	119	Human; Chimp; Bonobo; Gorilla; Orangutan; Gibbon; Rhesus; Crab_eating_macaque; Pig_tailed_macaque; Baboon; Drill; Sooty_mangabey; Green_monkey; Golden_snub_nosed_monkey; Black_snub_nosed_monkey; Angolan_colobus; Ugandan_red_Colobus; Marmoset; Mas_night_monkey; Squirrel_monkey; White_faced_sapajou; Tarsier; Bushbaby; Mouse_lemur; Sifaka; Malayan_flying_lemur; Chinese_tree_shrew; Lesser_Egyptian_je…
ENST00000381809	-0.28008470333233804	26.19298245614036	6.862068965517241	0.195906432748538	0.2183908045977012	AK3	196	232	317	CTG	0.0	57.1428571429	1.85560474945	CTG; 196-232; Rank: 317; cov: 57.14	ENST00000381809.7	144	231	87	144	231	12	AK3	144	chr9:4741088-4741174	minus	chr9:4741088-4741174	GTCGGGGGCGGGGGGTGCGCCGGGGTAGCCGAGAGGCGGACGCAACAGCGGGGTCCCGCGCTGTCTGGGCGGCCCCAGGGGCTGTCGGCTCACTTCCGGGAACGCCGGGGAACCGCAGTAGCCGCCTGCTAGTGGCGCTGCTAGCCGGCCGGCGCAGGCTGCCGAGCGGGTGAGCGCGCAGGCCAGGCCAAAGCCCTGGTACCCGCGCGGTGCGGGCCTCAGTCTGCGGCCATGGGGGCGTCCGCGCGGCTGCTGCGAGCGGTGATCATGGGGGCCCCGGGCTCGGGCAAGGGCACCGTGTCGTCGCGCATCACTACACACTTCGAGCTGAAGCACCTCTCCAGCGGGGACCTGCTCCGGGACAACATGCTGCGGGGCACAGAAATTGGCGTGTTAGCC…	GTCGGGGGCGGGGGGTGCGCCGGGGTAGCCGAGAGGCGGACGCAACAGCGGGGTCCCGCGCTGTCTGGGCGGCCCCAGGGGCTGTCGGCTCACTTCCGGGAACGCCGGGGAACCGCAGTAGCCGCCTGCTAGTGGCGCTGCTAGCCGGCCGGCGCAGGCTGCCGAGCGGGTGAGCGCGCAGGCCAGGCCAAAGCCCTGGTACCCGCGCGGTGCGGGCCTCAGTCTGCGGCC	0	0	0	0	0	0	0	0	0;0;0	0;0;0	0;0;0;0	0;0;0;0	-958.3654	94	Human; Chimp; Gorilla; Orangutan; Gibbon; Rhesus; Crab_eating_macaque; Pig_tailed_macaque; Baboon; Drill; Sooty_mangabey; Green_monkey; Proboscis_monkey; Golden_snub_nosed_monkey; Black_snub_nosed_monkey; Ugandan_red_Colobus; Marmoset; Mas_night_monkey; White_faced_sapajou; Bushbaby; Mouse_lemur; Sifaka; Malayan_flying_lemur; Chinese_tree_shrew; Lesser_Egyptian_jerboa; Prairie_vole; Chinese_hamst…
ENST00000376834	-0.3574577350064108	27.62682926829268	16.92156862745098	0.32926829268292684	0.2352941176470588	CARNMT1	103	154	318	CTG	0.946428571429	91.6666666667	1.09599337537	CTG; 103-154; Rank: 318; cov: 91.67	ENST00000376834.7	0	153	153	0	153	17	CARNMT1	3	chr9:75028242-75028391	minus	chr9:75028242-75028394	GCGGATGGAGGCCTGAGGGTGGCGGGGGCGGAGCGCGCCGCGAGCTGGGGGCATGTCCGCGGCGGGCGCCGTCTAGAGGAAGGCCAAGCAGCCGCCACCACGCTGTCGGTCGCGGAGAGACGCAAGCGAGCCAGGCCGAGGGCCGCGGCGGCGATGCAGCGACGGCGTCGCCCTCCGCCGCCCACCTCCCGGCTGCCCGAGGGCTGCGGGGGAGGAGGCGGTGGCAGCGAGGAGGTGGAAGTGCAGTTTTCCGCCGGGCGTTGGGGCTCGGCCGCGGCGGTTTCGGCGGCAGCGGCGGCGGCCACGCGCAGCACCGAGGAGGAGGAGGAGAGGCTTGAGCGTGAGCACTTCTGGAAGATCATTAATGCCTTCCGCTACTACGGCACCAGTATGCATGAG…	GCGGATGGAGGCCTGAGGGTGGCGGGGGCGGAGCGCGCCGCGAGCTGGGGGCATGTCCGCGGCGGGCGCCGTCTAGAGGAAGGCCAAGCAGCCGCCACCACGCTGTCGGTCGCGGAGAGACGCAAGCGAGCCAGGCCGAGGGCCGCGGCGGCG	0	0	0	0	0	0	0	0	0;0;0	0;0;0	0;0;0;0	0;0;0;0	-851.7533	103	Human; Chimp; Bonobo; Gorilla; Orangutan; Gibbon; Rhesus; Crab_eating_macaque; Pig_tailed_macaque; Baboon; Sooty_mangabey; Green_monkey; Golden_snub_nosed_monkey; Black_snub_nosed_monkey; Angolan_colobus; Ugandan_red_Colobus; Marmoset; Mas_night_monkey; Squirrel_monkey; White_faced_sapajou; Tarsier; Bushbaby; Mouse_lemur; Sifaka; Chinese_tree_shrew; Lesser_Egyptian_jerboa; Prairie_vole; Golden_ha…
ENST00000300571	-0.4881543815291946	25.99009900990099	10.15625	0.3226072607260726	0.19791666666666666	GPRC5B	79	193	319	AAG	0.0909090909091	72.72727272729999	0.5862987170180001	AAG; 79-193; Rank: 319; cov: 72.73	ENST00000300571.6	0	192	192	0	192	38	GPRC5B	42	chr16:19872846-19872846+chr16:19884727-19884875	minus	chr16:19872846-19872846+chr16:19884727-19884917	GGGCCGCGGCCGCTGCAGCAGCGCGGGCCGGGCCAGGGGGCGCCTCGCGCGGCAGCGACTCTGGCAGGCGCTGCAGTGAAGCTGGACCCGCAGGCGGGCGTGCGTGGAGCGGGGGCCGCGGCCGCGCCGCAGAGATGTGACTCGGGCCGAAGGCCAGCTGGAGCGTCGGCGCTGCGGGGCCGCGGGGGTCGAATGTTCGTGGCATCAGAGAGAAAGATGAGAGCTCACCAGGTGCTCACCTTCCTCCTGCTCTTCGTGATCACCTCGGTGGCCTCTGAAAACGCCAGCACATCCCGAGGCTGTGGGCTGGACCTCCTCCCTCAGTACGTGTCCCTGTGCGACCTGGACGCCATCTGGGGCATTGTGGTGGAGGCGGTGGCCGGGGCGGGCGCCCTGATC…	GGGCCGCGGCCGCTGCAGCAGCGCGGGCCGGGCCAGGGGGCGCCTCGCGCGGCAGCGACTCTGGCAGGCGCTGCAGTGAAGCTGGACCCGCAGGCGGGCGTGCGTGGAGCGGGGGCCGCGGCCGCGCCGCAGAGATGTGACTCGGGCCGAAGGCCAGCTGGAGCGTCGGCGCTGCGGGGCCGCGGGGGTCGA	0	0	0	0	0	0	0	0	0;0;0	0;0;0	0;0;0;0	0;0;0;0	-1221.8469	114	Human; Chimp; Bonobo; Gorilla; Orangutan; Gibbon; Rhesus; Crab_eating_macaque; Pig_tailed_macaque; Baboon; Drill; Sooty_mangabey; Green_monkey; Proboscis_monkey; Golden_snub_nosed_monkey; Black_snub_nosed_monkey; Angolan_colobus; Ugandan_red_Colobus; Marmoset; Mas_night_monkey; Squirrel_monkey; White_faced_sapajou; Tarsier; Bushbaby; Mouse_lemur; Sifaka; Malayan_flying_lemur; Chinese_tree_shrew; …
ENST00000327435	-0.5790329247539111	293.4888888888889	95.71428571428572	0.3314814814814815	0.20634920634920634	ADI1	217	250	320	CTG	0.0	83.3333333333	0.391418550393	CTG; 217-250; Rank: 320; cov: 83.33	ENST00000327435.10	186	249	63	186	249	11	ADI1	186	chr2:3519488-3519550	minus	chr2:3519488-3519550	TGGCGAACGGCTGGCCCCGGGCCGCGGGCCTCAGGCAGGTCCGAGGGTGCCCAGGACAGGGTCGGGGCTTGAATGCCTTTGCTTCCGAAAACAGCGGAGCCGTGGGGCCTCCCCCGCGCCGGCCCTGCCTCCAACCAGCCGCCCAATCCCGGCTCCCATGCGCGTCCACGCCTCCCTATAAGATAAAGCGCGGCCGACGGGCTCCGAGCGCGGCCCCTGGGTTCGAACACGGCACCCGCACTGCGCGTCATGGTGCAGGCCTGGTATATGGACGACGCCCCGGGCGACCCGCGGCAACCCCACCGCCCCGACCCCGGCCGCCCAGTGGGCCTGGAGCAGCTGCGGCGGCTCGGGGTGCTCTACTGGAAGCTGGATGCTGACAAATATGAGAATGATCCA…	TGGCGAACGGCTGGCCCCGGGCCGCGGGCCTCAGGCAGGTCCGAGGGTGCCCAGGACAGGGTCGGGGCTTGAATGCCTTTGCTTCCGAAAACAGCGGAGCCGTGGGGCCTCCCCCGCGCCGGCCCTGCCTCCAACCAGCCGCCCAATCCCGGCTCCCATGCGCGTCCACGCCTCCCTATAAGATAAAGCGCGGCCGACGGGCTCCGAGCGCGGCCCCTGGGTTCGAACACGGCACCCGCACTGCGCGTC	0	0	0	0	0	0	0	0	0;0;0	0;0;0	0;0;0;0	0;0;0;0	-276.3767	68	Human; Chimp; Bonobo; Gorilla; Orangutan; Gibbon; Rhesus; Crab_eating_macaque; Pig_tailed_macaque; Baboon; Sooty_mangabey; Green_monkey; Golden_snub_nosed_monkey; Black_snub_nosed_monkey; Angolan_colobus; Ugandan_red_Colobus; Marmoset; Mas_night_monkey; Squirrel_monkey; White_faced_sapajou; Tarsier; Bushbaby; Sifaka; Lesser_Egyptian_jerboa; Prairie_vole; Chinese_hamster; Golden_hamster; Prairie_d…
ENST00000235310	-0.5978678643735055	198.39622641509442	13.551020408163266	0.3270440251572327	0.2312925170068028	MAD2L2	861	930	321	GTG	0.0	55.5555555556	0.0941936851028	GTG; 861-930; Rank: 321; cov: 55.56	ENST00000235310.7	782	929	147	782	929	23	MAD2L2	782	chr1:11680602-11680613+chr1:11681039-11681173	minus	chr1:11680602-11680613+chr1:11681039-11681173	GAGGAGGGGCGGCGGGTGGCGGGCTCGACTGCCCCCAGCCGAGGGGCAGCCCCGGGGCCGGGCCCGGCGCGCACCCGGCCAGCGCGCCCTCGCCAGCTGCGCTCTGAGTTCTGGGCCAGCTCCCCAGAGGCCTAGGCGCCGCCGCCGCGAGGGCGCGGGGCAGACAAAGGAGGCAGACAAAGGCGGGCGCAGCCCAGCAGCCGTGCGGGCACCGGGCGAGGCAGGCCCACTCCTCCCGTAATATCATCTCTGAGGGCCCTTACAGGACTTCCAGACCGAGTCCACGCCCCTGGGGGACTTGGGAGCAGTAAAATGTAGTGGCAGGAGGCACCTCGGCCATCGCCCACCCCACCAGCTGGGAGACTCGGGCAGGTTATTCACCCTTCTGCACCTCGCTTG…	GAGGAGGGGCGGCGGGTGGCGGGCTCGACTGCCCCCAGCCGAGGGGCAGCCCCGGGGCCGGGCCCGGCGCGCACCCGGCCAGCGCGCCCTCGCCAGCTGCGCTCTGAGTTCTGGGCCAGCTCCCCAGAGGCCTAGGCGCCGCCGCCGCGAGGGCGCGGGGCAGACAAAGGAGGCAGACAAAGGCGGGCGCAGCCCAGCAGCCGTGCGGGCACCGGGCGAGGCAGGCCCACTCCTCCCGTAATATCATCTCTGAGGGCCCTTACAGGACTTCCAGACCGAGTCCACGCCCCTGGGGGACTTGGGAGCAGTAAAATGTAGTGGCAGGAGGCACCTCGGCCATCGCCCACCCCACCAGCTGGGAGACTCGGGCAGGTTATTCACCCTTCTGCACCTCGCTTG…	0	0	0	0	0	0	0	0	0;0;0	0;0;0	0;0;0;0	0;0;0;0	-2222.6359	111	Human; Chimp; Bonobo; Gorilla; Orangutan; Rhesus; Crab_eating_macaque; Pig_tailed_macaque; Baboon; Drill; Sooty_mangabey; Green_monkey; Golden_snub_nosed_monkey; Black_snub_nosed_monkey; Ugandan_red_Colobus; Marmoset; Mas_night_monkey; Squirrel_monkey; White_faced_sapajou; Tarsier; Bushbaby; Mouse_lemur; Sifaka; Malayan_flying_lemur; Chinese_tree_shrew; Lesser_Egyptian_jerboa; Prairie_vole; Chine…
ENST00000400137	-0.005085686938436368	25.45871559633028	24.951219512195124	0.0948012232415902	0.2195121951219512	FKBP1A	120	165	323	ACG	6.3	70.0	0.526975146494	ACG; 120-165; Rank: 323; cov: 70.0	ENST00000400137.8	41	164	123	41	164	15	FKBP1A	41	chr20:1392999-1393121	minus	chr20:1392999-1393121	GTCGCGCGCCGTGTGGGGCGCGCACGCAGGGCTGGGCGTGAGGGGGCGTGCGCGTGCGCAGGCGACGCGCCGAGGTACTAGGCAGAGCCGTGGAACCGCCGCCAGGTCGCTGTTGGTCCACGCCGCCCGTCGCGCCGCCCGCCCGCTCAGCGTCCGCCGCCGCCATGGGAGTGCAGGTGGAAACCATCTCCCCAGGAGACGGGCGCACCTTCCCCAAGCGCGGCCAGACCTGCGTGGTGCACTACACCGGGATGCTTGAAGATGGAAAGAAATTTGATTCCTCCCGGGACAGAAACAAGCCCTTTAAGTTTATGCTAGGCAAGCAGGAGGTGATCCGAGGCTGGGAAGAAGGGGTTGCCCAGATGAGTGTGGGTCAGAGAGCCAAACTGACTATATCTC…	GTCGCGCGCCGTGTGGGGCGCGCACGCAGGGCTGGGCGTGAGGGGGCGTGCGCGTGCGCAGGCGACGCGCCGAGGTACTAGGCAGAGCCGTGGAACCGCCGCCAGGTCGCTGTTGGTCCACGCCGCCCGTCGCGCCGCCCGCCCGCTCAGCGTCCGCCGCCGCC	0	0	0	0	0	0	0	0	0;0;0	0;0;0	0;0;0;0	0;0;0;0	-1061.9695	86	Human; Chimp; Bonobo; Gorilla; Orangutan; Gibbon; Rhesus; Crab_eating_macaque; Pig_tailed_macaque; Baboon; Drill; Sooty_mangabey; Green_monkey; Golden_snub_nosed_monkey; Black_snub_nosed_monkey; Angolan_colobus; Ugandan_red_Colobus; Marmoset; Mas_night_monkey; Squirrel_monkey; White_faced_sapajou; Tarsier; Bushbaby; Mouse_lemur; Sifaka; Chinese_tree_shrew; Lesser_Egyptian_jerboa; Prairie_vole; Go…
ENST00000617804	0.07998416348665563	23.62393162393163	31.34375	0.1452991452991453	0.19387755102040816	RP11-314N13.10	54	99	324	ACG	0.0	70.0	0.603838688807	ACG; 54-99; Rank: 324; cov: 70.0	ENST00000617804.1	0	98	98	2	98	15	RP11-314N13.10	2	chr20:1392999-1393094	minus	chr20:1392999-1393094	GCGCCGAGGTACTAGGCAGAGCCGTGGAACCGCCGCCAGGTCGCTGTTGGTCCACGCCGCCCGTCGCGCCGCCCGCCCGCTCAGCGTCCGCCGCCGCCATGGGAGTGCAGGTGGAAACCATCTCCCCAGGAGACGGGCGCACCTTCCCCAAGCGCGGCCAGACCTGCGTGGTGCACTACACCGGCTGTGGGCAGTTCTGGCCAAGTTGCTCACGAATAAGCTCCACCTTTCTCTTCCAAATCATGGAAACATGGAGGGATCCCTCTATTGAGGGAAATGACTTTCACTGGAAAGAGGAAAAGGGTGTTCTGAGAATCAGCCATGTCATCCCTGTACCCATCTCTAGAGGACCTAAAAGTGGACCAAGCCATTCAGGCCCAGGTCAGAGCCTCACCCAAG…	GCGCCGAGGTACTAGGCAGAGCCGTGGAACCGCCGCCAGGTCGCTGTTGGTCCACGCCGCCCGTCGCGCCGCCCGCCCGCTCAGCGTCCGCCGCCGCC	0	0	0	0	0	0	0	0	0;0;0	0;0;0	0;0;0;0	0;0;0;0	-812.6466	83	Human; Chimp; Bonobo; Gorilla; Orangutan; Gibbon; Rhesus; Crab_eating_macaque; Pig_tailed_macaque; Baboon; Drill; Sooty_mangabey; Green_monkey; Golden_snub_nosed_monkey; Black_snub_nosed_monkey; Angolan_colobus; Ugandan_red_Colobus; Marmoset; Mas_night_monkey; Squirrel_monkey; White_faced_sapajou; Bushbaby; Mouse_lemur; Sifaka; Chinese_tree_shrew; Lesser_Egyptian_jerboa; Prairie_vole; Golden_hams…
ENST00000292123	-0.26641466591701024	113.86681222707425	67.7	0.2627365356622999	0.3333333333333333	SAFB	72	108	326	CTG	0.0	85.7142857143	0.17857810354200002	CTG; 72-108; Rank: 326; cov: 85.71	ENST00000292123.9	47	107	60	47	107	12	SAFB	47	chr19:5623146-5623205	plus	chr19:5623146-5623205	GGGGCGACTGGAGCGGTTCCCTCGCAGGCGGCGCCATTTTGTGCTAGGAGCCTGATAAAACCGGCCCGGTTCTGTGGAAAGTGGGCGGCGGAGCCAGGGTCCCTGGAATGGCGGAGACTCTGTCAGGCCTAGGTGATTCTGGAGCGGCGGGCGCGGCGGCTCTGAGCTCCGCCTCGTCAGAGACCGGGACGCGGCGCCTCAGCGACCTGCGAGTGATCGATCTGCGGGCGGAGCTGAGGAAACGGAATGTGGACTCGAGCGGCAACAAGAGCGTTTTGATGGAGCGGCTGAAGAAGGCAATTGAAGATGAAGGTGGTAATCCTGACGAAATTGAAATTACCTCCGAGGGAAACAAGAAAACATCAAAGAGGTCTAGCAAAGGGCGCAAACCAGAAGAAG…	GGGGCGACTGGAGCGGTTCCCTCGCAGGCGGCGCCATTTTGTGCTAGGAGCCTGATAAAACCGGCCCGGTTCTGTGGAAAGTGGGCGGCGGAGCCAGGGTCCCTGGA	0	0	0	0	0	0	0	0	0;0;0	0;0;0	0;0;0;0	0;0;0;0	-1038.3858	110	Human; Chimp; Bonobo; Gorilla; Orangutan; Gibbon; Rhesus; Crab_eating_macaque; Pig_tailed_macaque; Baboon; Drill; Sooty_mangabey; Green_monkey; Golden_snub_nosed_monkey; Black_snub_nosed_monkey; Angolan_colobus; Ugandan_red_Colobus; Marmoset; Mas_night_monkey; Squirrel_monkey; White_faced_sapajou; Bushbaby; Mouse_lemur; Sifaka; Malayan_flying_lemur; Chinese_tree_shrew; Lesser_Egyptian_jerboa; Pra…
ENST00000330374	-0.30547975833353685	180.04901960784318	32.74285714285714	0.2843137254901961	0.1523809523809524	VMA21	46	106	327	CTG	0.0	66.6666666667	0.0528344376597	CTG; 46-106; Rank: 327; cov: 66.67	ENST00000330374.6	0	105	105	0	105	20	VMA21	0	chrX:151397204-151397308	plus	chrX:151397204-151397308	CTACTTCCGGTGCGAACCGCCTCGGCCGTTCCCTCGCGGAGCTTACTGAGCGCGGCCGCCGAGCCCAGCTCCGCCGCCGAGCGCCTGTGCCGGCACGGCTACACCATGGAGCGCCCGGATAAGGCGGCGCTGAACGCACTGCAGCCTCCTGAGTTCAGAAATGAAAGCTCATTAGCATCTACACTGAAGACGCTCCTGTTCTTCACAGCTTTAATGATCACTGTTCCTATTGGGTTATATTTCACAACTAAATCTTACATATTTGAAGGCGCCCTTGGGATGTCCAATAGGGACAGCTATTTTTACGCTGCTATTGTTGCAGTGGTCGCCGTCCATGTGGTGCTGGCCCTCTTTGTGTATGTGGCCTGGAATGAAGGCTCACGACAGTGGCGTGAAGGC…	CTACTTCCGGTGCGAACCGCCTCGGCCGTTCCCTCGCGGAGCTTACTGAGCGCGGCCGCCGAGCCCAGCTCCGCCGCCGAGCGCCTGTGCCGGCACGGCTACACC	0	0	0	0	0	0	0	0	0;0;0	0;0;0	0;0;0;0	0;0;0;0	-1797.1170000000004	100	Human; Chimp; Bonobo; Gorilla; Orangutan; Gibbon; Rhesus; Crab_eating_macaque; Pig_tailed_macaque; Baboon; Drill; Sooty_mangabey; Green_monkey; Golden_snub_nosed_monkey; Black_snub_nosed_monkey; Angolan_colobus; Ugandan_red_Colobus; Marmoset; Mas_night_monkey; Squirrel_monkey; White_faced_sapajou; Tarsier; Bushbaby; Mouse_lemur; Sifaka; Malayan_flying_lemur; Chinese_tree_shrew; Lesser_Egyptian_je…
ENST00000349431	-0.5085936258602947	102.47307692307692	46.859375	0.33205128205128204	0.25	UBE2J2	173	221	328	ACG	0.0	90.9090909091	0.762814039597	ACG; 173-221; Rank: 328; cov: 90.91	ENST00000349431.10	28	220	192	28	220	16	UBE2J2	70	chr1:1273666-1273815	minus	chr1:1273666-1273857	CGGACCGCGCACCGGAAGCAGAAGCTAGGCTGGTTCCGCCCCGCGAGCGGCCATCTTGGAGGCTGAGGCGGCGGCGGCGGCGCTGCGGCGGGTTCGGTGGGCCCAATCCCGGGGCGGTGCGGCTGTTTCGGGCGCGGGCCCCGCTTTTCCGCACCCTGCTCCGGCCTCGACTACGGCGAGCCTGAGCGCGGCGGCGGCCCACGCGCAGCGACAGGGAGAGATGAGCAGCACCAGCAGTAAGAGGGCTCCGACCACGGCAACCCAGAGGCTGAAGCAGGACTACCTTCGCATTAAGAAAGACCCGGTGCCTTACATCTGTGCCGAGCCCCTCCCTTCGAATATTCTCGAGTGGCACTATGTCGTCCGAGGCCCAGAGATGACCCCTTATGAAGGTGGCTA…	CGGACCGCGCACCGGAAGCAGAAGCTAGGCTGGTTCCGCCCCGCGAGCGGCCATCTTGGAGGCTGAGGCGGCGGCGGCGGCGCTGCGGCGGGTTCGGTGGGCCCAATCCCGGGGCGGTGCGGCTGTTTCGGGCGCGGGCCCCGCTTTTCCGCACCCTGCTCCGGCCTCGACTACGGCGAGCCTGAGCGCGGCGGCGGCCCACGCGCAGCGACAGGGAGAG	0	0	0	0	0	0	0	0	0;0;0	0;0;0	0;0;0;0	0;0;0;0	-1285.8186	78	Human; Chimp; Bonobo; Gorilla; Orangutan; Gibbon; Rhesus; Crab_eating_macaque; Pig_tailed_macaque; Baboon; Sooty_mangabey; Green_monkey; Black_snub_nosed_monkey; Ugandan_red_Colobus; Marmoset; Mas_night_monkey; White_faced_sapajou; Bushbaby; Mouse_lemur; Sifaka; Lesser_Egyptian_jerboa; Prairie_vole; Golden_hamster; Prairie_deer_mouse; Mouse; Ryukyu_mouse; Shrew_mouse; Rat; Mongolian_gerbil; Upper…
ENST00000262428	-0.6473315603355164	630.9440559440559	64.15	0.32400932400932403	0.25833333333333336	COTL1	98	164	331	ATC	0.0	70.5882352941	0.130202215669	ATC; 98-164; Rank: 331; cov: 70.59	ENST00000262428.4	43	163	120	43	163	22	COTL1	43	chr16:84617915-84618034	minus	chr16:84617915-84618034	GTGGAAGCCGCCGCCGCGCTCGCAGCTTGCAGGCGCCGCGTAGCCGTCGCCACCGCCGCCAGCCCGTGCGCCCTCGGCGCGTACCCGCCGCGCTCCCATCCCCGCCGCCGGCCAGGGGCGCGCTCGGCCGCCCCGGACAGTGTCCCGCTGCGGCTCCGCGGCGATGGCCACCAAGATCGACAAAGAGGCTTGCCGGGCGGCGTACAACCTGGTGCGCGACGACGGCTCGGCCGTCATCTGGGTGACTTTTAAATATGACGGCTCCACCATCGTCCCCGGCGAGCAGGGAGCGGAGTACCAGCACTTCATCCAGCAGTGCACAGATGACGTCCGGTTGTTTGCCTTCGTGCGCTTCACCACCGGGGATGCCATGAGCAAGAGGTCCAAGTTTGCCCTCAT…	GTGGAAGCCGCCGCCGCGCTCGCAGCTTGCAGGCGCCGCGTAGCCGTCGCCACCGCCGCCAGCCCGTGCGCCCTCGGCGCGTACCCGCCGCGCTCCCATCCCCGCCGCCGGCCAGGGGCGCGCTCGGCCGCCCCGGACAGTGTCCCGCTGCGGCTCCGCGGCG	0	0	0	0	0	0	0	0	0;0;0	0;0;0	0;0;0;0	0;0;0;0	-1787.6776	96	Human; Chimp; Gorilla; Rhesus; Crab_eating_macaque; Pig_tailed_macaque; Baboon; Drill; Sooty_mangabey; Green_monkey; Golden_snub_nosed_monkey; Black_snub_nosed_monkey; Angolan_colobus; Ugandan_red_Colobus; Marmoset; Mas_night_monkey; White_faced_sapajou; Bushbaby; Mouse_lemur; Sifaka; Chinese_tree_shrew; Lesser_Egyptian_jerboa; Prairie_vole; Chinese_hamster; Golden_hamster; Prairie_deer_mouse; Mo…
ENST00000437139	-0.23726722290968802	26.53191489361702	17.107142857142858	0.32860520094562645	0.21428571428571427	TMEM107	38	89	332	CTG	0.0	58.3333333333	0.465955097534	CTG; 38-89; Rank: 332; cov: 58.33	ENST00000437139.6	4	88	84	4	88	17	TMEM107	4	chr17:8176287-8176370	minus	chr17:8176287-8176370	CTAGATTTGTCGGCTTGCGGGGAGACTTCAGGAGTCGCTGTCTCTGAACTTCCAGCCTCAGAGACCGCCGCCCTTGTCCCCGAGGGCCATGGGCCGGGTCTCAGGGCTTGTGCCCTCTCGCTTCCTGACGCTCCTGGCGCATCTGGTGGTCGTCATCACCTTATTCTGGTCCCGGGACAGCAACATACAGGCCTGCCTGCCTCTCACGTTCACCCCCGAGGAGTATGACAAGCAGGACATTCAGCTGGTGGCCGCGCTCTCTGTCACCCTGGGCCTCTTTGCAGTGGAGCTGGCCGGTTTCCTCTCAGGAGTCTCCATGTTCAACAGCACCCAGAGCCTCATCTCCATTGGGGCTCACTGTAGTGCATCCGTGGCCCTGTCCTTCTTCATATTCGAGCG…	CTAGATTTGTCGGCTTGCGGGGAGACTTCAGGAGTCGCTGTCTCTGAACTTCCAGCCTCAGAGACCGCCGCCCTTGTCCCCGAGGGCC	0	0	0	0	0	0	0	0	0;0;0	0;0;0	0;0;0;0	0;0;0;0	-1870.2551	116	Human; Chimp; Bonobo; Gorilla; Orangutan; Gibbon; Rhesus; Crab_eating_macaque; Pig_tailed_macaque; Baboon; Drill; Sooty_mangabey; Green_monkey; Golden_snub_nosed_monkey; Black_snub_nosed_monkey; Angolan_colobus; Ugandan_red_Colobus; Marmoset; Mas_night_monkey; Squirrel_monkey; White_faced_sapajou; Tarsier; Bushbaby; Mouse_lemur; Sifaka; Malayan_flying_lemur; Chinese_tree_shrew; Lesser_Egyptian_je…
ENST00000306801	0.10977568204400674	22.577844311377245	25.42857142857143	0.3258483033932136	0.2857142857142857	RPTOR	306	363	333	AGG	0.0	85.7142857143	0.977953140254	AGG; 306-363; Rank: 333; cov: 85.71	ENST00000306801.7	299	362	63	299	362	19	RPTOR	299	chr17:80545567-80545629	plus	chr17:80545567-80545629	GAGAGCAGGGTCATCGTGAGGCCTGAAGTCTCTTACGCTTTTGGCAGCTCCCCTCGCAGCCCCTCTGGAAACGTACAGCCTCAGGAGCAGCCAGTGGCTTGGGACCTGGGGTGGTGTGTGTCTGCGGAGCTTCTTGGGCTGCCCCATTTCCTAGCGGCCCCCACCTCCCCACTTCCCGCTCAGAGTTAGAGATAAGGATCTCAGACTTTTGCCTGAGTAAGGGTCTCCGCACTCTTTATCCATTTGGTTTTCGATTTCCCGTTTTTGTTTCTTATTTCACCAATTCTGGTACACGCTAGTTTTTAAGGCTGGAGGTTCTCGAGCGCTTGCTGCCAAGGACTCCCCCACCCCCTCCCCCACTGATGGAGTCCGAAATGCTGCAATCGCCTCTTCTGGGCC…	GAGAGCAGGGTCATCGTGAGGCCTGAAGTCTCTTACGCTTTTGGCAGCTCCCCTCGCAGCCCCTCTGGAAACGTACAGCCTCAGGAGCAGCCAGTGGCTTGGGACCTGGGGTGGTGTGTGTCTGCGGAGCTTCTTGGGCTGCCCCATTTCCTAGCGGCCCCCACCTCCCCACTTCCCGCTCAGAGTTAGAGATAAGGATCTCAGACTTTTGCCTGAGTAAGGGTCTCCGCACTCTTTATCCATTTGGTTTTCGATTTCCCGTTTTTGTTTCTTATTTCACCAATTCTGGTACACGCTAGTTTTTAAGGCTGGAGGTTCTCGAGCGCTTGCTGCCAAGGACTCCCCCACCCCCTCCCCCACTG	0	0	0	0	0	0	0	0	0;0;0	0;0;0	0;0;0;0	0;0;0;0	468.5518	113	Human; Chimp; Bonobo; Gorilla; Orangutan; Gibbon; Rhesus; Crab_eating_macaque; Pig_tailed_macaque; Baboon; Drill; Sooty_mangabey; Green_monkey; Proboscis_monkey; Golden_snub_nosed_monkey; Black_snub_nosed_monkey; Angolan_colobus; Ugandan_red_Colobus; Marmoset; Mas_night_monkey; Squirrel_monkey; White_faced_sapajou; Tarsier; Bushbaby; Mouse_lemur; Sifaka; Malayan_flying_lemur; Chinese_tree_shrew; …
ENST00000370274	-0.7203238353782021	106.01069518716578	21.40625	0.3333333333333333	0.22164948453608246	NSDHL	120	195	334	CTG	0.0	60.0	0.356544062521	CTG; 120-195; Rank: 334; cov: 60.0	ENST00000370274.7	0	194	194	2	194	25	NSDHL	44	chrX:152831011-152831117+chrX:152846282-152846324	plus	chrX:152830969-152831117+chrX:152846282-152846324	CGCCGAGCTGGGCCAATCCTCTTGGTGGAGGAAGCTCGGCTGATTCTCGGCTCACGCGGGAGGGGAGTAAAGGGTGGCGGTCCGGGCCTGGAGTTCAGTGGGTGCAGCCTGCTTGCGAGCTGAGGCCAGACAGGGGGGCGCCTACGGACGGAAAAGAAAAGTTGATTACAAACGGGACCATATTTTGCTTCGAAATGGAACCAGCAGTTAGCGAGCCAATGAGAGACCAAGTCGCACGGACTCATTTGACAGAGGACACTCCCAAAGTGAATGCTGACATAGAAAAGGTTAACCAGAATCAGGCCAAGAGATGCACAGTGATCGGTGGCTCTGGATTCCTGGGGCAGCACATGGTGGAGCAGTTGCTGGCAAGAGGATATGCTGTCAATGTATTTGATA…	CGCCGAGCTGGGCCAATCCTCTTGGTGGAGGAAGCTCGGCTGATTCTCGGCTCACGCGGGAGGGGAGTAAAGGGTGGCGGTCCGGGCCTGGAGTTCAGTGGGTGCAGCCTGCTTGCGAGCTGAGGCCAGACAGGGGGGCGCCTACGGACGGAAAAGAAAAGTTGATTACAAACGGGACCATATTTTGCTTCGAA	0	0	0	0	0	0	0	0	0;0;0	0;0;0	0;0;0;0	0;0;0;0	-3415.5044	119	Human; Chimp; Bonobo; Gorilla; Orangutan; Gibbon; Rhesus; Crab_eating_macaque; Pig_tailed_macaque; Baboon; Drill; Sooty_mangabey; Green_monkey; Proboscis_monkey; Golden_snub_nosed_monkey; Black_snub_nosed_monkey; Angolan_colobus; Ugandan_red_Colobus; Marmoset; Mas_night_monkey; Squirrel_monkey; White_faced_sapajou; Tarsier; Bushbaby; Mouse_lemur; Sifaka; Malayan_flying_lemur; Chinese_tree_shrew; …
ENST00000302118	-0.2890503309571484	32.125541125541126	15.114583333333336	0.2977392977392977	0.20344827586206896	PCSK9	81	291	335	GTG	0.0	52.3076923077	0.548664972441	GTG; 81-291; Rank: 335; cov: 52.31	ENST00000302118.5	0	290	290	2	290	70	PCSK9	140	chr1:55039688-55039837	plus	chr1:55039550-55039837	AGCGACGTCGAGGCGCTCATGGTTGCAGGCGGGCGCCGCCGTTCAGTTCAGGGTCTGAGCCTGGAGGAGTGAGCCAGGCAGTGAGACTGGCTCGGGCGGGCCGGGACGCGTCGTTGCAGCAGCGGCTCCCAGCTCCCAGCCAGGATTCCGCGCGCCCCTTCACGCGCCCTGCTCCTGAACTTCAGCTCCTGCACAGTCCTCCCCACCGCAAGGCTCAAGGCGCCGCCGGCGTGGACCGCGCACGGCCTCTAGGTCTCCTCGCCAGGACAGCAACCTCTCCCCTGGCCCTCATGGGCACCGTCAGCTCCAGGCGGTCCTGGTGGCCGCTGCCACTGCTGCTGCTGCTGCTGCTGCTCCTGGGTCCCGCGGGCGCCCGTGCGCAGGAGGACGAGGACGGCG…	AGCGACGTCGAGGCGCTCATGGTTGCAGGCGGGCGCCGCCGTTCAGTTCAGGGTCTGAGCCTGGAGGAGTGAGCCAGGCAGTGAGACTGGCTCGGGCGGGCCGGGACGCGTCGTTGCAGCAGCGGCTCCCAGCTCCCAGCCAGGATTCCGCGCGCCCCTTCACGCGCCCTGCTCCTGAACTTCAGCTCCTGCACAGTCCTCCCCACCGCAAGGCTCAAGGCGCCGCCGGCGTGGACCGCGCACGGCCTCTAGGTCTCCTCGCCAGGACAGCAACCTCTCCCCTGGCCCTC	0	0	0	0	0	0	0	0	0;0;0	0;0;0	0;0;0;0	0;0;0;0	-2019.8247	76	Human; Chimp; Bonobo; Gorilla; Orangutan; Gibbon; Rhesus; Crab_eating_macaque; Pig_tailed_macaque; Baboon; Drill; Sooty_mangabey; Green_monkey; Proboscis_monkey; Golden_snub_nosed_monkey; Black_snub_nosed_monkey; Angolan_colobus; Ugandan_red_Colobus; Marmoset; Mas_night_monkey; Squirrel_monkey; White_faced_sapajou; Bushbaby; Mouse_lemur; Sifaka; Malayan_flying_lemur; Chinese_tree_shrew; Prairie_v…
ENST00000325404	-0.10003539484417924	41.60062893081762	34.41428571428571	0.2631027253668763	0.2261904761904762	SOX2	183	438	336	ATA	0.0	45.0	0.935689739813	ATA; 183-438; Rank: 336; cov: 45.0	ENST00000325404.2	17	437	420	17	437	85	SOX2	287	chr3:181712211-181712360	plus	chr3:181711941-181712360	GGATGGTTGTCTATTAACTTGTTCAAAAAAGTATCAGGAGTTGTCAAGGCAGAGAAGAGAGTGTTTGCAAAAGGGGGAAAGTAGTTTGCTGCCTCTTTAAGACTAGGACTGAGAGAAAGAAGAGGAGAGAGAAAGAAAGGGAGAGAAGTTTGAGCCCCAGGCTTAAGCCTTTCCAAAAAATAATAATAACAATCATCGGCGGCGGCAGGATCGGCCAGAGGAGGAGGGAAGCGCTTTTTTTGATCCTGATTCCAGTTTGCCTCTCTCTTTTTTTCCCCCAAATTATTCTTCGCCTGATTTTCCTCGCGGAGCCCTGCGCTCCCGACACCCCCGCCCGCCTCCCCTCCTCCTCTCCCCCCGCCCGCGGGCCCCCCAAAGTCCCGGCCGGGCCGAGGGTCG…	GGATGGTTGTCTATTAACTTGTTCAAAAAAGTATCAGGAGTTGTCAAGGCAGAGAAGAGAGTGTTTGCAAAAGGGGGAAAGTAGTTTGCTGCCTCTTTAAGACTAGGACTGAGAGAAAGAAGAGGAGAGAGAAAGAAAGGGAGAGAAGTTTGAGCCCCAGGCTTAAGCCTTTCCAAAAAATAATAATAACAATCATCGGCGGCGGCAGGATCGGCCAGAGGAGGAGGGAAGCGCTTTTTTTGATCCTGATTCCAGTTTGCCTCTCTCTTTTTTTCCCCCAAATTATTCTTCGCCTGATTTTCCTCGCGGAGCCCTGCGCTCCCGACACCCCCGCCCGCCTCCCCTCCTCCTCTCCCCCCGCCCGCGGGCCCCCCAAAGTCCCGGCCGGGCCGAGGGTCG…	0	0	0	0	0	0	0	0	0;0;0	0;0;0	0;0;0;0	0;0;0;0	-904.7451	99	Human; Chimp; Bonobo; Gorilla; Orangutan; Gibbon; Rhesus; Crab_eating_macaque; Pig_tailed_macaque; Baboon; Sooty_mangabey; Green_monkey; Golden_snub_nosed_monkey; Black_snub_nosed_monkey; Ugandan_red_Colobus; Marmoset; Mas_night_monkey; White_faced_sapajou; Bushbaby; Mouse_lemur; Sifaka; Malayan_flying_lemur; Prairie_vole; Golden_hamster; Prairie_deer_mouse; Mouse; Ryukyu_mouse; Shrew_mouse; Rat;…
ENST00000383791	-0.4464030658819373	86.95175438596495	20.904109589041095	0.32894736842105265	0.167420814479638	SH3BP5	156	222	337	CTG	0.0	35.2941176471	0.452274607113	CTG; 156-222; Rank: 337; cov: 35.29	ENST00000383791.7	0	221	221	2	221	22	SH3BP5	71	chr3:15332409-15332558	minus	chr3:15332409-15332627	GCGCTGACTGCCGCGGCAGAAAGGGGGCGGCCGCGCCCATTTCCTCTGCTCCGCCGCGGCCGGAGGTATCCGCATCGGCGAGCTGCGTCTCCCGGGTGTCGGCCCCGGCGGCTCCCCGACCGTGCCCGGCTGTGGCGAGGCGGCTCCAGCCCAGCCTGTGGCAGCCGCGACCCCCGGGGCGCTCCGGAGCCCACTGCGCGGCGCGCGTGCCGGCTGCCTGCATGGACGCGGCACTGAAGCGGAGCCGCTCGGAGGAGCCAGCCGAAATCCTGCCGCCTGCCCGGGACGAGGAGGAGGAGGAGGAAGAGGGGATGGAGCAGGGGCTGGAGGAGGAAGAAGAGGTGGATCCCCGGATCCAGGGAGAACTGGAGAAGTTAAATCAGTCCACGGATGATATCA…	GCGCTGACTGCCGCGGCAGAAAGGGGGCGGCCGCGCCCATTTCCTCTGCTCCGCCGCGGCCGGAGGTATCCGCATCGGCGAGCTGCGTCTCCCGGGTGTCGGCCCCGGCGGCTCCCCGACCGTGCCCGGCTGTGGCGAGGCGGCTCCAGCCCAGCCTGTGGCAGCCGCGACCCCCGGGGCGCTCCGGAGCCCACTGCGCGGCGCGCGTGCCGGCTGCCTGC	0	0	0	0	0	0	0	0	0;0;0	0;0;0	0;0;0;0	0;0;0;0	-1632.5346	84	Human; Chimp; Bonobo; Gorilla; Orangutan; Gibbon; Rhesus; Crab_eating_macaque; Pig_tailed_macaque; Baboon; Drill; Sooty_mangabey; Green_monkey; Golden_snub_nosed_monkey; Black_snub_nosed_monkey; Angolan_colobus; Ugandan_red_Colobus; Marmoset; Mas_night_monkey; White_faced_sapajou; Bushbaby; Mouse_lemur; Sifaka; Malayan_flying_lemur; Lesser_Egyptian_jerboa; Prairie_vole; Golden_hamster; Prairie_de…
ENST00000374612	-0.3773579955391268	172.11356466876973	44.8	0.27917981072555204	0.2933333333333333	HNRNPR	71	125	340	CTG	0.0	53.8461538462	0.115733170986	CTG; 71-125; Rank: 340; cov: 53.85	ENST00000374612.5	49	124	75	49	124	18	HNRNPR	49	chr1:23341009-23341020+chr1:23344211-23344273	minus	chr1:23341009-23341020+chr1:23344211-23344273	GTCTCAGTCCATCAGGGGGGGGAGGGGGTGGCGCGCGCGCCATTTCTAGTCGTTTTCAAAGCGCCTCGCGCTGATTCTCACGGGCCCGGCTGCCGGCCCCCGCTCTGCCCTGCAGCATAATAAAATGGCTAATCAGGTGAATGGTAATGCGGTACAGTTAAAAGAAGAGGAAGAACCAATGGATACTTCCAGTGTAACTCACACAGAACACTACAAGACACTGATAGAGGCAGGCCTCCCACAGAAGGTGGCAGAAAGACTTGATGAAATATTTCAGACAGGATTGGTAGCTTATGTCGATCTTGATGAAAGAGCAATTGATGCTCTCAGGGAATTTAATGAAGAAGGAGCTCTGTCTGTACTACAGCAGTTCAAGGAAAGTGACTTATCACATGTTCA…	GTCTCAGTCCATCAGGGGGGGGAGGGGGTGGCGCGCGCGCCATTTCTAGTCGTTTTCAAAGCGCCTCGCGCTGATTCTCACGGGCCCGGCTGCCGGCCCCCGCTCTGCCCTGCAGCATAATAAA	0	0	0	0	0	0	0	0	0;0;0	0;0;0	0;0;0;0	0;0;0;0	-510.5744	120	Human; Chimp; Bonobo; Gorilla; Orangutan; Gibbon; Rhesus; Crab_eating_macaque; Pig_tailed_macaque; Baboon; Drill; Sooty_mangabey; Green_monkey; Proboscis_monkey; Golden_snub_nosed_monkey; Black_snub_nosed_monkey; Angolan_colobus; Ugandan_red_Colobus; Marmoset; Mas_night_monkey; Squirrel_monkey; White_faced_sapajou; Tarsier; Bushbaby; Mouse_lemur; Sifaka; Malayan_flying_lemur; Chinese_tree_shrew; …
ENST00000370035	-0.265263733564314	22.95013850415513	15.43362831858407	0.3268698060941828	0.2264705882352941	FAM102B	14	341	342	ACG	9.0	53.8461538462	0.549294344604	ACG; 14-341; Rank: 342; cov: 53.85	ENST00000370035.7	0	340	340	1	340	109	FAM102B	190	chr1:108560279-108560428	plus	chr1:108560090-108560428	TCCCGACTCCCAGACGGGCGGCAGCGGCGGCGGAGGCGGCGGCGGCGGCGGCGGCGAGCTGAGCACCAAAAGGGCGCTCACCTCCCCGGGCGAGCTGCAGCACGACCGCTCCCCGCGGGCGGTCGGGGTCCGCGCCGCAGCTGCCGCCGCGTTCCGGCCCAGGCTGCCGCGAGAGGCGGCGGCAGCGGCCCCGGCCGCGGCCGGCCTGCGGCGCCCCCCGGCCGCGCCCCCGCGCACAGCTCGCGGCCCCGGCCATGGGGCTGGGCTGATCCGGGGCTCGGCCAAGCTGAGGCGGCGGCGCCCGGCCGTGCGCCCAGCTTGCAGGCGCCTGGCTCTCACGATGATGAAGAAGAAGAAGTTTAAGTTTAAGGTGGACTTCGAGCTCGAGGAGCTCTCCTC…	TCCCGACTCCCAGACGGGCGGCAGCGGCGGCGGAGGCGGCGGCGGCGGCGGCGGCGAGCTGAGCACCAAAAGGGCGCTCACCTCCCCGGGCGAGCTGCAGCACGACCGCTCCCCGCGGGCGGTCGGGGTCCGCGCCGCAGCTGCCGCCGCGTTCCGGCCCAGGCTGCCGCGAGAGGCGGCGGCAGCGGCCCCGGCCGCGGCCGGCCTGCGGCGCCCCCCGGCCGCGCCCCCGCGCACAGCTCGCGGCCCCGGCCATGGGGCTGGGCTGATCCGGGGCTCGGCCAAGCTGAGGCGGCGGCGCCCGGCCGTGCGCCCAGCTTGCAGGCGCCTGGCTCTCACG	0	0	0	0	0	0	0	0	0;0;0	0;0;0	0;0;0;0	0;0;0;0	-537.9587	93	Human; Chimp; Bonobo; Gorilla; Orangutan; Gibbon; Rhesus; Crab_eating_macaque; Pig_tailed_macaque; Baboon; Sooty_mangabey; Green_monkey; Golden_snub_nosed_monkey; Black_snub_nosed_monkey; Angolan_colobus; Ugandan_red_Colobus; Marmoset; Mas_night_monkey; Squirrel_monkey; White_faced_sapajou; Tarsier; Bushbaby; Mouse_lemur; Sifaka; Malayan_flying_lemur; Chinese_tree_shrew; Prairie_vole; Golden_hams…
ENST00000368216	0.5247732614857291	9.882352941176473	19.033333333333328	0.296218487394958	0.2222222222222222	RRNAD1	571	631	343	CTG	0.0	66.6666666667	2.05827203231	CTG; 571-631; Rank: 343; cov: 66.67	ENST00000368216.8	540	630	90	540	630	20	RRNAD1	540	chr1:156729015-156729104	plus	chr1:156729015-156729104	CGCCGACGAAGCCCGGGAAGGCAGGCGCGCGGGTTAGAACGCGCCAGAGGTCGGCGCGCGCACACCCGCACCGCCCCGACCCCAGGTAGTGAGGCCAGTGATTCCGAGTGTGTGAGGAGCGGCAGTGGCGGCGGAGGAGGGGGCGGCGTGGGTGGGGGCGGGGGCGGGATGCGCTCCCCGGCCCCTCTAGCCCCGTGGTGGTACAACGCGAAGGTGTGGGAAGGCCGCGATAAACCGGAACTGCAGCCCGCCGGACACCTCCGGCTTCACTTCCGTAAGAGGAGAGGAGTGTACGGCAAGGGGCGGGAACTGGAACTTGGCCCGCCTCGTTGTGAGCTGAGCTCAGCGGCACGCTTTTGTGGCGTCACTGCACTGTTACCCCGCCCTACGTGTCTCTGA…	CGCCGACGAAGCCCGGGAAGGCAGGCGCGCGGGTTAGAACGCGCCAGAGGTCGGCGCGCGCACACCCGCACCGCCCCGACCCCAGGTAGTGAGGCCAGTGATTCCGAGTGTGTGAGGAGCGGCAGTGGCGGCGGAGGAGGGGGCGGCGTGGGTGGGGGCGGGGGCGGGATGCGCTCCCCGGCCCCTCTAGCCCCGTGGTGGTACAACGCGAAGGTGTGGGAAGGCCGCGATAAACCGGAACTGCAGCCCGCCGGACACCTCCGGCTTCACTTCCGTAAGAGGAGAGGAGTGTACGGCAAGGGGCGGGAACTGGAACTTGGCCCGCCTCGTTGTGAGCTGAGCTCAGCGGCACGCTTTTGTGGCGTCACTGCACTGTTACCCCGCCCTACGTGTCTCTGA…	0	0	0	0	0	0	0	0	0;0;0	0;0;0	0;0;0;0	0;0;0;0	-2374.347	114	Human; Chimp; Bonobo; Gorilla; Orangutan; Gibbon; Rhesus; Crab_eating_macaque; Pig_tailed_macaque; Baboon; Drill; Sooty_mangabey; Green_monkey; Proboscis_monkey; Golden_snub_nosed_monkey; Black_snub_nosed_monkey; Angolan_colobus; Ugandan_red_Colobus; Marmoset; Mas_night_monkey; Squirrel_monkey; White_faced_sapajou; Tarsier; Bushbaby; Mouse_lemur; Sifaka; Malayan_flying_lemur; Chinese_tree_shrew; …
ENST00000223095	-0.5803302370425695	357.3672456575682	103.46153846153848	0.3333333333333333	0.2611464968152866	SERPINE1	119	158	344	ACG	0.0	50.0	0.238137398666	ACG; 119-158; Rank: 344; cov: 50.0	ENST00000223095.4	0	157	157	1	157	13	SERPINE1	7	chr7:101127096-101127244+chr7:101128393-101128393	plus	chr7:101127090-101127244+chr7:101128393-101128393	GGCCCACAGAGGAGCACAGCTGTGTTTGGCTGCAGGGCCAAGAGCGCTGTCAAGAAGACCCACACGCCCCCCTCCAGCAGCTGAATTCCTGCAGCTCAGCAGCCGCCGCCAGAGCAGGACGAACCGCCAATCGCAAGGCACCTCTGAGAACTTCAGGATGCAGATGTCTCCAGCCCTCACCTGCCTAGTCCTGGGCCTGGCCCTTGTCTTTGGTGAAGGGTCTGCTGTGCACCATCCCCCATCCTACGTGGCCCACCTGGCCTCAGACTTCGGGGTGAGGGTGTTTCAGCAGGTGGCGCAGGCCTCCAAGGACCGCAACGTGGTTTTCTCACCCTATGGGGTGGCCTCGGTGTTGGCCATGCTCCAGCTGACAACAGGAGGAGAAACCCAGCAGCAGAT…	GGCCCACAGAGGAGCACAGCTGTGTTTGGCTGCAGGGCCAAGAGCGCTGTCAAGAAGACCCACACGCCCCCCTCCAGCAGCTGAATTCCTGCAGCTCAGCAGCCGCCGCCAGAGCAGGACGAACCGCCAATCGCAAGGCACCTCTGAGAACTTCAGG	0	0	0	0	0	0	0	0	0;0;0	0;0;0	0;0;0;0	0;0;0;0	-2157.7404	120	Human; Chimp; Bonobo; Gorilla; Orangutan; Gibbon; Rhesus; Crab_eating_macaque; Pig_tailed_macaque; Baboon; Drill; Sooty_mangabey; Green_monkey; Proboscis_monkey; Golden_snub_nosed_monkey; Black_snub_nosed_monkey; Angolan_colobus; Ugandan_red_Colobus; Marmoset; Mas_night_monkey; Squirrel_monkey; White_faced_sapajou; Tarsier; Bushbaby; Mouse_lemur; Sifaka; Malayan_flying_lemur; Chinese_tree_shrew; …
ENST00000368845	0.2937430985263496	70.0340909090909	167.6818181818182	0.22196969696969696	0.3333333333333333	OAT	58	94	345	CTG	0.0	71.4285714286	2.69849652679	CTG; 58-94; Rank: 345; cov: 71.43	ENST00000368845.5	27	93	66	27	93	12	OAT	27	chr10:124412172-124412200+chr10:124418873-124418909	minus	chr10:124412172-124412200+chr10:124418873-124418909	CTCCGGCGTCACTGTTGCGCTTCATAGACGCCGCGTGTACCCGGTTGTCCTCAGGCGCTGTCAGATCTGTGGTTTTTCTACTTGAAGGACACAATGTTTTCCAAACTAGCACATTTGCAGAGGTTTGCTGTACTTAGTCGCGGAGTTCATTCTTCAGTGGCTTCTGCTACATCTGTTGCAACTAAAAAAACAGTCCAAGGCCCTCCAACCTCTGATGACATTTTTGAAAGGGAATATAAGTATGGTGCACACAACTACCATCCTTTACCTGTAGCCCTGGAGAGAGGAAAAGGTATTTACTTATGGGATGTAGAAGGCAGAAAATATTTTGACTTCCTGAGTTCTTACAGTGCTGTCAACCAAGGGCATTGTCACCCCAAGATTGTGAATGCTCTGAAG…	CTCCGGCGTCACTGTTGCGCTTCATAGACGCCGCGTGTACCCGGTTGTCCTCAGGCGCTGTCAGATCTGTGGTTTTTCTACTTGAAGGACACA	0	0	0	0	0	0	0	0	0;0;0	0;0;0	0;0;0;0	0;0;0;0	-1388.3445	118	Human; Chimp; Bonobo; Gorilla; Orangutan; Gibbon; Rhesus; Crab_eating_macaque; Pig_tailed_macaque; Baboon; Drill; Sooty_mangabey; Green_monkey; Golden_snub_nosed_monkey; Black_snub_nosed_monkey; Angolan_colobus; Ugandan_red_Colobus; Marmoset; Mas_night_monkey; Squirrel_monkey; White_faced_sapajou; Tarsier; Bushbaby; Mouse_lemur; Sifaka; Malayan_flying_lemur; Chinese_tree_shrew; Lesser_Egyptian_je…
ENST00000267812	0.08511667216967689	97.7	106.1904761904762	0.3287878787878788	0.3333333333333333	MFAP1	186	234	346	CTG	0.0	72.72727272729999	0.588373649101	CTG; 186-234; Rank: 346; cov: 72.73	ENST00000267812.3	170	233	63	170	233	16	MFAP1	170	chr15:43824570-43824632	minus	chr15:43824570-43824632	GCAGAAACCGACTCGACTTCCTAGCTGTGGGCGCCCAAACGTCGTCCACCATCCCACAATCCTCTCGTCACGTATTTCCGGTTTATCTAGCTCAGCCGTAAGTAGTTTCTCTATCAGTCGCGCAGCTGTGTTCGCGGACTCAGGTGGAAGGAATTTCTTCTCTTCGTTGACGTTGCTGGTGTTCACTGTTTGGAATTAGTCAAGTTTCGGGAATCACCGTCGCTGCCATCAACATGTCGGTCCCAAGCGCTCTCATGAAGCAACCGCCCATTCAGTCTACGGCTGGGGCCGTCCCAGTTCGCAATGAGAAAGGTGAGATTTCAATGGAAAAAGTGAAGGTAAAGCGTTATGTGTCCGGAAAAAGGCCAGACTATGCCCCTATGGAGTCCTCAGATGAGG…	GCAGAAACCGACTCGACTTCCTAGCTGTGGGCGCCCAAACGTCGTCCACCATCCCACAATCCTCTCGTCACGTATTTCCGGTTTATCTAGCTCAGCCGTAAGTAGTTTCTCTATCAGTCGCGCAGCTGTGTTCGCGGACTCAGGTGGAAGGAATTTCTTCTCTTCGTTGACGTTGCTGGTGTTCACTGTTTGGAATTAGTCAAGTTTCGGGAATCACCGTCGCTGCCATCAAC	0	0	0	0	0	0	0	0	0;0;0	0;0;0	0;0;0;0	0;0;0;0	-1203.2228	119	Human; Chimp; Bonobo; Gorilla; Orangutan; Gibbon; Rhesus; Crab_eating_macaque; Pig_tailed_macaque; Baboon; Drill; Sooty_mangabey; Green_monkey; Proboscis_monkey; Golden_snub_nosed_monkey; Black_snub_nosed_monkey; Angolan_colobus; Ugandan_red_Colobus; Marmoset; Mas_night_monkey; Squirrel_monkey; White_faced_sapajou; Tarsier; Bushbaby; Mouse_lemur; Sifaka; Malayan_flying_lemur; Chinese_tree_shrew; …
ENST00000234160	-0.7339251525498858	131.05518763796908	13.21100917431193	0.3318616629874908	0.12844036697247707	GORASP2	762	816	347	CTG	1.12	46.1538461538	0.181874188062	CTG; 762-816; Rank: 347; cov: 46.15	ENST00000234160.4	488	815	327	488	815	18	GORASP2	665	chr2:170929191-170929340	plus	chr2:170929014-170929340	AATAAGCATGAATACGACCTGGCTACCTGAAGGAGGTAGGACGGGGAACCGAGCAGCAGCAGGTGGTGGAATGCCAGGGAAATCCAACCGTGCTTCCCACGCTGGCATCGCTCTGATTATGACCAATCCTCTAATCTTATTCTCACAATTAGGGAGGAAGAAAAAAAAACAAACCCAAACCAAAAAAGAAGTTGGTAGGTGACTCTGTGAGACTACTGTTTTATAAAGGGAGCGTTTCCTTTTATAAAATTTAGCTGAGCAGATGCTAGGCAGCCCACAGGAGGCCACTATTCCCCTCAGCTGTACAGTTTGGGAAAATACCTACACACCCGGAGAACAGAGAGCTTGGTGTGTGTTGAGTTCGCTCCTGTTCATCAGCAGCCCTTTCCCCGCCTCTGG…	AATAAGCATGAATACGACCTGGCTACCTGAAGGAGGTAGGACGGGGAACCGAGCAGCAGCAGGTGGTGGAATGCCAGGGAAATCCAACCGTGCTTCCCACGCTGGCATCGCTCTGATTATGACCAATCCTCTAATCTTATTCTCACAATTAGGGAGGAAGAAAAAAAAACAAACCCAAACCAAAAAAGAAGTTGGTAGGTGACTCTGTGAGACTACTGTTTTATAAAGGGAGCGTTTCCTTTTATAAAATTTAGCTGAGCAGATGCTAGGCAGCCCACAGGAGGCCACTATTCCCCTCAGCTGTACAGTTTGGGAAAATACCTACACACCCGGAGAACAGAGAGCTTGGTGTGTGTTGAGTTCGCTCCTGTTCATCAGCAGCCCTTTCCCCGCCTCTGG…	0	0	0	0	0	0	0	0	0;0;0	0;0;0	0;0;0;0	0;0;0;0	-1341.0236	106	Human; Chimp; Bonobo; Gorilla; Orangutan; Gibbon; Rhesus; Crab_eating_macaque; Pig_tailed_macaque; Baboon; Drill; Sooty_mangabey; Green_monkey; Proboscis_monkey; Golden_snub_nosed_monkey; Black_snub_nosed_monkey; Ugandan_red_Colobus; Marmoset; Mas_night_monkey; Squirrel_monkey; White_faced_sapajou; Tarsier; Bushbaby; Mouse_lemur; Sifaka; Malayan_flying_lemur; Chinese_tree_shrew; Lesser_Egyptian_j…
ENST00000518322	-0.10165650377325064	7.420689655172413	1.8085106382978724	0.07011494252873564	0.12056737588652484	FAM92A1	88	142	348	TTG	0.0	69.2307692308	0.898655635988	TTG; 88-142; Rank: 348; cov: 69.23	ENST00000518322.5	0	141	141	0	141	18	FAM92A1	0	chr8:93700507-93700647	plus	chr8:93700507-93700647	AGAAACGCCCGGCCTGCCGCGGCGGCGCGAGGGGCGGGCTTTCAGGCTCCCGGCGGCTGCTTGCGCCCCAGCGCGCGCCCAGGCGCCTTGGAATCCCCGTCCTTGGGCCCCCGCAAGGTCCCCGGCCGTGCGCGAGGCAGCATGATGAGGCGCACCCTGGAAAACCGGAACGCTCAAACGAAACAACTGCAAACAGCTGTCTCAAATGTGGAGAAGCATTTTGGAGAACTGTGCCAAATCTTCGCTGCCTATGTGCGGAAAACTGCCAGGCTGAGAGACAAAGCAGACCTCCTGGTGAATGAAATTAACGCGTATGCTGCTACAGAGACCCCGCATTTAAAGCTGGGCCTGATGAACTTTGCAGATGAGTTTGCCAAACTTCAGGATTATCGACAAGCA…	AGAAACGCCCGGCCTGCCGCGGCGGCGCGAGGGGCGGGCTTTCAGGCTCCCGGCGGCTGCTTGCGCCCCAGCGCGCGCCCAGGCGCCTTGGAATCCCCGTCCTTGGGCCCCCGCAAGGTCCCCGGCCGTGCGCGAGGCAGC	0	0	0	0	0	0	0	0	0;0;0	0;0;0	0;0;0;0	0;0;0;0	-1754.9161	88	Human; Chimp; Bonobo; Gorilla; Orangutan; Gibbon; Rhesus; Crab_eating_macaque; Pig_tailed_macaque; Baboon; Sooty_mangabey; Green_monkey; Golden_snub_nosed_monkey; Black_snub_nosed_monkey; Angolan_colobus; Ugandan_red_Colobus; Marmoset; Mas_night_monkey; Squirrel_monkey; White_faced_sapajou; Tarsier; Bushbaby; Mouse_lemur; Sifaka; Malayan_flying_lemur; Chinese_tree_shrew; Lesser_Egyptian_jerboa; P…
ENST00000269228	-0.6567019660207749	94.23534010946051	7.720670391061453	0.3312483711232734	0.19180633147113602	NPC1	163	556	349	ACG	3.48387096774	55.5555555556	0.12862900792	ACG; 163-556; Rank: 349; cov: 55.56	ENST00000269228.9	18	555	537	18	555	131	NPC1	405	chr18:23586344-23586493	minus	chr18:23586344-23586880	CAGATTCCTTTCAGGTGACTGGGTTGGGAGGAGAAGTCGCTCAGCGTAATTGTCGGAGCCGAAATAAACAGAGACTCCGCGGCCGGGCGGGACCTTACCCGGAAGTCCCCCAGAACAGCACTACCCTTCGCTGAAACCTCGCCCGCCCCCTCCAACCCAGAGACGAAAAGGGAAAGCATCACGGCCAGAAACCGTTGGCACAACTCCACAGATACTCTCCCGGGCCGAGCCAGACTCCATAAGTCCCGCGCCTGGCCCCCGGGGATTGCAGGGGCTGAGGAGAAGGGCAACACGGGGACCTTGAAGCGGGGTCGCGGCGGCGCCCCAGCCCGGGCCAGGGAGTCCCGGCAGCGGCACCTCCCAGAAAGGGCGGAGCCGACGACGCCTTCTTCCTTCCTG…	CAGATTCCTTTCAGGTGACTGGGTTGGGAGGAGAAGTCGCTCAGCGTAATTGTCGGAGCCGAAATAAACAGAGACTCCGCGGCCGGGCGGGACCTTACCCGGAAGTCCCCCAGAACAGCACTACCCTTCGCTGAAACCTCGCCCGCCCCCTCCAACCCAGAGACGAAAAGGGAAAGCATCACGGCCAGAAACCGTTGGCACAACTCCACAGATACTCTCCCGGGCCGAGCCAGACTCCATAAGTCCCGCGCCTGGCCCCCGGGGATTGCAGGGGCTGAGGAGAAGGGCAACACGGGGACCTTGAAGCGGGGTCGCGGCGGCGCCCCAGCCCGGGCCAGGGAGTCCCGGCAGCGGCACCTCCCAGAAAGGGCGGAGCCGACGACGCCTTCTTCCTTCCTG…	0	0	0	0	0	0	0	0	0;0;0	0;0;0	0;0;0;0	0;0;0;0	-2769.2043	101	Human; Chimp; Bonobo; Gorilla; Orangutan; Gibbon; Rhesus; Crab_eating_macaque; Pig_tailed_macaque; Baboon; Drill; Sooty_mangabey; Green_monkey; Proboscis_monkey; Golden_snub_nosed_monkey; Black_snub_nosed_monkey; Angolan_colobus; Ugandan_red_Colobus; Marmoset; Mas_night_monkey; Squirrel_monkey; White_faced_sapajou; Tarsier; Bushbaby; Mouse_lemur; Sifaka; Malayan_flying_lemur; Chinese_tree_shrew; …
ENST00000263780	-0.8236793749903109	176.71495327102804	20.442622950819672	0.3333333333333333	0.2841530054644809	CHMP2B	155	239	350	AAG	0.0	39.130434782600005	0.28209303349	AAG; 155-239; Rank: 350; cov: 39.13	ENST00000263780.8	55	238	183	55	238	28	CHMP2B	88	chr3:87227373-87227522	plus	chr3:87227340-87227522	AGAAGTGACTTCTCCAAAAAGTGTGTTAGTTCCCGGTCACCTGAGCTCCGGGTGACGCGGCTGCGGTAGCTGCGGATACAAGCCTTCCGCGGGTCCTGCCTGGCGACCCCGACCTCCTCCTGCTGTCTCTCCGCTCCGCCACCCCGAACCCGCCAAGGTCCTGTCCTTTTCCTCCTGTCCTTTGCCAGCGTTGGGCCGGACCGGGCCGAGCCGGGCCGCCCGGGCGCAGTCTTTAACCATGGCGTCCCTCTTCAAGAAGAAAACCGTGGATGATGTAATAAAGGAACAGAATCGAGAGTTACGAGGTACACAGAGGGCTATAATCAGAGATCGAGCAGCTTTAGAGAAACAAGAAAAACAGCTGGAATTAGAAATTAAGAAAATGGCCAAGATTGGTAA…	AGAAGTGACTTCTCCAAAAAGTGTGTTAGTTCCCGGTCACCTGAGCTCCGGGTGACGCGGCTGCGGTAGCTGCGGATACAAGCCTTCCGCGGGTCCTGCCTGGCGACCCCGACCTCCTCCTGCTGTCTCTCCGCTCCGCCACCCCGAACCCGCCAAGGTCCTGTCCTTTTCCTCCTGTCCTTTGCCAGCGTTGGGCCGGACCGGGCCGAGCCGGGCCGCCCGGGCGCAGTCTTTAACC	0	0	0	0	0	0	0	0	0;0;0	0;0;0	0;0;0;0	0;0;0;0	-3134.3197	111	Human; Chimp; Bonobo; Gorilla; Orangutan; Gibbon; Rhesus; Crab_eating_macaque; Pig_tailed_macaque; Baboon; Drill; Sooty_mangabey; Green_monkey; Golden_snub_nosed_monkey; Black_snub_nosed_monkey; Angolan_colobus; Ugandan_red_Colobus; Marmoset; Mas_night_monkey; Squirrel_monkey; White_faced_sapajou; Bushbaby; Mouse_lemur; Sifaka; Malayan_flying_lemur; Chinese_tree_shrew; Lesser_Egyptian_jerboa; Pra…
ENST00000369085	-0.6624024702481218	79.1857638888889	19.11764705882353	0.33275462962962965	0.2549019607843137	BAG3	46	307	354	CTG	1.275	51.2195121951	0.263551458918	CTG; 46-307; Rank: 354; cov: 51.22	ENST00000369085.7	0	306	306	0	306	87	BAG3	156	chr10:119651526-119651675	plus	chr10:119651370-119651675	GCGGAGCTCCGCATCCAACCCCGGGCCGCGGCCAACTTCTCTGGACTGGACCAGAAGTTTCTAGCCGGCCAGTTGCTACCTCCCTTTATCTCCTCCTTCCCCTCTGGCAGCGAGGAGGCTATTTCCAGACACTTCCACCCCTCTCTGGCCACGTCACCCCCGCCTTTAATTCATAAAGGTGCCCGGCGCCGGCTTCCCGGACACGTCGGCGGCGGAGAGGGGCCCACGGCGGCGGCCCGGCCAGAGACTCGGCGCCCGGAGCCAGCGCCCCGCACCCGCGCCCCAGCGGGCAGACCCCAACCCAGCATGAGCGCCGCCACCCACTCGCCCATGATGCAGGTGGCGTCCGGCAACGGTGACCGCGACCCTTTGCCCCCCGGATGGGAGATCAAGATCGAC…	GCGGAGCTCCGCATCCAACCCCGGGCCGCGGCCAACTTCTCTGGACTGGACCAGAAGTTTCTAGCCGGCCAGTTGCTACCTCCCTTTATCTCCTCCTTCCCCTCTGGCAGCGAGGAGGCTATTTCCAGACACTTCCACCCCTCTCTGGCCACGTCACCCCCGCCTTTAATTCATAAAGGTGCCCGGCGCCGGCTTCCCGGACACGTCGGCGGCGGAGAGGGGCCCACGGCGGCGGCCCGGCCAGAGACTCGGCGCCCGGAGCCAGCGCCCCGCACCCGCGCCCCAGCGGGCAGACCCCAACCCAGC	0	0	0	0	0	0	0	0	0;0;0	0;0;0	0;0;0;0	0;0;0;0	-1334.0611	92	Human; Chimp; Gorilla; Orangutan; Gibbon; Rhesus; Crab_eating_macaque; Pig_tailed_macaque; Baboon; Sooty_mangabey; Green_monkey; Black_snub_nosed_monkey; Ugandan_red_Colobus; Marmoset; Mas_night_monkey; Squirrel_monkey; White_faced_sapajou; Bushbaby; Mouse_lemur; Sifaka; Malayan_flying_lemur; Chinese_tree_shrew; Lesser_Egyptian_jerboa; Prairie_vole; Chinese_hamster; Prairie_deer_mouse; Mouse; Ryu…
ENST00000377768	0.8679891824131296	9.730864197530863	58.07692307692307	0.1440329218106996	0.3076923076923077	SNX5	266	314	356	GTG	0.0	63.636363636400006	0.826075122482	GTG; 266-314; Rank: 356; cov: 63.64	ENST00000377768.7	196	313	117	196	313	16	SNX5	196	chr20:17968426-17968457+chr20:17968700-17968784	minus	chr20:17968426-17968457+chr20:17968700-17968784	GGCCTCCGCCAACGCGCCACCAGTTAGAGGCAGGGAGTACCTCTCCGAGCGGAAGGGCCGGCGTCTCCGAAGCGCGGGAGCCTCCAAATCGCGCCCTTCTGCTCTCACGAGATCTGGTGACGTCAGCGCTCGCTGCCATCTTGGACTCGGGCTGAGTAATAAATTCCCCCCGCACCGAAACGCGGTCTTTCTCTAGACGCGTCTTGCTGGGAGAGTGTCCGTTGCTTCCCGTCCGTGTCGCGGCCCTGCGGTTGGCGGCCTCCTCGTGGAGCGGAGCAAGGCCAGGCGGCCCCTGCTCGAGTCCCGCGTCGCCATGGCCGCGGTTCCCGAGTTGCTGCAGCAGCAGGAGGAGGACCGCAGCAAGCTGAGATCTGTATCTGTGGACCTGAATGTTGATCC…	GGCCTCCGCCAACGCGCCACCAGTTAGAGGCAGGGAGTACCTCTCCGAGCGGAAGGGCCGGCGTCTCCGAAGCGCGGGAGCCTCCAAATCGCGCCCTTCTGCTCTCACGAGATCTGGTGACGTCAGCGCTCGCTGCCATCTTGGACTCGGGCTGAGTAATAAATTCCCCCCGCACCGAAACGCGGTCTTTCTCTAGACGCGTCTTGCTGGGAGAGTGTCCGTTGCTTCCCGTCCGTGTCGCGGCCCTGCGGTTGGCGGCCTCCTCGTGGAGCGGAGCAAGGCCAGGCGGCCCCTGCTCGAGTCCCGCGTCGCC	0	0	0	0	0	0	0	0	0;0;0	0;0;0	0;0;0;0	0;0;0;0	-2221.071	116	Human; Chimp; Bonobo; Gorilla; Orangutan; Gibbon; Rhesus; Crab_eating_macaque; Pig_tailed_macaque; Baboon; Drill; Sooty_mangabey; Green_monkey; Golden_snub_nosed_monkey; Black_snub_nosed_monkey; Angolan_colobus; Ugandan_red_Colobus; Marmoset; Mas_night_monkey; Squirrel_monkey; White_faced_sapajou; Tarsier; Bushbaby; Mouse_lemur; Sifaka; Malayan_flying_lemur; Chinese_tree_shrew; Lesser_Egyptian_je…
ENST00000374279	-0.9253793575255802	74.43037974683544	10.573333333333334	0.3324894514767933	0.19333333333333333	UGCG	409	451	357	TTG	0.0	77.7777777778	0.210106029014	TTG; 409-451; Rank: 357; cov: 77.78	ENST00000374279.3	0	450	450	0	450	14	UGCG	300	chr9:111897066-111897215	plus	chr9:111896766-111897215	GGGGGCGGGACGCGCCGAGGAGTGGGGCGCGAGCCGCCGGTTTTGATTAGTGCGCGGAGCTGCGGCGGTGGAGCTGCTCGGCCGGGAGCCCGGCGGCGAGACGGAGAGGCGGCGGAGGTGCCCGCGCGCAGGGTCTGGTGGGCGGCCGCGAGGCTCGGGAGAGGCGAACCGGAGCGCGGGACCGCGGTCGCCCCGACCAGAGCCGGGAGACCGCAGCACCCGCAGCCGCCCGCGAGCGCGCCGAAGACAGCGCGCAGGCGAGAGCGCGCGGGCGGGGGCGCGCAGGCCCTGCCCGCCCCTTCCGTCCCCACCCCCCTCCGCCCTTTCCTCTCCCCACCTTCCTCTCGCCTCCCGCGCCCCCGCACCGGGCGCCCACCCTGTCCTCCTCCTGCGGGAGCG…	GGGGGCGGGACGCGCCGAGGAGTGGGGCGCGAGCCGCCGGTTTTGATTAGTGCGCGGAGCTGCGGCGGTGGAGCTGCTCGGCCGGGAGCCCGGCGGCGAGACGGAGAGGCGGCGGAGGTGCCCGCGCGCAGGGTCTGGTGGGCGGCCGCGAGGCTCGGGAGAGGCGAACCGGAGCGCGGGACCGCGGTCGCCCCGACCAGAGCCGGGAGACCGCAGCACCCGCAGCCGCCCGCGAGCGCGCCGAAGACAGCGCGCAGGCGAGAGCGCGCGGGCGGGGGCGCGCAGGCCCTGCCCGCCCCTTCCGTCCCCACCCCCCTCCGCCCTTTCCTCTCCCCACCTTCCTCTCGCCTCCCGCGCCCCCGCACCGGGCGCCCACCCTGTCCTCCTCCTGCGGGAGCG…	0	0	0	0	0	0	0	0	0;0;0	0;0;0	0;0;0;0	0;0;0;0	-885.1633	100	Human; Chimp; Bonobo; Gorilla; Orangutan; Gibbon; Rhesus; Crab_eating_macaque; Pig_tailed_macaque; Baboon; Drill; Sooty_mangabey; Green_monkey; Golden_snub_nosed_monkey; Black_snub_nosed_monkey; Angolan_colobus; Ugandan_red_Colobus; Marmoset; Mas_night_monkey; White_faced_sapajou; Bushbaby; Mouse_lemur; Sifaka; Malayan_flying_lemur; Chinese_tree_shrew; Lesser_Egyptian_jerboa; Prairie_vole; Chines…
ENST00000370238	-0.6040612368579583	200.85090909090908	32.05194805194805	0.3321212121212121	0.2380952380952381	GCLM	176	248	358	CTG	2.0	42.1052631579	0.101587301587	CTG; 176-248; Rank: 358; cov: 42.11	ENST00000370238.7	16	247	231	16	247	24	GCLM	97	chr1:93909164-93909313	minus	chr1:93909164-93909394	GCTGCGGCCGCAGTAGCCGGAGCCGGAGCCGCAGCCACCGGTGCCTTCCTTTCCCGCCGCCGCCCAGCCGCCGTCCGGCCTCCCTCGGGCCCGAGCGCAGACCAGGCTCCAGCCGCGCGGCGCCGGCAGCCTCGCGCTCCCTCTCGGGTCTCTCTCGGGCCTCGGGCACCGCGTCCTGTGGGGCGGCCGCCTGCCTGCCCGCCCGCCCGCAGCCCCTTCGCTGCGCGGCCCCTGGGCGGCCGCTGCCATGGGCACCGACAGCCGCGCGGCCAAGGCGCTCCTGGCGCGGGCCCGCACCCTGCACCTGCAGACGGGGAACCTGCTGAACTGGGGCCGCCTGCGGAAGAAGTGCCCGTCCACGCACAGCGAGGAGCTTCATGATTGTATCCAAAAAACCTT…	GCTGCGGCCGCAGTAGCCGGAGCCGGAGCCGCAGCCACCGGTGCCTTCCTTTCCCGCCGCCGCCCAGCCGCCGTCCGGCCTCCCTCGGGCCCGAGCGCAGACCAGGCTCCAGCCGCGCGGCGCCGGCAGCCTCGCGCTCCCTCTCGGGTCTCTCTCGGGCCTCGGGCACCGCGTCCTGTGGGGCGGCCGCCTGCCTGCCCGCCCGCCCGCAGCCCCTTCGCTGCGCGGCCCCTGGGCGGCCGCTGCC	0	0	0	0	0	0	0	0	0;0;0	0;0;0	0;0;0;0	0;0;0;0	-1206.3207	76	Human; Chimp; Gorilla; Orangutan; Gibbon; Rhesus; Crab_eating_macaque; Pig_tailed_macaque; Baboon; Sooty_mangabey; Green_monkey; Proboscis_monkey; Golden_snub_nosed_monkey; Black_snub_nosed_monkey; Ugandan_red_Colobus; Marmoset; Mas_night_monkey; White_faced_sapajou; Bushbaby; Mouse_lemur; Sifaka; Lesser_Egyptian_jerboa; Prairie_vole; Mouse; Ryukyu_mouse; Shrew_mouse; Rat; Mongolian_gerbil; Upper…
[truncated: 3,172 more rows]
