# Supplementary material for: Thousands of human non-AUG extended proteoforms lack evidence of evolutionary selection among mammals
Source: Nat Commun. 2022 Dec 23;13:7910. doi: 10.1038/s41467-022-35595-6 (PMC9789052; doi:10.1038/s41467-022-35595-6)
Supplement: Supplementary file 6 — Supplementary Data 3 [file 41467_2022_35595_MOESM6_ESM.xlsx]

## Sheet: Ivanov et al un_28
28 genes with predicted nonAUG extensions from [Ivanov I et al 2011] which extensions have not been annotated in gencode35 and 5’UTRs of transcripts in gencode are the same as in Refseq
tr_id	gene	refseq_id	cds_find	nte_find	biotype	tag
ENST00000374935.7	EIF4G3	NM_003760.4	-1	61	protein_coding	basic,appris_alternative_2
ENST00000602326.5	EIF4G3	NM_003760.4	-1	23	protein_coding	basic,appris_alternative_2,CCDS
ENST00000400422.6	EIF4G3	NM_003760.4	-1	20	protein_coding	basic,appris_alternative_2,CCDS
ENST00000369512.3	NGF	NM_002506.3	-1	50	protein_coding	basic,MANE_Select,appris_principal_1,CCDS
ENST00000676038.1	NGF	NM_002506.3	-1	144	protein_coding	basic,appris_principal_1,CCDS
ENST00000357325.10	HDGF	NM_004494.3	-1	96	protein_coding	basic,MANE_Select,appris_principal_1,CCDS
ENST00000537739.5	HDGF	NM_004494.3	-1	19	protein_coding	basic,appris_principal_1,CCDS
ENST00000368061.3	VANGL2	NM_020335.3	-1	352	protein_coding	basic,MANE_Select,appris_principal_1,CCDS
ENST00000272520.4	C1QL2	NM_182528.4	-1	380	protein_coding	basic,MANE_Select,appris_principal_1,CCDS
ENST00000671876.2	MFSD4B	NM_153369.3	-1	200	protein_coding	basic,appris_principal_1,CCDS
ENST00000368847.5	MFSD4B	NM_153369.3	-1	151	protein_coding	basic
ENST00000672554.1	MFSD4B	NM_153369.3	-1	42	protein_coding	RNA_Seq_supported_only,basic
ENST00000367651.4	CITED2	NM_006079.5	-1	181	protein_coding	basic,MANE_Select,appris_principal_3,CCDS
ENST00000618718.1	CITED2	NM_006079.5	-1	138	protein_coding	basic
ENST00000388761.4	UFSP1	NM_001015072.4	-1	189	protein_coding	basic,MANE_Select,CCDS
ENST00000397091.9	FGFR1	NM_023110.3	-1	620	protein_coding	non_canonical_conserved,basic,appris_alternative_1,CCDS
ENST00000341462.8	FGFR1	NM_023110.3	-1	813	protein_coding	basic
ENST00000619564.3	FGFR1	NM_023110.3	-1	813	protein_coding	basic
ENST00000447712.7	FGFR1	NM_023110.3	-1	614	protein_coding	non_canonical_conserved,basic,MANE_Select,appris_principal_3,CCDS
ENST00000532791.5	FGFR1	NM_023110.3	-1	601	protein_coding	alternative_5_UTR,basic,appris_alternative_1,CCDS
ENST00000356207.9	FGFR1	NM_023110.3	-1	595	protein_coding	non_canonical_conserved,basic,CCDS
ENST00000335922.9	FGFR1	NM_023110.3	-1	600	protein_coding	basic,CCDS
ENST00000326324.10	FGFR1	NM_023110.3	-1	595	protein_coding	non_canonical_conserved,basic,CCDS
ENST00000439587.6	TMEM8B	NM_001042589.2	-1	206	protein_coding	basic,CCDS
ENST00000650015.1	TMEM8B	NM_001042589.2	-1	130	protein_coding	basic,appris_principal_1,CCDS
ENST00000377991.9	TMEM8B	NM_001042589.2	-1	130	protein_coding	basic,appris_principal_1,CCDS
ENST00000377988.6	TMEM8B	NM_001042589.2	-1	421	protein_coding	basic,appris_principal_1,CCDS
ENST00000298943.4	C1QL3	NM_001010908.2	-1	718	protein_coding	basic,MANE_Select,appris_principal_1,CCDS
ENST00000334310.10	TEAD1	NM_021961.6	-1	92	protein_coding	basic,appris_principal_1
ENST00000300022.8	YPEL4	NM_145008.3	-1	307	protein_coding	basic,MANE_Select,appris_principal_1,CCDS
ENST00000524669.5	YPEL4	NM_145008.3	-1	2618	protein_coding	alternative_5_UTR,basic,appris_principal_1,CCDS
ENST00000534711.5	YPEL4	NM_145008.3	-1	212	protein_coding	alternative_5_UTR,basic,appris_principal_1,CCDS
ENST00000543304.5	STARD10	NM_006645.2	-1	367	protein_coding	basic,appris_principal_1,CCDS
ENST00000334805.10	STARD10	NM_006645.2	-1	818	protein_coding	alternative_5_UTR,basic,appris_principal_1,CCDS
ENST00000538536.5	STARD10	NM_006645.2	-1	780	protein_coding	basic
ENST00000545082.5	STARD10	NM_006645.2	-1	190	protein_coding	basic
ENST00000264021.8	IFT46	NM_020153.3	-1	112	protein_coding	basic,MANE_Select,appris_alternative_2,CCDS
ENST00000264020.6	IFT46	NM_020153.3	-1	216	protein_coding	basic,appris_principal_3,CCDS
ENST00000530872.5	IFT46	NM_020153.3	-1	98	protein_coding	dotter_confirmed,basic
ENST00000423158.4	NTF3	NM_001102654.2	-1	148	protein_coding	basic,MANE_Select,appris_alternative_1,CCDS
ENST00000334221.5	C1QL4	NM_001008223.2	-1	618	protein_coding	basic,MANE_Select,appris_principal_1,CCDS
ENST00000451782.7	TLE3	NM_005078.4	-1	963	protein_coding	basic,MANE_Select,appris_alternative_1,CCDS
ENST00000558939.5	TLE3	NM_005078.4	-1	1222	protein_coding	basic,appris_principal_4,CCDS
ENST00000627388.2	TLE3	NM_005078.4	-1	963	protein_coding	basic
ENST00000317509.12	TLE3	NM_005078.4	-1	946	protein_coding	basic,CCDS
ENST00000557997.5	TLE3	NM_005078.4	-1	934	protein_coding	basic,appris_alternative_1,CCDS
ENST00000424439.3	NHLRC4	NM_176677.3	-1	180	protein_coding	alternative_5_UTR,basic,MANE_Select,appris_principal_1,CCDS
ENST00000540585.1	NHLRC4	NM_176677.3	-1	155	protein_coding	basic,appris_principal_1,CCDS
ENST00000603017.2	RASL10B	NM_033315.4	-1	288	protein_coding	basic,MANE_Select,appris_principal_1,CCDS
ENST00000341249.11	METTL23	NM_001080510.4	-1	172	protein_coding	basic,MANE_Select,appris_principal_1,CCDS
ENST00000588783.5	METTL23	NM_001080510.4	-1	168	protein_coding	basic
ENST00000221730.8	EPHX3	NM_024794.3	-1	126	protein_coding	alternative_5_UTR,basic,MANE_Select,appris_principal_1,CCDS
ENST00000648319.1	KCNN4	NM_002250.3	-1	37	protein_coding	CAGE_supported_TSS,basic,MANE_Select,appris_principal_1,CCDS
ENST00000615047.4	KCNN4	NM_002250.3	-1	321	protein_coding	basic
ENST00000427476.4	CYTH2	NM_017457.5	-1	165	protein_coding	basic,appris_alternative_1
ENST00000452733.7	CYTH2	NM_017457.5	-1	4	protein_coding	basic,MANE_Select,appris_principal_3,CCDS
ENST00000358293.7	FAM217B	NM_022106.3	-1	241	protein_coding	basic,appris_principal_1,CCDS
ENST00000360816.8	FAM217B	NM_022106.3	-1	175	protein_coding	alternative_5_UTR,basic,MANE_Select,appris_principal_1,CCDS
ENST00000216127.5	RASD2	NM_014310.4	-1	358	protein_coding	basic,MANE_Select,appris_principal_1,CCDS
ENST00000445983.5	CITED1	NM_001144886.2	-1	104	protein_coding	basic,appris_principal_3,CCDS
ENST00000651998.1	CITED1	NM_001144886.2	-1	104	protein_coding	basic,MANE_Select,appris_principal_3,CCDS
ENST00000373619.7	CITED1	NM_001144886.2	-1	177	protein_coding	basic,appris_principal_3,CCDS
ENST00000246139.9	CITED1	NM_001144886.2	-1	525	protein_coding	alternative_5_UTR,basic,appris_principal_3,CCDS
ENST00000394363.5	ENOX2	NM_006375.3	-1	319	protein_coding	basic,appris_alternative_2,CCDS

## Sheet: Ivanov et al diff_utr
7 genes with predicted nonAUG extensions from [Ivanov I et al 2011] which extensions have not been annotated in gencode35 and 5’UTRs of transcripts in gencode are different from Refseq
refseq_id	gene
NM_025160.6	WDR26
NM_152283.4	ZFP62
NM_000314.8	PTEN
NM_003252.3	TIAL1
NM_006688.5	ANKRD42
NM_182603.4	C1QL1
NM_001037335.2	HELZ2

## Sheet: Ivanov et al reidentification o
tr_id	gene	PhyloCSF120score_50codons	len_of_real_ext_in_codons
ENST00000373471.8	FNDC5	2051.07	75
ENST00000479764.6	OAZ3	-139.714	48
ENST00000400999.6	OAZ3	-139.714	48
ENST00000305943.8	RNF187	-742.616	109
ENST00000418194.6	SP3	350.151	217
ENST00000652005.1	SP3	350.151	217
ENST00000393716.6	NR1I2	-625.41	55
ENST00000466380.5	NR1I2	-625.41	55
ENST00000338863.12	TEAD3	1626.53	65
ENST00000639578.2	TEAD3	1626.53	65
ENST00000372067.7	VEGFA	-708.633	180
ENST00000672860.2	VEGFA	-708.633	180
ENST00000506618.4	PRPS1L1	2024.71	67
ENST00000359396.8	TRPV6	-1512.05	40
ENST00000265806.11	R3HCC1	-885.18	187
ENST00000621592.7	MYC	-164.942	15
ENST00000634734.2	BAG1	-1026.57	71
ENST00000526148.5	EIF4G2	522.568	206
ENST00000525681.5	EIF4G2	522.568	206
ENST00000339995.10	EIF4G2	522.568	206
ENST00000396525.6	EIF4G2	522.568	206
ENST00000452863.9	WT1	-877.241	73
ENST00000332351.8	WT1	-877.241	73
ENST00000448076.8	WT1	-877.241	73
ENST00000358409.6	TEAD4	2394.76	73
ENST00000359864.7	TEAD4	2394.76	73
ENST00000381140.9	GTF3A	1635.47	235
ENST00000566435.3	NPW	-111.543	52
ENST00000333751.6	KCTD11	109.024	39
ENST00000641389.1	NFKBID	-397.788	142
ENST00000270458.2	CACNG8	1223.76	34
ENST00000375862.6	HCK	-1389.36	21
ENST00000375852.3	HCK	-1389.36	21
ENST00000403230.2	DDX17	421.953	79
ENST00000396821.7	DDX17	421.953	79
ENST00000672916.1	YPEL2	521.84	33
ENST00000672036.1	YPEL1	-756.581	35

## Sheet: Overlap with Yeom et al
Predicted non-AUG extensions from Lee, 2012, PMC4014282
tr_id	gene	start_codon	peptide	pos_relative_to_TIS	type	Set
NM_000034	ALDOA	CTG	MDFQGR	-57	n-term-ext
NM_001199697	BAG6	ACG	MEVAVGGR	-36	n-term-ext	RiboSET
NM_001143985	BANF1	GTG	MEESSSGLR	-42	n-term-ext
NM_004396	DDX5	ATT	MDAMSGYSSDR	-9	n-term-ext
NM_004461	FARSA	CTG	MEGVMADGQVAELLLR	-12	n-term-ext
NM_004860	FXR2	GTG	AETKAAAADGER	-219	n-term-ext	PhyloSET, RiboSET
NM_004494	HDGF	GTG	AAPELGPGATIEAGAAR	-150	n-term-ext	RiboSET
NM_004494	HDGF	ATT	MEFQTQTTAR	-255	n-term-ext	RiboSET
NM_003510	HIST1H2AK	CTG	MELAGNAAR	190	n-term-trunc
NM_006805	HNRNPA0	ACG	AATAKPR	-61	n-term-ext	PhyloSET, RiboSET
NM_001199155	KAT7	ACG	MEPAGATVPAAAAAAR	-78	n-term-ext	RiboSET
NM_199187	KRT18	AAG	MIIEDLR	391	n-term-trunc
NM_004539	NARS	ACG	ASVLQSVSLEVTR	-54	n-term-ext	RiboSET
NM_000269	NME1	CTG	MEGTMANCER	-12	n-term-ext
NM_145886	PIDD	ATG	SGLQGPSVGDGCNGGGAR	-31	overlapping uORF
NM_002675	PML	CTG	GSMEPAPAR	-9	n-term-ext
NM_001008709	PPP1CA	CTG	MDSIIGR	25	n-term-trunc
NM_006267	RANBP2	GTG	ATAAGLSAGLTR	-64	n-term-ext
NM_001098426	SMARCD2	CTG	MDPESPGQER	-218	overlapping uORF
NM_001040011	SWI5	CTG	MDPLAPLNPLIR	196	n-term-trunc
NM_032796	SYAP1	GTG	MESKATSAR	-72	n-term-ext	RiboSET
NM_014501	UBE2S	ACG	SEAAGSGAGPPGPLQGR	-144	n-term-ext
NM_001166221	UTP14A	CTG	AAEMTANR	-12	n-term-ext

## Sheet: Overlap with Van Damme et al
tr_id1	pos_to_CDS	gene	nt_seq	class
ENST00000571732	-102	YWHAE	GCTATGGATGATCGAGAGGATCTGGTGTACCAGGCGAAGCTGGCCGAGCAGGCTGAGCGA	RiboSET		nt_seq = nucleotide sequence corresponding to peptide that supports extension
ENST00000573026	-3	YWHAE	GCTATGGATGATCGAGAGGATCTGGTGTACCAGGCGAAGCTGGCCGAGCAGGCTGAGCGA	RiboSET		pos_to_CDS = relative position of extension to CDS (in nt)
ENST00000264335	-3	YWHAE	GCTATGGATGATCGAGAGGATCTGGTGTACCAGGCGAAGCTGGCCGAGCAGGCTGAGCGA	RiboSET
ENST00000573196	-3	YWHAE	GCTATGGATGATCGAGAGGATCTGGTGTACCAGGCGAAGCTGGCCGAGCAGGCTGAGCGA	RiboSET
ENST00000575977	-3	YWHAE	GCTATGGATGATCGAGAGGATCTGGTGTACCAGGCGAAGCTGGCCGAGCAGGCTGAGCGA	RiboSET
ENST00000537739	-147	HDGF	GCCGCGCCGGAGCTCGGGCCGGGGGCCACCATCGAGGCGGGGGCCGCGCGA	RiboSET
ENST00000357325	-147	HDGF	GCCGCGCCGGAGCTCGGGCCGGGGGCCACCATCGAGGCGGGGGCCGCGCGA	RiboSET
ENST00000574444	-96	C1QBP	AGCGGGCTAAACCCACGAGACAAAGCTTTTGTTGATTTCCTGAGTGATGAAATTAAGGAGGAAAGA	RiboSET
ENST00000368694	-54	CHTOP	GCAGCCCCGGGAGGAGCACTGGCGTCTGTTTCCTTCGATTCTCGG	RiboSET
ENST00000403433	-54	CHTOP	GCAGCCCCGGGAGGAGCACTGGCGTCTGTTTCCTTCGATTCTCGG	RiboSET
ENST00000368690	-54	CHTOP	GCAGCCCCGGGAGGAGCACTGGCGTCTGTTTCCTTCGATTCTCGG	RiboSET
ENST00000614256	-54	CHTOP	GCAGCCCCGGGAGGAGCACTGGCGTCTGTTTCCTTCGATTCTCGG	RiboSET
ENST00000415109	-81	GDI1	GCGGCGGCGGCGGTGGCGGCGGCGACTGCTGCGGTGAAGGAG	RiboSET
ENST00000445564	-81	GDI1	GCGGCGGCGGCGGTGGCGGCGGCGACTGCTGCGGTGAAGGAG	RiboSET
ENST00000434049	-81	GDI1	GCGGCGGCGGCGGTGGCGGCGGCGACTGCTGCGGTGAAGGAG	RiboSET
ENST00000574444	-93	C1QBP	GGGCTAAACCCACGAGACAAAGCTTTTGTTGATTTCCTGAGTGATGAAATTAAGGAGGAAAGA	RiboSET
ENST00000307741	-108	THOP1	GCGGCGGTGGCGGCGGTTGGGCCGAGGCAGGCGGCCTCAGTGGCCGAG	RiboSET
ENST00000415109	-81	GDI1	GCGGCGGCGGCGGTGGCGGCGGCGACTGCTGCGGTGAAGGAGGAGGAGGAGCCGAGCGGGCGC	RiboSET
ENST00000445564	-81	GDI1	GCGGCGGCGGCGGTGGCGGCGGCGACTGCTGCGGTGAAGGAGGAGGAGGAGCCGAGCGGGCGC	RiboSET
ENST00000434049	-81	GDI1	GCGGCGGCGGCGGTGGCGGCGGCGACTGCTGCGGTGAAGGAGGAGGAGGAGCCGAGCGGGCGC	RiboSET
ENST00000477828	-48	BTF3L4	CGCGTGCTGGTGTTGGAGGACCCTCCCTGCTTCAGATTTACCAACAGCATGAATCAAGAAAAGTTAGCCAAACTTCAGGCTCAGGTCCGG	RiboSET
ENST00000484036	-48	BTF3L4	CGCGTGCTGGTGTTGGAGGACCCTCCCTGCTTCAGATTTACCAACAGCATGAATCAAGAAAAGTTAGCCAAACTTCAGGCTCAGGTCCGG	RiboSET
ENST00000313334	-48	BTF3L4	CGCGTGCTGGTGTTGGAGGACCCTCCCTGCTTCAGATTTACCAACAGCATGAATCAAGAAAAGTTAGCCAAACTTCAGGCTCAGGTCCGG	RiboSET
ENST00000489308	-48	BTF3L4	CGCGTGCTGGTGTTGGAGGACCCTCCCTGCTTCAGATTTACCAACAGCATGAATCAAGAAAAGTTAGCCAAACTTCAGGCTCAGGTCCGG	RiboSET
ENST00000571058	-30	RPA1	GCCAGGCCTCGCTTGGGACCATGGGCCATCATGCAGAAGGGGGATACAAACATAAAGCCCATCCTCCAAGTCATCAACATCCGT	RiboSET
ENST00000521688	-24	ENY2	AAGGGACGGCCCTCGCCCGCGGTGATGGTGGTTAGCAAGATGAACAAAGATGCGCAGATGAGA	PhyloSET
ENST00000517311	-24	ENY2	AAGGGACGGCCCTCGCCCGCGGTGATGGTGGTTAGCAAGATGAACAAAGATGCGCAGATGAGA	PhyloSET
ENST00000523335	-24	ENY2	AAGGGACGGCCCTCGCCCGCGGTGATGGTGGTTAGCAAGATGAACAAAGATGCGCAGATGAGA	PhyloSET
ENST00000357865	-18	STMN1	GCTTGTCTTCTATTCACCATGGCTTCTTCTGATATCCAGGTGAAAGAACTGGAGAAGCGT	RiboSET
ENST00000446334	-18	STMN1	GCTTGTCTTCTATTCACCATGGCTTCTTCTGATATCCAGGTGAAAGAACTGGAGAAGCGT	RiboSET
ENST00000399728	-18	STMN1	GCTTGTCTTCTATTCACCATGGCTTCTTCTGATATCCAGGTGAAAGAACTGGAGAAGCGT	RiboSET
ENST00000374291	-18	STMN1	GCTTGTCTTCTATTCACCATGGCTTCTTCTGATATCCAGGTGAAAGAACTGGAGAAGCGT	RiboSET
ENST00000426559	-18	STMN1	GCTTGTCTTCTATTCACCATGGCTTCTTCTGATATCCAGGTGAAAGAACTGGAGAAGCGT	RiboSET
ENST00000455785	-18	STMN1	GCTTGTCTTCTATTCACCATGGCTTCTTCTGATATCCAGGTGAAAGAACTGGAGAAGCGT	RiboSET
ENST00000417119	-237	ZMYM1	TCAAGGTCGAAGAAATGGAGATTTATAGAA	RiboSET
ENST00000477828	-9	BTF3L4	ACCAACAGCATGAATCAAGAAAAGTTAGCCAAACTTCAGGCTCAGGTCCGG	RiboSET
ENST00000484036	-9	BTF3L4	ACCAACAGCATGAATCAAGAAAAGTTAGCCAAACTTCAGGCTCAGGTCCGG	RiboSET
ENST00000313334	-9	BTF3L4	ACCAACAGCATGAATCAAGAAAAGTTAGCCAAACTTCAGGCTCAGGTCCGG	RiboSET
ENST00000489308	-9	BTF3L4	ACCAACAGCATGAATCAAGAAAAGTTAGCCAAACTTCAGGCTCAGGTCCGG	RiboSET
ENST00000539281	-63	GSTO1	ACGCTCTGGACCGGAAGCGCGCCCCCGGGGCCGGTCCCGGAGGGCTCGATCCGC	RiboSET
ENST00000557530	-81	CKB	CCGGCCGCCCGCCACAACGCACTGAAGCTGCGC	RiboSET
ENST00000567743	-54	NAE1	CTGGTGGCGGCGCTCCGCAGGGGCTCGGCTGTTTTCCGCGCGGCAGGCGCGGCCATGGCGCAGCTGGGAAAGCTGCTCAAGGAGCAGAAGTACGACCGG	RiboSET
ENST00000565535	-54	NAE1	CTGGTGGCGGCGCTCCGCAGGGGCTCGGCTGTTTTCCGCGCGGCAGGCGCGGCCATGGCGCAGCTGGGAAAGCTGCTCAAGGAGCAGAAGTACGACCGG	RiboSET
ENST00000290810	-54	NAE1	CTGGTGGCGGCGCTCCGCAGGGGCTCGGCTGTTTTCCGCGCGGCAGGCGCGGCCATGGCGCAGCTGGGAAAGCTGCTCAAGGAGCAGAAGTACGACCGG	RiboSET
ENST00000563185	-54	NAE1	CTGGTGGCGGCGCTCCGCAGGGGCTCGGCTGTTTTCCGCGCGGCAGGCGCGGCCATGGCGCAGCTGGGAAAGCTGCTCAAGGAGCAGAAGTACGACCGG	RiboSET
ENST00000563253	-54	NAE1	CTGGTGGCGGCGCTCCGCAGGGGCTCGGCTGTTTTCCGCGCGGCAGGCGCGGCCATGGCGCAGCTGGGAAAGCTGCTCAAGGAGCAGAAGTACGACCGG	RiboSET
ENST00000569348	-54	NAE1	CTGGTGGCGGCGCTCCGCAGGGGCTCGGCTGTTTTCCGCGCGGCAGGCGCGGCCATGGCGCAGCTGGGAAAGCTGCTCAAGGAGCAGAAGTACGACCGG	RiboSET
ENST00000359087	-54	NAE1	CTGGTGGCGGCGCTCCGCAGGGGCTCGGCTGTTTTCCGCGCGGCAGGCGCGGCCATGGCGCAGCTGGGAAAGCTGCTCAAGGAGCAGAAGTACGACCGG	RiboSET
ENST00000569388	-54	NAE1	CTGGTGGCGGCGCTCCGCAGGGGCTCGGCTGTTTTCCGCGCGGCAGGCGCGGCCATGGCGCAGCTGGGAAAGCTGCTCAAGGAGCAGAAGTACGACCGG	RiboSET
ENST00000576448	-15	LRRC59	TCAGCCGGCGTTACCATGACCAAGGCCGGTAGCAAGGGCGGGAACCTCCGC	RiboSET
ENST00000595957	-279	UBE2M	CCAGAGTTGGCGAGGCAGAAGAAGGAGGAGGAGTCGGCGGGCGGCACCAAGGGCAGCAGCAAGAAGGCGTCGGCGGCGCAGCTGCGG	RiboSET
ENST00000540494	-12	PDIA6	CTATCTAATTATATGATCTTAGGTCTGGTGAGCTGTACCTTCTTTCTGGCAGTGAATGGTCTGTATTCCTCTAGTGATGATGTGATCGAATTAACTCCATCGAATTTCAACCGA	RiboSET
ENST00000356674	-57	HNRNPA2B1	AGATCTCTCTCATCTCGCTCGGCTGCGGGAAATCGGGCTGAA	RiboSET
ENST00000354667	-57	HNRNPA2B1	AGATCTCTCTCATCTCGCTCGGCTGCGGGAAATCGGGCTGAA	RiboSET
ENST00000360787	-57	HNRNPA2B1	AGATCTCTCTCATCTCGCTCGGCTGCGGGAAATCGGGCTGAA	RiboSET
ENST00000618183	-57	HNRNPA2B1	AGATCTCTCTCATCTCGCTCGGCTGCGGGAAATCGGGCTGAA	RiboSET
