# Supplementary material for: Thousands of human non-AUG extended proteoforms lack evidence of evolutionary selection among mammals
Source: Nat Commun. 2022 Dec 23;13:7910. doi: 10.1038/s41467-022-35595-6 (PMC9789052; doi:10.1038/s41467-022-35595-6)
Supplement: Supplementary file 7 — Supplementary Data 4 [file 41467_2022_35595_MOESM7_ESM.xlsx]

## Sheet: Sheet1
tr_id	codon	pos_of_codon	TIS	cdsAUG_TIS	TIS_score	gene	cdsAUG_TIS_ext	TISscore_AUG
ENST00000379389.4	ATC	97	ACUCAUCU	AGCCAUGG	0.5	ISG15	ACAGCCAUGGG	100
ENST00000349431.10	ACG	172	GACUACGG	AGAGAUGA	5.5	UBE2J2	GGAGAGAUGAG	80
ENST00000338370.7	ATT	104	CGCGAUUC	GACCAUGC	2.3	AURKAIP1	CAGACCAUGCU	94
ENST00000235310.7	GTG	860	GUCGGUGG	AAGGAUGA	0.6	MAD2L2	GGAAGGAUGAC	91
ENST00000356634.7	GTG	62	CAGCGUGA	CGAGAUGU	4.6	KDM1A	CCCGAGAUGUU	99
ENST00000374612.5	CTG	70	CGCGCUGA	UAAAAUGG	3.6	HNRNPR	AAUAAAAUGGC	109
ENST00000617979.4	GTG	70	AAGCGUGG	UGCCAUGG	5.6	GALE	GGUGCCAUGGC	106
ENST00000399728.5	TTG	319	CCAGUUGA	CACCAUGG	0.8	STMN1	UUCACCAUGGC	108
ENST00000321265.9	GTG	87	UAGAGUGC	CGCGAUGG	1.1	NUDC	GGCGCGAUGGG	89
ENST00000327300.11	CTG	86	CGCUCUGC	CCAGAUGC	1.6	KHDRBS1	UCCCAGAUGCA	100
ENST00000373493.9	ACG	120	CGCAACGC	CGCCAUGG	3.7	RBBP4	CCCGCCAUGGC	97
ENST00000373477.8	CTG	879	CGGGCUGA	AGCCAUGG	4	YARS	GGAGCCAUGGG	97
ENST00000521580.2	CTG	115	CGCACUGG	UGUCAUGU	50.4	SMIM12	GAUGUCAUGUG	88
ENST00000611874.4	AAG	389	CAGGAAGA	UAAAAUGA	0.6	ZMYM1	ACUAAAAUGAA	90
ENST00000357214.5	GTG	36	CAAGGUGG	AGACAUGU	9.6	SFPQ	ACAGACAUGUC	82
ENST00000321358.11	CTG	43	AGCCCUGA	AACCAUGA	2.3	YBX1	GCAACCAUGAG	84
ENST00000371655.3	CTG	156	GGUCCUGC	CGCGAUGG	0.6	RAB3B	UCCGCGAUGGC	102
ENST00000313334.12	GTG	223	CCGCGUGC	CAGCAUGA	0.4	BTF3L4	AACAGCAUGAA	77
ENST00000302118.5	GTG	80	GGCAGUGA	CCUCAUGG	0.8	PCSK9	GCCCUCAUGGG	98
ENST00000371222.3	CTG	1191	AGCCCUGU	UUCUAUGA	3.3	JUN	UGUUCUAUGAC	58
ENST00000370986.8	GTG	377	AGCCGUGG	CAAUAUGA	3.9	GADD45A	UGCAAUAUGAC	104
ENST00000370938.7	CTG	93	UCGACUGG	CAGCAUGC	2.3	CTH	UUCAGCAUGCA	119
ENST00000370544.9	CTG	645	UUUCCUGC	GACCAUGG	0.3	LMO4	CAGACCAUGGU	74
ENST00000370238.7	CTG	175	CGUCCUGU	UGCCAUGG	4.2	GCLM	GCUGCCAUGGG	91
ENST00000334047.11	CTG	77	CCCUCUGG	AGACAUGG	8.6	F3	GUAGACAUGGA	77
ENST00000370109.7	ACG	74	ACCUACGA	UGAAAUGC	0.5	DPH5	UUUGAAAUGCU	97
ENST00000370035.7	ACG	13	CCAGACGG	CACGAUGA	2.5	FAM102B	CUCACGAUGAU	113
ENST00000369799.9	AAG	226	UCAGAAGC	GGGAAUGU	0.3	AHCYL1	CGGGGAAUGUC	83
ENST00000413052.6	ATT	348	UUUCAUUU	CGCGAUGC	0.3	MOV10	GCCGCGAUGCC	62
ENST00000271715.6	AAG	261	CUUUAAGG	GAGCAUGG	0.6	POGZ	AGGAGCAUGGC	126
ENST00000368811.7	AAG	348	UUACAAGA	CAAAAUGC	0.3	S100A10	ACCAAAAUGCC	79
ENST00000368694.7	GTG	252	AGCCGUGG	GAAGAUGG	3.9	CHTOP	UCGAAGAUGGC	123
ENST00000356955.6	CTG	56	CGCGCUGU	UGCCAUGC	5.1	ADAM15	GCUGCCAUGCG	73
ENST00000361168.9	ATC	39	CGCCAUCA	AACGAUGC	3.6	CLK2	AGAACGAUGCC	69
ENST00000368216.8	CTG	570	AGUACUGA	CGGGAUGC	1.4	RRNAD1	CCCGGGAUGCC	66
ENST00000357325.9	ATT	60	AGCAAUUG	CGCCAUGU	2.1	HDGF	CCCGCCAUGUC	76
ENST00000367879.8	AGG	114	AGGAAGGC	AACCAUGG	0.2	UCK2	CGAACCAUGGC	105
ENST00000236137.9	CTG	123	CGUCCUGG	CCGGAUGG	37.7	SLC19A2	CCCCGGAUGGA	61
ENST00000340385.5	TTG	96	UUGCUUGC	CGCCAUGC	0.2	PRDX6	GUCGCCAUGCC	69
ENST00000258341.4	AGG	143	AGUCAGGC	CGGGAUGA	0.2	LAMC1	GGCGGGAUGAG	79
ENST00000367103.3	GTG	16	CGCGGUGG	CACCAUGC	6.8	MAPKAPK2	GGCACCAUGCU	100
ENST00000322875.8	CTG	114	UUCUCUGC	GCGCAUGG	0.3	CD46	CCGCGCAUGGA	52
ENST00000259154.8	TTG	81	GCCCUUGU	GGAGAUGG	0.3	KCTD3	CCGGAGAUGGC	117
ENST00000366923.7	CTG	222	AGUUCUGG	GGAGAUGG	8.9	EPRS	GUGGAGAUGGC	118
ENST00000366607.4	GTG	83	GGAAGUGG	GAAGAUGG	1.7	TOMM20	GAGAAGAUGGU	87
ENST00000366554.2	AAG	65	CCGCAAGC	GGCCAUGU	0.6	OPN3	CGGGCCAUGUA	81
ENST00000302550.15	ACG	337	GGAGACGG	GAGGAUGG	4.1	DESI2	AGGAGGAUGGG	118
ENST00000327435.10	CTG	216	GCCCCUGG	CGUCAUGG	4.3	ADI1	CGCGUCAUGGU	78
ENST00000234091.8	CTG	806	CGGCCUGA	CAGCAUGA	3	ID2	GUCAGCAUGAA	91
ENST00000272227.7	GTG	118	GGCGGUGG	CGGCAUGG	2.5	PDIA6	CUCGGCAUGGC	113
ENST00000272233.5	GTG	323	AGCAGUGA	GCUCAUGG	1.3	RHOB	CCGCUCAUGGC	102
ENST00000310574.7	GTG	378	GACUGUGG	GGAUAUGA	2.7	SLC5A6	GAGGAUAUGAG	81
ENST00000395366.2	AAG	227	CGAGAAGC	CAAGAUGG	0.6	PPP1CB	GACAAGAUGGC	114
ENST00000238892.3	CTG	84	CAGCCUGC	AAGGAUGG	2.6	CRIPT	GGAAGGAUGGU	79
ENST00000264255.7	CTG	184	GAAACUGC	AAGAAUGG	1.3	TXNDC9	GGAAGAAUGGA	82
ENST00000295317.3	GTG	69	GCGCGUGA	UGCCAUGG	0.2	RNF149	GCUGCCAUGGC	105
ENST00000389682.7	TTG	202	UUCCUUGG	CGCCAUGU	0.3	TSN	GGCGCCAUGUC	70
ENST00000409185.5	CTG	12	CGGGCUGC	AAUCAUGA	3.2	FAM168B	GAAAUCAUGAA	101
ENST00000234115.10	ATC	415	AGGAAUCG	AGAGAUGG	0.6	PLEKHB2	GAAGAGAUGGC	112
ENST00000234160.4	CTG	761	UGCGCUGG	CGCCAUGG	20	GORASP2	GCCGCCAUGGG	81
ENST00000375213.7	CTG	18	GCUGCUGC	UGAGAUGU	0.3	AC013461.1	UAUGAGAUGUC	94
ENST00000286070.9	GTG	35	AGCGGUGG	CACCAUGG	3.9	RBM45	AGCACCAUGGA	72
ENST00000286201.2	CTG	31	CAGGCUGA	GGCGAUGC	5.3	FZD7	CCGGCGAUGCG	72
ENST00000392222.6	GTG	309	CAGCGUGG	CACCAUGG	12.7	EEF1B2	GACACCAUGGG	87
ENST00000354785.8	ATT	277	AGGCAUUA	CAACAUGC	1.3	FN1	CUCAACAUGCU	112
ENST00000233809.8	AGG	60	UCGCAGGG	CAGCAUGC	0.2	IGFBP2	GCCAGCAUGCU	94
ENST00000341772.4	CTG	102	CGUCCUGG	GGCCAUGC	37.7	DNER	CCGGCCAUGCA	91
ENST00000244815.9	GTG	129	GCGAGUGG	CAGGAUGA	0.5	LRRFIP1	GGCAGGAUGAC	103
ENST00000383791.7	CTG	155	CAGCCUGU	CUGCAUGG	5.7	SH3BP5	GCCUGCAUGGA	47
ENST00000328834.9	ACG	277	GGCCACGC	GAAGAUGG	0.9	CNOT10	GGGAAGAUGGC	113
ENST00000307296.7	CTG	332	UAAGCUGU	GAUCAUGG	1.9	PDCD6IP	CUGAUCAUGGC	127
ENST00000273158.8	CTG	344	CACCCUGG	UCCAAUGA	42.2	SLC25A38	UCUCCAAUGAU	87
ENST00000398888.6	AAG	226	UGCCAAGA	CAAGAUGU	0.3	USP19	CUCAAGAUGUC	93
ENST00000305533.9	AAG	124	CGGGAAGC	AGCCAUGG	0.6	TWF2	CGAGCCAUGGC	111
ENST00000356692.9	GTG	148	CGGAGUGU	AGCCAUGG	1.9	PPP4R2	GAAGCCAUGGA	76
ENST00000263780.8	AAG	154	CGCCAAGG	AACCAUGG	0.6	CHMP2B	UUAACCAUGGC	105
ENST00000309922.6	CTG	100	GUCCCUGU	UUACAUGG	0.8	TRMT10C	UGUUACAUGGC	75
ENST00000326172.9	GTG	73	GCCGGUGG	GAGCAUGA	0.7	NFKBIZ	GGGAGCAUGAU	90
ENST00000295633.7	AGG	267	UCCGAGGC	CACGAUGU	0.2	FSTL1	ACCACGAUGUG	83
ENST00000344337.10	AGG	87	UUCGAGGU	AAUCAUGA	0.2	KPNA1	GAAAUCAUGAC	103
ENST00000322623.9	ACG	70	UUCCACGC	CAAAAUGA	0.3	RUVBL1	UGCAAAAUGAA	100
ENST00000314797.10	GTG	35	CACUGUGG	CACUAUGU	6.6	COPG1	UCCACUAUGUU	120
ENST00000333762.5	CTG	222	AGCCCUGC	UACCAUGU	1.5	H1FX	GCUACCAUGUC	83
ENST00000356232.8	GTG	1012	CAACGUGG	AGCCAUGG	12.7	UBA5	CCAGCCAUGGC	112
ENST00000264993.7	GTG	222	CAGCGUGA	GGCCAUGG	4.6	CDV3	GAGGCCAUGGC	116
ENST00000286371.7	ATC	146	CUCCAUCC	CACCAUGA	1.6	ATP1B3	CACACCAUGAC	103
ENST00000611884.4	ACG	108	AGAAACGA	AGAAAUGG	1.8	RSRC1	CCAGAAAUGGG	101
ENST00000295822.6	CTG	144	CCAGCUGA	CACCAUGG	1.5	EIF5A2	CCCACCAUGGC	104
ENST00000429709.6	CTG	159	GCCACUGC	AGCCAUGA	0.3	ACTL6A	GCAGCCAUGAG	87
ENST00000325404.2	ATA	182	AAUAAUAA	CCGCAUGU	1.6	SOX2	GCCCGCAUGUA	79
ENST00000317897.4	ATT	64	UGCCAUUG	AAACAUGU	1.8	MAGEF1	GAAAACAUGUU	100
ENST00000617246.4	CTG	84	UCCACUGG	AACAAUGU	4.9	LPP	CCAACAAUGUC	78
ENST00000392456.3	TTG	392	CAGCUUGG	CGGUAUGG	2.9	CCDC50	CCCGGUAUGGC	121
ENST00000337190.6	CTG	206	GAGUCUGG	GAGGAUGG	5.6	MXD4	GGGAGGAUGGA	87
ENST00000320912.8	ATC	620	GCACAUCG	AGAGAUGC	0.3	MRFAP1	GAAGAGAUGCG	80
ENST00000295448.7	TTG	79	UUGCUUGU	CGUAAUGA	0.3	GNPDA2	ACCGUAAUGAG	80
ENST00000381334.9	AGG	155	GCGGAGGC	CGGGAUGG	0.2	TMEM165	GGCGGGAUGGC	115
ENST00000264218.7	GTG	58	ACGCGUGG	CGAGAUGC	0.5	NMU	GCCGAGAUGCU	91
ENST00000244869.2	CTG	106	CGCCCUGC	GCCGAUGA	2.3	EREG	UCGCCGAUGAC	89
ENST00000395748.7	AAG	83	CCCCAAGC	ACCAAUGA	0.6	AREG	GGACCAAUGAG	84
ENST00000359707.8	GTG	606	AGAGGUGG	AGAAAUGG	2.9	G3BP2	AAAGAAAUGGU	81
ENST00000379987.6	CTG	168	CAACCUGU	CAACAUGG	7.1	NPNT	CCCAACAUGGA	75
ENST00000296504.3	GTG	126	GGCCGUGC	AGACAUGA	0.5	SAP30	GGAGACAUGAA	92
ENST00000296824.3	ACG	94	GGGAACGC	CUCCAUGA	0.8	CCDC127	AUCUCCAUGAA	73
ENST00000264933.8	CTG	46	CGGCCUGA	GCCCAUGG	3	PDCD6	UGGCCCAUGGC	81
ENST00000166345.7	GTG	284	GGCUGUGG	CGCCAUGG	1.2	TRIP13	GGCGCCAUGGA	65
ENST00000264670.10	CTG	261	AGUUCUGG	GGCUAUGG	8.9	NSUN2	UGGGCUAUGGG	91
ENST00000308683.2	ACG	73	GGCCACGG	GGCAAUGG	4.2	ZNF622	CUGGCAAUGGC	118
ENST00000382038.6	TTG	1309	GACUUUGC	GACGAUGC	0.2	RAD1	UGGACGAUGCC	72
ENST00000325110.10	GTG	156	AACAGUGA	CACCAUGC	2.5	HMGCS1	UUCACCAUGCC	85
ENST00000256442.9	CTG	211	UGUUCUGC	AGCCAUGG	0.2	CCNB1	GAAGCCAUGGC	109
ENST00000319211.4	CTG	124	GACCCUGA	GACAAUGG	1.9	F2R	GGGACAAUGGG	94
ENST00000507668.6	GTG	109	GCCCGUGC	CGCGAUGU	0.2	SERINC5	GCCGCGAUGUC	70
ENST00000439211.6	GTG	134	ACCUGUGG	UGUCAUGG	0.5	DHFR	GCUGUCAUGGU	73
ENST00000296591.9	CTG	365	UACACUGC	GAUCAUGA	1.3	EDIL3	GGGAUCAUGAA	98
ENST00000509578.1	ATT	49	CGCCAUUU	CGGUAUGU	2.4	COX7C	AGCGGUAUGUU	102
ENST00000379982.7	GTG	379	CGCGGUGG	GAUCAUGU	6.8	RHOBTB3	GAGAUCAUGUC	96
ENST00000261483.4	CTG	1001	UGCGCUGU	GAAAAUGA	1.4	MAN2A1	AGGAAAAUGAA	94
ENST00000379380.8	CTG	181	UGCUCUGG	AGCCAUGG	11.9	LYRM7	AGAGCCAUGGG	104
ENST00000505065.1	TTG	419	CAUCUUGG	AAGCAUGA	3.7	CDC42SE2	GUAAGCAUGAG	73
ENST00000354283.8	CTG	90	UCGCCUGU	CAGCAUGG	0.2	DDX46	GGCAGCAUGGG	93
ENST00000314940.6	ATA	247	AACGAUAA	GGAGAUGG	1.9	HNRNPA0	UUGGAGAUGGA	76
ENST00000398733.7	CTG	521	UCUCCUGC	CACCAUGG	0.3	UBE2D2	CCCACCAUGGC	104
ENST00000261811.5	CTG	583	CGGGCUGG	CCCGAUGA	34.9	CYSTM1	UCCCCGAUGAA	88
ENST00000252102.8	CTG	172	AGACCUGG	AAGGAUGG	30	NDUFA2	ACAAGGAUGGC	110
ENST00000394434.6	GTG	113	CUUUGUGG	UGCAAUGG	0.6	LARS	GGUGCAAUGGC	117
ENST00000524142.5	CTG	310	GGCGCUGC	AGUCAUGC	1.1	ATOX1	UCAGUCAUGCC	77
ENST00000296930.9	CTG	238	UUCUCUGG	CCCGAUGG	1.9	NPM1	CACCCGAUGGA	63
ENST00000393792.2	GTG	322	GGCGGUGG	CCCCAUGG	2.5	UBTD2	GCCCCCAUGGG	85
ENST00000393784.7	TTG	64	GGCGUUGG	CACGAUGC	3.1	ERGIC1	GGCACGAUGCC	73
ENST00000259808.8	CTG	151	ACAGCUGG	CAGAAUGC	7.9	RIPK1	UUCAGAAUGCA	129
ENST00000230056.7	ACG	236	CUAGACGA	CAUAAUGA	0.9	GMNN	UACAUAAUGAA	97
ENST00000211379.9	CTG	208	GGACCUGG	GGCCAUGG	18.4	BAG6	UCGGCCAUGGA	74
ENST00000229794.8	CTG	241	GAGUCUGC	GAAAAUGU	0.6	MAPK14	UGGAAAAUGUC	81
ENST00000229812.7	CTG	220	ACUACUGG	AGCCAUGG	7.7	STK38	GCAGCCAUGGC	105
ENST00000355773.5	GTG	239	CCAGGUGG	CGUCAUGA	1.1	SLC17A5	GGCGUCAUGAG	87
ENST00000369750.3	TTG	251	AGAGUUGG	CGCGAUGC	1.6	TPBG	GCCGCGAUGCC	62
ENST00000369622.7	GTG	336	GCGAGUGG	AAACAUGG	0.5	SYNCRIP	GGAAACAUGGC	95
ENST00000612661.1	TTG	348	CCUCUUGG	CAGCAUGG	0.8	MARCKS	GCCAGCAUGGG	89
ENST00000367976.3	ACG	60	CUCGACGG	AACCAUGA	9.1	CTGF	CCAACCAUGAC	106
ENST00000607197.5	CTG	166	GGGUCUGC	GCCCAUGG	0.4	HEBP2	CCGCCCAUGGC	102
ENST00000367495.3	CTG	68	AGGGCUGG	GCUCAUGG	22.8	RAB32	GCGCUCAUGGC	117
ENST00000367075.3	ATA	124	CUGGAUAG	GAAAAUGC	1.9	EZR	CCGAAAAUGCC	81
ENST00000356956.5	CTG	61	UGCCCUGG	CGCGAUGG	20	IGF2R	GGCGCGAUGGG	89
ENST00000343242.8	TTG	46	GCACUUGU	GGUUAUGA	0.2	MAFK	CGGGUUAUGAC	75
ENST00000406869.5	ATC	441	CACCAUCG	AACCAUGG	2.2	MAD1L1	GCAACCAUGGA	76
ENST00000382252.5	GTG	205	CUUUGUGA	GAGGAUGG	0.3	ZNF316	GGGAGGAUGGC	126
ENST00000436587.6	CTG	112	ACUUCUGC	GGAAAUGG	0.2	C1GALT1	CGGGAAAUGGC	115
ENST00000262067.4	TTG	325	UGCGUUGC	CAAGAUGG	0.3	TSPAN13	UCCAAGAUGGU	86
ENST00000356674.7	AGG	82	CGCCAGGA	CGCGAUGG	0.6	HNRNPA2B1	UCCGCGAUGGA	73
ENST00000275603.8	ATC	189	CAGCAUCG	AGCUAUGG	1.9	CCT6A	GCAGCUAUGGC	121
ENST00000248553.6	CTG	91	CCGACUGG	CAGCAUGA	8.3	HSPB1	GCCAGCAUGAC	96
ENST00000351004.7	TTG	136	GGACUUGG	CACCAUGG	2.3	GNAI1	GGCACCAUGGG	86
ENST00000361368.6	CTG	20	UCGGCUGG	GGAGAUGU	2.5	SMURF1	CGGGAGAUGUC	77
ENST00000262942.9	ATC	55	GCGAAUCC	AAUAAUGU	0.2	ARPC1A	AGAAUAAUGUC	77
ENST00000223095.4	ACG	118	CAGGACGA	CAGGAUGC	4.1	SERPINE1	UUCAGGAUGCA	125
ENST00000356362.6	CTG	47	UCGGCUGG	AAAGAUGG	2.5	PUS7	UUAAAGAUGGA	77
ENST00000257700.6	ACG	189	GGCCACGC	CGAGAUGC	0.9	RINT1	GGCGAGAUGCU	95
ENST00000354725.7	TTG	140	CACAUUGA	ACACAUGG	1.3	SND1	CCACACAUGGC	111
ENST00000393085.3	GTG	12	CCCGGUGG	AGUGAUGU	1.5	MTPN	GCAGUGAUGUG	73
ENST00000348225.6	CTG	395	CAGACUGA	AAAAAUGC	5	PTN	UCAAAAAUGCA	121
ENST00000554914.1	ATT	13	CCUGAUUC	CGACAUGU	0.7	CTD-2135J3.4	UCCGACAUGUC	79
ENST00000314787.7	ACG	30	AGUUACGC	CGACAUGU	0.7	PINX1	UCCGACAUGUC	79
ENST00000397977.7	GTG	320	GGCGGUGG	GGUCAUGU	2.5	INTS10	CGGGUCAUGUC	78
ENST00000221200.8	AGG	95	GGGCAGGA	CGCGAUGA	0.2	KCTD9	AGCGCGAUGAG	85
ENST00000305188.12	ACG	172	GCUCACGG	GAAAAUGG	2	ESCO2	AAGAAAAUGGC	121
ENST00000276533.3	GTG	159	UGCUGUGG	GAAGAUGA	1.1	GINS4	GAGAAGAUGAC	109
ENST00000379454.8	CTG	143	CGCACUGA	UGCAAUGG	3.6	ASPH	CGUGCAAUGGC	124
ENST00000518322.5	TTG	87	CGCCUUGG	CAGCAUGA	5.1	FAM92A1	GGCAGCAUGAU	89
ENST00000523731.5	TTG	88	CAGGUUGG	CAGGAUGA	3	INTS8	GGCAGGAUGAG	86
ENST00000297578.8	TTG	29	CGCCUUGG	GCCUAUGA	5.1	SLC25A32	GAGCCUAUGAC	76
ENST00000259512.8	ACG	253	CGGCACGG	GAAGAUGU	8.3	DERL1	UCGAAGAUGUC	89
ENST00000355849.9	GTG	38	AGCUGUGG	GAGCAUGG	2	KHDRBS3	GCGAGCAUGGA	89
ENST00000292430.10	AGG	246	GAUGAGGC	GACGAUGG	0.2	LY6K	GGGACGAUGGC	104
ENST00000381809.7	CTG	195	AGCCCUGG	GGCCAUGG	33	AK3	GCGGCCAUGGG	98
ENST00000381750.8	ATC	148	CACCAUCG	GCACAUGG	2.2	RCL1	GCGCACAUGGC	119
ENST00000239316.4	AGG	66	AGAAAGGC	CAGGAUGG	0.2	INSL4	UCCAGGAUGGC	124
ENST00000377798.8	GTG	65	GCUUGUGG	CGAGAUGG	0.5	POLR1E	GGCGAGAUGGC	105
ENST00000376834.7	CTG	102	CACGCUGU	GGCGAUGC	7.1	CARNMT1	GCGGCGAUGCA	98
ENST00000376736.5	ACG	115	GGAGACGC	CAUUAUGA	0.9	RFK	UGCAUUAUGAG	96
ENST00000375464.6	CTG	38	UUCGCUGG	CGCCAUGA	3.3	CARD19	GUCGCCAUGAC	90
ENST00000375147.7	CTG	220	CCGCCUGG	CAGCAUGU	5.9	NCBP1	GGCAGCAUGUC	80
ENST00000374279.3	TTG	408	CGUGUUGG	GGGGAUGG	3.3	UGCG	CGGGGGAUGGC	117
ENST00000350763.8	CTG	349	UCUGCUGA	CACCAUGG	0.4	TNC	UCCACCAUGGG	97
ENST00000373840.8	AAG	202	CGGAAAGC	CACCAUGG	0.6	RAB14	GCCACCAUGGC	94
ENST00000259467.8	CTG	124	GGAGCUGC	CACCAUGA	1.1	PDCL	GACACCAUGAC	96
ENST00000372994.1	ACG	97	CGCGACGG	CGCAAUGU	25	C9orf16	CCCGCAAUGUC	77
ENST00000372642.4	TTG	76	GCCCUUGG	GGCCAUGC	0.6	ENDOG	CCGGCCAUGCG	76
ENST00000393370.6	TTG	169	UCACUUGU	CAAGAUGG	0.2	PTPA	AGCAAGAUGGC	117
ENST00000298585.2	GTG	8	GGCGGUGG	GGCCAUGA	2.5	ZMYND19	CCGGCCAUGAC	101
ENST00000373783.2	CTG	116	CGGGCUGG	GACCAUGC	34.9	ADO	CCGACCAUGCC	80
ENST00000361983.6	ATT	82	AAACAUUG	CGCUAUGG	4	KIF1BP	GCCGCUAUGGC	108
ENST00000373232.7	CTG	58	CGGGCUGG	CACUAUGA	34.9	PPA1	GGCACUAUGAG	93
ENST00000307365.3	CTG	162	CACUCUGA	CACCAUGC	3.4	DDIT4	CUCACCAUGCC	85
ENST00000371627.4	TTG	340	CCGGUUGC	GAUCAUGU	1	TNKS2	AGGAUCAUGUC	94
ENST00000285605.7	ATT	105	CGCCAUUC	GGCCAUGC	2.7	MARVELD1	GGGGCCAUGCU	87
ENST00000361464.7	AGG	177	GCCGAGGC	GAGGAUGG	0.2	MGEA5	AGGAGGAUGGU	90
ENST00000369902.7	CTG	97	CCCGCUGG	CCCGAUGG	12.4	SUFU	ACCCCGAUGGC	104
ENST00000369713.9	CTG	146	CUUCCUGA	CACGAUGU	1.4	GSTO1	GCCACGAUGUC	74
ENST00000369583.3	CTG	95	CGGGCUGG	CGGCAUGA	34.9	DUSP5	GGCGGCAUGAA	79
ENST00000369397.8	TTG	230	CUUUUUGG	AAAAAUGC	0.3	TCF7L2	AAAAAAAUGCC	68
ENST00000369248.8	CTG	191	GGCCCUGC	CAGGAUGU	0.8	FAM160B1	GACAGGAUGUU	100
ENST00000615301.4	GTG	184	GGUAGUGG	CAAAAUGA	2.6	SHTN1	GCCAAAAUGAA	95
ENST00000369103.2	CTG	37	CGGGCUGC	GGCGAUGU	3.2	RGS10	GCGGCGAUGUU	104
ENST00000369085.7	CTG	45	UGGACUGG	CAGCAUGA	9.4	BAG3	CCCAGCAUGAG	80
ENST00000360003.7	ATC	128	GCGGAUCG	CGAGAUGC	0.3	MCMBP	GGCGAGAUGCC	71
ENST00000368845.5	CTG	57	GGCGCUGU	CACAAUGU	2.2	OAT	GACACAAUGUU	100
ENST00000532097.5	ATC	447	AGCCAUCC	UGUCAUGA	2.8	PSMD13	GCUGUCAUGAA	85
ENST00000336615.8	CTG	106	GGACCUGC	CGCGAUGU	0.8	PNPLA2	GCCGCGAUGUU	95
ENST00000397420.7	CTG	189	AGUCCUGG	CAGGAUGG	24.7	CD151	CCCAGGAUGGG	104
ENST00000534025.5	CTG	373	AAGCCUGU	AGCGAUGG	3.7	TMEM9B	CCAGCGAUGGC	107
ENST00000528080.5	GTG	237	GGAAGUGG	AGCCAUGG	1.7	TMEM41B	GCAGCCAUGGC	105
ENST00000407364.7	CTG	292	GUCGCUGG	CAAAAUGC	3.7	METTL15	UACAAAAUGCU	110
ENST00000054950.3	CTG	236	CGAGCUGC	GACGAUGG	2.8	RCN1	GGGACGAUGGC	104
ENST00000395850.7	AGG	28	CUCGAGGC	CACAAUGG	0.6	CD59	AUCACAAUGGG	99
ENST00000341394.8	GTG	66	CUCGGUGC	CACGAUGC	1	CAPRIN1	CGCACGAUGCC	80
ENST00000309318.7	GTG	220	GGCGGUGG	CGCCAUGG	2.5	PPP1R14B	GCCGCCAUGGC	91
ENST00000265462.8	GTG	83	UGCGGUGG	GGGUAUGG	2.2	PRDX5	GCGGGUAUGGG	113
ENST00000294258.7	GTG	110	ACCAGUGC	GAUCAUGG	0.4	ZFPL1	UCGAUCAUGGG	111
ENST00000312562.6	ACG	127	CCGCACGG	GGGCAUGU	1.7	FOSL1	CCGGGCAUGUU	92
ENST00000312419.7	CTG	87	CCCACUGG	CGCCAUGG	12.4	POLD4	GCCGCCAUGGG	81
ENST00000265643.3	ACG	225	CCCGACGC	CAAGAUGG	1.3	GAL	CUCAAGAUGGC	121
ENST00000301838.4	GTG	153	UGUAGUGA	CGCCAUGG	0.6	FADD	CCCGCCAUGGA	66
ENST00000356467.4	CTG	159	CCUACUGG	CACAAUGA	11.8	FAM168A	UCCACAAUGAA	106
ENST00000398136.6	ACG	391	GCCCACGA	AACAAUGG	0.5	TMEM123	GGAACAAUGGG	88
ENST00000425380.6	CTG	655	UGCUCUGC	AGCAAUGG	0.5	HYLS1	GAAGCAAUGGA	75
ENST00000396801.7	CTG	157	AGCCCUGG	UAGAAUGG	33	ZNF384	GGUAGAAUGGA	84
ENST00000619580.4	CTG	112	AGCCCUGC	CACCAUGU	1.5	PTMS	GGCACCAUGUC	72
ENST00000538862.6	CTG	812	CGAGCUGU	UGAGAUGG	5.1	CDCA3	GUUGAGAUGGG	97
ENST00000320756.6	ACG	52	GGACACGU	AAAAAUGG	0.9	MAGOHB	ACAAAAAUGGC	102
ENST00000228251.8	ATC	90	CGAGAUCC	AGGCAUGA	1.7	YBX3	GGAGGCAUGAG	80
ENST00000014914.5	AAG	854	CACCAAGU	CAGAAUGG	0.6	GPRC5A	UCCAGAAUGGC	129
ENST00000266987.6	ACG	453	AGUCACGG	GGGAAUGA	9.7	TARBP2	GAGGGAAUGAG	78
ENST00000266970.8	TTG	72	CAAGUUGG	CUUCAUGG	3	CDK2	CGCUUCAUGGA	49
ENST00000303305.10	CTG	347	CAGCCUGU	GAAGAUGU	5.7	PA2G4	AGGAAGAUGUC	87
ENST00000258145.7	GTG	18	UCACGUGA	CGCUAUGC	0.3	GNS	UCCGCUAUGCG	79
ENST00000279488.7	ACG	938	UAGCACGG	CCCCAUGA	7.8	DUSP6	ACCCCCAUGAU	79
ENST00000229266.7	GTG	103	CGCCGUGC	GGCCAUGG	2.2	CHPT1	GCGGCCAUGGC	113
ENST00000419234.8	GTG	95	UGAGGUGG	CCCUAUGA	2.5	BRAP	UGCCCUAUGAG	67
ENST00000320027.9	AGG	171	UAGGAGGC	GGCCAUGU	0.2	HSPH1	CCGGCCAUGUC	82
ENST00000377687.5	CTG	398	CUGCCUGC	GCCCAUGG	0.8	KLF5	GUGCCCAUGGC	101
ENST00000355619.9	CTG	97	GGGACUGA	CAGGAUGA	1.4	FBXL3	AGCAGGAUGAA	102
ENST00000602402.5	GTG	66	GCGCGUGC	GGACAUGG	0.2	DNAJC3	UCGGACAUGGU	80
ENST00000376335.7	GTG	167	UGAAGUGG	GGCCAUGC	2.3	ZIC2	CUGGCCAUGCU	91
ENST00000216297.6	GTG	279	GCGGGUGG	GGCUAUGG	0.5	SUPT16H	GGGGCUAUGGC	108
ENST00000250457.7	CTG	296	CACGCUGG	CGAGAUGC	42.2	EGLN3	GGCGAGAUGCC	71
ENST00000216410.7	GTG	47	AACUGUGG	AAAAAUGA	3.8	GNPNAT1	AGAAAAAUGAA	91
ENST00000216500.9	CTG	408	GACUCUGG	CGCAAUGA	9.2	DHRS7	GCCGCAAUGAA	86
ENST00000381346.8	CTG	72	AACGCUGG	AGAGAUGG	27.6	RDH11	GCAGAGAUGGU	82
ENST00000303562.8	GTG	122	AGCAGUGA	CACGAUGA	1.3	FOS	GCCACGAUGAU	107
ENST00000336735.8	GTG	45	GGCGGUGG	GAGGAUGC	2.5	SEL1L	AGGAGGAUGCG	91
ENST00000216281.12	GTG	167	CGGUGUGG	CAAGAUGC	2.8	HSP90AA1	GCCAAGAUGCC	75
ENST00000348956.6	CTG	304	GGAGCUGC	CGCCAUGC	1.1	CKB	GCCGCCAUGCC	64
ENST00000300289.9	GTG	73	GUUAGUGG	CGCCAUGC	0.3	PDIA3	GCCGCCAUGCG	71
ENST00000267812.3	CTG	185	UUCACUGU	CAACAUGU	0.6	MFAP1	AUCAACAUGUC	88
ENST00000261854.9	ACG	185	GGCCACGG	UCCGAUGG	4.2	SPPL2A	AGUCCGAUGGG	93
ENST00000345330.8	CTG	156	GGCUCUGG	GAGGAUGU	11	NPTN	GGGAGGAUGUC	86
ENST00000299565.9	GTG	119	CUCAGUGC	GGCGAUGG	0.9	CHRNA5	GGGGCGAUGGC	103
ENST00000332810.3	AGG	85	CUUCAGGC	UGGAAUGG	0.6	AEN	ACUGGAAUGGU	75
ENST00000355112.7	ATC	79	UUGGAUCC	GAUUAUGG	0.2	BLM	AGGAUUAUGGC	112
ENST00000361188.9	CTG	1176	AGGUCUGG	CGCCAUGA	12.7	PRC1	UCCGCCAUGAG	82
ENST00000383018.7	CTG	77	GGCCCUGG	GGCCAUGG	20.3	SNRNP25	GAGGCCAUGGA	74
ENST00000268668.10	ACG	60	CCGGACGG	CGCCAUGC	1.7	NDUFB10	GCCGCCAUGCC	64
ENST00000568546.5	GTG	77	GGCGGUGG	CAACAUGG	2.5	TBL3	GGCAACAUGGC	98
ENST00000330398.8	GTG	90	UGCGGUGC	AGACAUGU	0.5	ATP6V0C	GCAGACAUGUC	79
ENST00000304735.3	CTG	95	AAGACUGA	GAAGAUGU	3.2	VASN	CAGAAGAUGUG	88
ENST00000327827.11	AGG	253	GUGCAGGA	GAGGAUGG	0.2	C16orf72	CGGAGGAUGGA	81
ENST00000434724.6	TTG	122	AGCGUUGC	GAUCAUGG	0.6	GSPT1	CCGAUCAUGGA	83
ENST00000437198.6	ATT	73	CGGAAUUC	CAGAAUGG	2	PARN	UGCAGAAUGGA	90
ENST00000300571.6	AAG	78	AGUGAAGC	UCGAAUGU	0.3	GPRC5B	GGUCGAAUGUU	67
ENST00000268383.6	CTG	215	GGCUCUGG	CGAGAUGC	11	CDR2	GCCGAGAUGCU	91
ENST00000262525.5	CTG	46	CAGCCUGG	UGGGAUGG	21.3	ZNF629	UCUGGGAUGGA	76
ENST00000215115.4	CTG	941	GGGCCUGG	CAGCAUGG	10.7	BCL7C	GCCAGCAUGGC	107
ENST00000317508.10	TTG	123	AGCCUUGG	GGCCAUGG	2.1	PRSS8	UGGGCCAUGGC	99
ENST00000394688.7	CTG	37	CCCCCUGC	GGACAUGG	0.8	BRD7	UCGGACAUGGG	99
ENST00000290649.9	ACG	118	AGCGACGC	CGCCAUGC	2	AMFR	GCCGCCAUGCC	64
ENST00000300291.9	CTG	128	UACCCUGC	CAGCAUGU	1.2	NUDT21	GCCAGCAUGUC	81
ENST00000245206.9	CTG	96	CGUCCUGC	CACCAUGG	1.8	GOT2	UCCACCAUGGC	106
ENST00000290810.7	GTG	38	GCUUGUGG	GGCCAUGG	0.5	NAE1	GCGGCCAUGGC	113
ENST00000339507.9	CTG	782	UCAACUGG	CACCAUGA	4.7	PRMT7	GGCACCAUGAA	91
ENST00000254940.9	ATT	286	AACUAUUG	AAAAAUGC	2.6	NIP7	GGAAAAAUGCG	81
ENST00000261772.12	CTG	99	GGAGCUGG	CAAGAUGG	18.4	AARS	UUCAAGAUGGA	87
ENST00000262428.4	ATC	97	UCCCAUCC	GGCGAUGG	0.9	COTL1	GCGGCGAUGGC	111
ENST00000301015.13	ACG	85	CGGGACGU	AGCCAUGG	2.1	PIEZO1	CCAGCCAUGGA	78
ENST00000336868.7	GTG	47	GACCGUGG	CAGGAUGU	5.2	NXN	GCCAGGAUGUC	85
ENST00000264335.12	AGG	199	CGAGAGGC	CGCUAUGG	0.6	YWHAE	GCCGCUAUGGA	74
ENST00000421807.6	CTG	356	GAACCUGC	GGCCAUGA	1.2	INPP5K	GCGGCCAUGAG	86
ENST00000254719.9	AAG	62	GGGGAAGC	AGCCAUGG	0.3	RPA1	GGAGCCAUGGU	80
ENST00000396981.6	CTG	112	GAGCCUGU	GAGGAUGA	2.5	UBE2G1	GGGAGGAUGAC	103
ENST00000262482.10	AGG	617	UACCAGGA	UGCCAUGC	0.2	RNF167	GCUGCCAUGCA	94
ENST00000225698.8	CTG	37	AGGCCUGG	CGCGAUGC	17.4	C1QBP	UCCGCGAUGCU	88
ENST00000225296.7	GTG	123	GGCGGUGU	CGACAUGC	0.9	DHX33	CCCGACAUGCC	67
ENST00000572447.5	GTG	64	CUUAGUGG	GCAGAUGG	1	FAM64A	AGGCAGAUGGC	110
ENST00000302386.9	GTG	329	AUUCGUGG	GAGGAUGA	0.7	GABARAP	GGGAGGAUGAA	95
ENST00000250113.11	GTG	116	CACGGUGG	CGCCAUGG	12.9	FXR2	GGCGCCAUGGG	85
ENST00000437139.6	CTG	37	GUCGCUGU	GGCCAUGG	1.1	TMEM107	AGGGCCAUGGG	101
ENST00000399277.5	CTG	47	UCAGCUGG	CGCGAUGG	4.7	ZSWIM7	GGCGCGAUGGC	97
ENST00000176643.10	TTG	323	UGGGUUGA	GGCCAUGG	0.4	ALDH3A2	CAGGCCAUGGA	67
ENST00000261714.10	CTG	136	GACCCUGG	CGCCAUGA	17	BLMH	GGCGCCAUGAG	76
ENST00000613102.4	GTG	145	AGAGGUGG	GACGAUGG	2.9	GGNBP2	GGGACGAUGGC	104
ENST00000318008.10	AGG	283	GAACAGGA	AACCAUGA	0.2	LASP1	GGAACCAUGAA	94
ENST00000209728.8	CTG	423	GGAGCUGG	CGUCAUGC	18.4	CDC6	GUCGUCAUGCC	81
ENST00000391418.3	ATC	16	GAACAUCC	CACCAUGA	0.9	KRTAP2-3	ACCACCAUGAC	98
ENST00000469257.1	ACG	56	CCCGACGU	UCGUAUGU	1.7	EIF1	UAUCGUAUGUC	48
ENST00000393892.7	CTG	102	AGCGCUGG	CAUCAUGA	33	CNP	CUCAUCAUGAA	114
ENST00000360943.9	GTG	102	GGACGUGC	AGCGAUGG	0.4	UBE2Z	GCAGCGAUGGC	99
ENST00000259021.8	ACG	202	CGCCACGG	GGCAAUGC	19	KAT7	CCGGCAAUGCC	69
ENST00000225972.7	ATT	176	CGACAUUU	UACCAUGA	2.1	LRRC59	GUUACCAUGAC	99
ENST00000579991.2	GTG	26	AGCUGUGA	CACCAUGU	0.7	DYNLL2	CACACCAUGUC	87
ENST00000225504.7	AGG	22	GCACAGGC	GAAGAUGG	0.2	SUPT4H1	GCGAAGAUGGC	122
ENST00000262291.8	ATC	250	CAGGAUCC	UGAAAUGG	1.5	VMP1	UAUGAAAUGGC	127
ENST00000439174.6	CTG	66	UGUCCUGG	CAAGAUGG	13.5	GNA13	GGCAAGAUGGC	107
ENST00000409753.7	TTG	241	CCCUUUGA	CGCCAUGA	0.5	HN1	GGCGCCAUGAC	86
ENST00000245539.10	AGG	137	AUUUAGGA	CAAGAUGG	0.2	MRPS7	GCCAAGAUGGC	104
ENST00000327490.7	ATT	151	CAACAUUC	CGCCAUGU	4.3	UBALD2	CGCGCCAUGUC	76
ENST00000301634.11	ACG	194	CGGGACGG	CGCAAUGA	8.3	TK1	GGCGCAAUGAG	78
ENST00000306801.7	AGG	305	UUUAAGGC	ACUGAUGG	0.2	RPTOR	CCACUGAUGGA	67
ENST00000331134.10	AAG	84	GGCGAAGC	CGCCAUGG	0.3	NPLOC4	GCCGCCAUGGC	91
ENST00000261601.7	CTG	13	GCAGCUGC	CGCCAUGC	0.4	USP14	CCCGCCAUGCC	65
ENST00000526991.2	CTG	62	UUCUCUGC	GACUAUGU	0.3	CHMP1B	CCGACUAUGUC	88
ENST00000269221.7	CTG	65	CACUCUGG	CGCCAUGG	29.2	C18orf8	CCCGCCAUGGG	86
ENST00000269228.9	ACG	162	AGAGACGA	CAGCAUGA	1.8	NPC1	CACAGCAUGAC	93
ENST00000285106.10	CTG	676	GUCGCUGG	AGAUAUGG	3.7	CXXC1	GGAGAUAUGGA	81
ENST00000256854.9	AAG	399	UCAUAAGA	AGGCAUGG	0.3	NARS	GCAGGCAUGGU	81
ENST00000316660.6	AGG	179	UUGGAGGC	GGAGAUGC	0.2	PMAIP1	GCGGAGAUGCC	73
ENST00000406396.7	CTG	332	AGCCCUGC	AGCGAUGC	1.5	KDSR	GGAGCGAUGCU	94
ENST00000299608.6	ATC	272	CUUUAUCC	UAGCAUGG	0.9	TMX3	GCUAGCAUGGC	107
ENST00000269601.9	TTG	63	GAGUUUGC	CGCCAUGU	0.2	TXNL4A	GCCGCCAUGUC	71
ENST00000434325.6	CTG	138	CGCGCUGG	GACCAUGC	50.4	PLPP2	GGGACCAUGCA	107
ENST00000215574.8	CTG	52	AGAGCUGC	CGCCAUGG	1.8	CDC34	GCCGCCAUGGC	91
ENST00000233596.7	GTG	466	CGGGGUGG	GGCCAUGG	4.6	REEP6	GGGGCCAUGGA	68
ENST00000307741.10	GTG	143	CGAGGUGG	CGCCAUGA	5.1	THOP1	CCCGCCAUGAA	84
ENST00000355415.6	CTG	113	AGGCCUGG	CGCGAUGG	17.4	MFSD12	GCCGCGAUGGG	83
ENST00000545797.6	GTG	193	UGCGGUGA	CGCCAUGU	0.8	DAPK3	GCCGCCAUGUC	71
ENST00000292123.9	CTG	71	GGUUCUGU	UGGAAUGG	0.5	SAFB	CCUGGAAUGGC	120
ENST00000327064.8	CTG	139	CGGCCUGG	UAAGAUGG	26.6	CARM1	UCUAAGAUGGC	125
ENST00000263382.7	GTG	398	GGGAGUGG	GGCGAUGG	1.5	ASF1B	GAGGCGAUGGC	117
ENST00000587708.6	TTG	608	AUCCUUGC	AGCUAUGA	0.4	PSENEN	GCAGCUAUGAA	106
ENST00000390658.3	ATT	209	AGUUAUUC	UGAGAUGU	0.4	EID2	UCUGAGAUGUC	86
ENST00000322354.3	ACG	443	CGCAACGC	CAUCAUGG	3.7	SERTAD3	GGCAUCAUGGU	88
ENST00000221930.5	CTG	171	CAGCCUGA	CCCCAUGC	4	TGFB1	UCCCCCAUGCC	65
ENST00000300811.7	ATT	345	CUGUAUUA	GGUCAUGA	0.6	ZNF428	CCGGUCAUGAC	97
ENST00000353609.7	CTG	250	GUAGCUGA	GGAAAUGU	0.5	FOSB	AGGGAAAUGUU	110
ENST00000307522.3	ATC	558	AGAUAUCA	GGGGAUGC	0.5	CCDC8	GUGGGGAUGCU	87
ENST00000452733.6	GTG	368	GGCGGUGG	CGCCAUGG	2.5	CYTH2	GCCGCCAUGGA	66
ENST00000331825.10	CTG	162	GGACCUGC	AACCAUGA	0.8	FTL	CCAACCAUGAG	93
ENST00000270625.6	ACG	44	CCGGACGC	GAAGAUGG	0.2	RPS11	GGGAAGAUGGC	113
ENST00000391842.5	GTG	107	GUCGGUGG	CGCCAUGG	0.6	PTOV1	CCCGCCAUGGU	69
ENST00000322344.7	GTG	389	GGAAGUGG	CAGGAUGG	1.7	PNKP	CCCAGGAUGGG	104
ENST00000205194.4	TTG	225	AACCUUGU	UGCCAUGG	0.7	NAT14	GUUGCCAUGGC	109
ENST00000253023.7	CTG	234	GCAGCUGC	CAGGAUGA	0.4	UBE2M	GGCAGGAUGAU	100
ENST00000400137.8	ACG	119	GUCCACGC	CGCCAUGG	0.2	FKBP1A	GCCGCCAUGGG	81
ENST00000203001.6	AGG	47	CGCCAGGU	CGUCAUGG	0.6	TRMT6	AGCGUCAUGGA	83
ENST00000377768.7	GTG	265	CCUCGUGG	CGCCAUGG	1.8	SNX5	GUCGCCAUGGC	96
ENST00000340852.9	GTG	37	GAACGUGG	CGCCAUGG	4	HM13	CUCGCCAUGGA	71
ENST00000361337.2	CTG	139	UUACCUGC	CGACAUGA	0.3	TOP1	GCCGACAUGAG	73
ENST00000371652.8	CTG	46	GGCCCUGC	GGCCAUGG	0.8	TMEM189	GUGGCCAUGGC	111
ENST00000395841.6	CTG	300	GCUCCUGG	CAAAAUGA	5.3	RAE1	UUCAAAAUGAG	89
ENST00000217131.5	CTG	68	GGAUCUGG	GGCCAUGG	9.9	CTSZ	GGGGCCAUGGC	102
ENST00000370873.8	TTG	85	GCUUUUGA	CGGCAUGA	0.2	PSMA7	GCCGGCAUGAG	71
ENST00000491935.5	ACG	169	CCGGACGG	CAGGAUGA	1.7	ADRM1	GGCAGGAUGAC	103
ENST00000380749.9	AGG	199	GCGAAGGC	CACGAUGC	0.2	HMGN1	GCCACGAUGCC	71
ENST00000291565.8	GTG	141	GACCGUGC	CGGCAUGG	1.3	PDXK	CCCGGCAUGGA	66
ENST00000215882.9	CTG	106	AGUUCUGG	CGCCAUGC	8.9	SLC25A1	CCCGCCAUGCC	65
ENST00000263202.14	TTG	91	UGCAUUGC	CAUCAUGU	0.3	UFD1L	UCCAUCAUGUU	129
ENST00000292733.11	GTG	32	GGCGGUGG	AGGCAUGG	2.5	MED15	ACAGGCAUGGA	78
ENST00000216038.5	ACG	42	GACUACGC	CACCAUGA	1.2	RTCB	GCCACCAUGAG	80
ENST00000266085.6	TTG	256	AACUUUGG	GGCAAUGA	1.4	TIMP3	GCGGCAAUGAC	100
ENST00000216014.8	CTG	67	GGCUCUGG	GACCAUGA	11	KDELR3	UGGACCAUGAA	86
ENST00000435456.6	CTG	80	UCCACUGG	ACCAAUGG	4.9	SLC25A17	GCACCAAUGGC	116
ENST00000216218.7	CTG	434	GGGCCUGG	UACCAUGG	10.7	ST13	CCUACCAUGGA	78
ENST00000263256.6	ACG	191	GGGUACGG	CCCAAUGG	2.3	DESI1	GUCCCAAUGGA	74
ENST00000255784.5	CTG	62	CCACCUGC	GGAUAUGG	0.8	CCDC134	UUGGAUAUGGA	67
ENST00000396398.7	CTG	500	AGAUCUGG	AGCGAUGC	17.9	NAGA	AGAGCGAUGCU	93
ENST00000328268.8	CTG	35	GGACCUGG	CGCCAUGC	18.4	CRELD2	CCCGCCAUGCG	73
ENST00000381401.10	CTG	682	CCGGCUGU	CACCAUGA	1.2	SLC25A6	GCCACCAUGAC	94
ENST00000381192.8	CTG	143	CGCCCUGC	CACCAUGG	2.3	CD99	CGCACCAUGGC	103
ENST00000380155.3	GTG	21	CAGAGUGG	CGGGAUGU	8.7	SYAP1	AGCGGGAUGUU	100
ENST00000298190.10	AGG	145	ACUUAGGC	CAGGAUGG	0.2	KRBOX4	AACAGGAUGGC	114
ENST00000376509.4	TTG	7	AGCAUUGG	CUCCAUGU	2.2	PIM2	ACCUCCAUGUU	78
ENST00000373719.7	CTG	157	CUUGCUGG	CCAGAUGG	5.9	OGT	CUCCAGAUGGC	117
ENST00000332687.10	ATC	177	UCGGAUCC	CAAUAUGG	0.4	RLIM	AUCAAUAUGGA	80
ENST00000539247.5	CTG	313	GAGCCUGG	GAGCAUGG	8.5	ARMCX6	UUGAGCAUGGG	104
ENST00000372661.3	ATA	263	AAGAAUAA	CAAGAUGA	1.4	TCEAL9	UACAAGAUGAA	101
ENST00000371335.4	GTG	77	CCUGGUGU	GGUCAUGG	0.8	LAMP2	GGGGUCAUGGU	80
ENST00000304661.5	CTG	143	CAGCCUGG	AAAAAUGC	21.3	C1GALT1C1	GGAAAAAUGCU	106
ENST00000371122.8	GTG	58	UCCAGUGC	CGGCAUGG	0.2	SMARCA1	CACGGCAUGGA	63
ENST00000330374.6	CTG	45	CUUACUGA	CACCAUGG	1.4	VMA21	UACACCAUGGA	72
ENST00000370274.7	CTG	119	CGAGCUGA	CGAAAUGG	3.6	NSDHL	UUCGAAAUGGA	81
ENST00000447750.6	GTG	251	UGCGGUGG	GACCAUGG	2.2	GDI1	CUGACCAUGGA	79
ENST00000381401.10_PAR_Y	CTG	682	CCGGCUGU	CACCAUGA	1.2	SLC25A6	GCCACCAUGAC	94
ENST00000381192.8_PAR_Y	CTG	143	CGCCCUGC	CACCAUGG	2.3	CD99	CGCACCAUGGC	103
