# Supplementary material for: Thousands of human non-AUG extended proteoforms lack evidence of evolutionary selection among mammals
Source: Nat Commun. 2022 Dec 23;13:7910. doi: 10.1038/s41467-022-35595-6 (PMC9789052; doi:10.1038/s41467-022-35595-6)
Supplement: Supplementary file 8 — Supplementary Data 5 [file 41467_2022_35595_MOESM8_ESM.xlsx]

## Sheet: GeneOntology_RiboSET
GO_term	category	name	level	hits_background	hits_sample	pv_adj_fdr	NCBIgeneIDs	gene_symbols
GO:0005654	cellular_component	nucleoplasm	2	3782/19621	132/390	0.00110526	6657, 83987, 79892, 11284, 9261, 10808, 5688, 6205, 1613, 4686, 3150, 7247, 86, 23126, 5719, 56919, 54888, 30827, 3181, 1647, 8819, 8315, 641, 4236, 3725, 54931, 6294, 9879, 7322, 10907, 6827, 1196, 688, 57521, 5810, 7353, 51388, 10949, 54984, 54478, 54998, 10459, 54496, 9446, 7917, 6895, 65264, 3320, 9467, 10492, 3836, 10498, 4869, 79622, 8971, 64782, 112399, 57104, 6421, 6934, 8473, 8480, 10016…	SOX2, CCDC8, MCMBP, PNKP, MAPKAPK2, HSPH1, PSMA7, RPS11, DAPK3, NCBP1, HMGN1, TSN, ACTL6A, POGZ, PSMD13, DHX33, NSUN2, CXXC1, HNRNPA2B1, GADD45A, SAP30, BRAP, BLM, MFAP1, JUN, TRMT10C, SAFB, DDX46, UBE2D2, TXNL4A, SUPT4H1, CLK2, KLF5, RPTOR, RAD1, UFD1L, NIP7, HNRNPA0, PINX1, FAM64A, AURKAIP1, MAD2L2, PRMT7, GSTO1, BAG6, TARBP2, UBE2Z, HSP90AA1, SH3BP5, SYNCRIP, KPNA1, CARM1, NPM1, SNRNP25, H1FX,…
GO:0070062	cellular_component	extracellular exosome	6	2093/19621	88/390	0.00110526	527, 16, 10768, 5652, 130074, 4124, 23593, 9261, 8751, 10808, 5688, 4668, 6205, 4677, 11344, 4179, 54888, 3181, 6767, 1152, 642, 6281, 7322, 7326, 5795, 2770, 25824, 9446, 5865, 7917, 2799, 1267, 3315, 2806, 3320, 255743, 4864, 7430, 2335, 10015, 10016, 4904, 57132, 114990, 22836, 10552, 57154, 3915, 3920, 3925, 5464, 9052, 51552, 10085, 94056, 2923, 7531, 23406, 9588, 8566, 25978, 5500, 388, 909…	ATP6V0C, AARS, AHCYL1, PRSS8, FAM168B, MAN2A1, HEBP2, MAPKAPK2, ADAM15, HSPH1, PSMA7, NAGA, RPS11, NARS, TWF2, CD46, NSUN2, HNRNPA2B1, ST13, CKB, BLMH, S100A10, UBE2D2, UBE2G1, PTPRJ, GNAI1, PRDX5, GSTO1, RAB3B, BAG6, GNS, CNP, HSPB1, GOT2, HSP90AA1, NPNT, NPC1, EZR, FN1, PDCD6IP, PDCD6, YBX1, CHMP1B, VASN, RHOBTB3, ARPC1A, SMURF1, LAMC1, LAMP2, STMN1, PPA1, GPRC5A, RAB14, EDIL3, SYAP1, PDIA3, YW…
GO:0005783	cellular_component	endoplasmic reticulum	5	1036/19621	44/390	0.00110526	6400, 4864, 5764, 57222, 79879, 11015, 6281, 81671, 267, 1933, 60561, 10130, 57620, 118424, 255738, 10016, 79139, 22820, 8612, 92840, 55851, 10236, 2353, 51763, 9780, 444, 51520, 387521, 5954, 79174, 64841, 7247, 55379, 81502, 54495, 2531, 10981, 2923, 5611, 55666, 1522, 7162, 10492, 50814	SEL1L, NPC1, PTN, ERGIC1, CCDC134, KDELR3, S100A10, VMP1, AMFR, EEF1B2, RINT1, PDIA6, STIM2, UBE2J2, PCSK9, PDCD6, DERL1, COPG1, PLPP2, REEP6, PSENEN, HNRNPR, FOS, INPP5K, PIEZO1, ASPH, LARS, TMEM189, RCN1, CRELD2, GNPNAT1, TSN, LRRC59, HM13, TMX3, KDSR, RAB32, PDIA3, DNAJC3, NPLOC4, CTSZ, TPBG, SYNCRIP, NSDHL
GO:0005737	cellular_component	cytoplasm	2	4634/19621	139/390	0.00110526	6657, 116225, 79876, 2058, 55312, 16, 10768, 83987, 79893, 92181, 23593, 23596, 9261, 9266, 51763, 10808, 4668, 6205, 51776, 11329, 8772, 4677, 1613, 3150, 7247, 11344, 3157, 23126, 56919, 2664, 54888, 3181, 6767, 1647, 51319, 50808, 8315, 136319, 641, 642, 6281, 56990, 4267, 137392, 57521, 8883, 9908, 132789, 708, 219844, 7371, 9419, 2770, 25824, 9446, 2280, 5865, 7917, 6895, 1267, 3315, 3320, 2…	SOX2, ZMYND19, UBA5, EPRS, RFK, AARS, AHCYL1, CCDC8, GGNBP2, UBTD2, HEBP2, OPN3, MAPKAPK2, CYTH2, INPP5K, HSPH1, NAGA, RPS11, AC013461.1, STK38, FADD, NARS, DAPK3, HMGN1, TSN, TWF2, HMGCS1, POGZ, DHX33, GDI1, NSUN2, HNRNPA2B1, ST13, GADD45A, RSRC1, AK3, BRAP, MTPN, BLM, BLMH, S100A10, CDC42SE2, CD99, FAM92A1, RPTOR, NAE1, G3BP2, GNPDA2, C1QBP, HYLS1, UCK2, CRIPT, GNAI1, PRDX5, GSTO1, FKBP1A, RAB3…
GO:0005829	cellular_component	cytosol	2	5271/19621	174/390	0.00110526	6657, 79876, 83461, 2058, 55312, 16, 10768, 83987, 79892, 2582, 8737, 9261, 9266, 51763, 10808, 5688, 6205, 51776, 11329, 8772, 4677, 152137, 11337, 4686, 7247, 3157, 23126, 5719, 2664, 30827, 6767, 26224, 10869, 8315, 136319, 1152, 641, 642, 730755, 3725, 60561, 118424, 7322, 10907, 7326, 2730, 57521, 8883, 9908, 132789, 1719, 7353, 8379, 51388, 708, 219844, 7371, 27351, 10459, 224, 25824, 54496…	SOX2, UBA5, CDCA3, EPRS, RFK, AARS, AHCYL1, CCDC8, MCMBP, GALE, RIPK1, MAPKAPK2, CYTH2, INPP5K, HSPH1, PSMA7, RPS11, AC013461.1, STK38, FADD, NARS, CCDC50, GABARAP, NCBP1, TSN, HMGCS1, POGZ, PSMD13, GDI1, CXXC1, ST13, FBXL3, USP19, BRAP, MTPN, CKB, BLM, BLMH, KRTAP2-3, JUN, RINT1, UBE2J2, UBE2D2, TXNL4A, UBE2G1, GCLM, RPTOR, NAE1, G3BP2, GNPDA2, DHFR, UFD1L, MAD1L1, NIP7, C1QBP, HYLS1, UCK2, DESI…
GO:0005634	cellular_component	nucleus	5	5279/19621	168/390	0.00110526	6657, 79876, 79879, 171017, 79892, 79893, 11284, 9261, 51763, 10808, 5688, 51776, 11329, 8772, 1613, 4686, 3150, 7247, 86, 23126, 5719, 56919, 9319, 54888, 30827, 3181, 64110, 1647, 26224, 51319, 136319, 1152, 641, 642, 5763, 4236, 3725, 54931, 6294, 9879, 118424, 7322, 10907, 92840, 1196, 137392, 5810, 132789, 7353, 708, 10949, 219844, 100131017, 2770, 54998, 27351, 10459, 125150, 25824, 54496, …	SOX2, UBA5, CCDC134, ZNF384, MCMBP, GGNBP2, PNKP, MAPKAPK2, INPP5K, HSPH1, PSMA7, AC013461.1, STK38, FADD, DAPK3, NCBP1, HMGN1, TSN, ACTL6A, POGZ, PSMD13, DHX33, TRIP13, NSUN2, CXXC1, HNRNPA2B1, MAGEF1, GADD45A, FBXL3, RSRC1, MTPN, CKB, BLM, BLMH, PTMS, MFAP1, JUN, TRMT10C, SAFB, DDX46, UBE2J2, UBE2D2, TXNL4A, REEP6, CLK2, FAM92A1, RAD1, GNPDA2, UFD1L, C1QBP, HNRNPA0, HYLS1, ZNF316, GNAI1, AURKAI…
GO:0042470	cellular_component	melanosome	8	100/19621	11/390	0.00127048	483, 27044, 10981, 2923, 7531, 10672, 126321, 10130, 1267, 3320, 10015	ATP1B3, SND1, RAB32, PDIA3, YWHAE, GNA13, MFSD12, PDIA6, CNP, HSP90AA1, PDCD6IP
GO:0036513	cellular_component	Derlin-1 retrotranslocation complex	3	8/19621	4/390	0.00225857	6400, 79139, 267, 81502	SEL1L, DERL1, AMFR, HM13
GO:0016020	cellular_component	membrane	2	2099/19621	69/390	0.00617951	4864, 51586, 4869, 7430, 79879, 81671, 57222, 2058, 267, 26503, 16, 57104, 26003, 11284, 9879, 84888, 3482, 4124, 8607, 10015, 10657, 56994, 79139, 27044, 293, 9513, 3371, 5036, 10672, 2353, 9266, 51635, 51763, 8884, 25904, 9780, 9531, 6205, 7357, 140735, 27075, 284996, 708, 966, 2512, 977, 3920, 55379, 3925, 5719, 256987, 81502, 2531, 10724, 10981, 2280, 7531, 5611, 3181, 10478, 7917, 4076, 1267…	NPC1, MED15, NPM1, EZR, CCDC134, VMP1, ERGIC1, EPRS, AMFR, SLC17A5, AARS, PNPLA2, GORASP2, PNKP, DDX46, SPPL2A, IGF2R, MAN2A1, RUVBL1, PDCD6IP, KHDRBS1, CHPT1, DERL1, SND1, SLC25A6, FXR2, TNC, PA2G4, GNA13, FOS, CYTH2, DHRS7, INPP5K, SLC5A6, CNOT10, PIEZO1, BAG3, RPS11, UGCG, DYNLL2, TSPAN13, RNF149, C1QBP, CD59, FTL, CD151, LAMP2, LRRC59, STMN1, PSMD13, SERINC5, HM13, KDSR, MGEA5, RAB32, FKBP1A,…
GO:0045296	molecular_function	cadherin binding	4	308/19621	21/390	0.0038431	7430, 8971, 8607, 5795, 27044, 114990, 9531, 11329, 10190, 11344, 55379, 4179, 3927, 9052, 57698, 10726, 7531, 9588, 9208, 25978, 27131	EZR, H1FX, RUVBL1, PTPRJ, SND1, VASN, BAG3, STK38, TXNDC9, TWF2, LRRC59, CD46, LASP1, GPRC5A, SHTN1, NUDC, YWHAE, PRDX6, LRRFIP1, CHMP2B, SNX5
GO:0003723	molecular_function	RNA binding	4	1372/19621	59/390	0.0038431	4869, 7430, 51081, 8971, 4236, 908, 3725, 10768, 54931, 6421, 6294, 51605, 9879, 8480, 10656, 10657, 27044, 51493, 129831, 4904, 9513, 11051, 5036, 10236, 2935, 9908, 51388, 6205, 11198, 51776, 3320, 10949, 55110, 90441, 3068, 4686, 7247, 11344, 5073, 55379, 8531, 56919, 10209, 54888, 2923, 7531, 3181, 7150, 10607, 4076, 26097, 1267, 3315, 8565, 2806, 4343, 54517, 255738, 10492	NPM1, EZR, MRPS7, H1FX, MFAP1, CCT6A, JUN, AHCYL1, TRMT10C, SFPQ, SAFB, TRMT6, DDX46, RAE1, KHDRBS3, KHDRBS1, SND1, RTCB, RBM45, YBX1, FXR2, NUDT21, PA2G4, HNRNPR, GSPT1, G3BP2, NIP7, RPS11, SUPT16H, AC013461.1, HSP90AA1, HNRNPA0, MAGOHB, ZNF622, HDGF, NCBP1, TSN, TWF2, PARN, LRRC59, YBX3, DHX33, EIF1, NSUN2, PDIA3, YWHAE, HNRNPA2B1, TOP1, TBL3, CAPRIN1, CHTOP, CNP, HSPB1, YARS, GOT2, MOV10, PUS7…
GO:0005515	molecular_function	protein binding	2	12310/19621	323/390	0.00595082	79876, 79879, 2058, 55312, 83987, 79892, 2069, 92181, 6205, 4179, 55379, 86, 2149, 2152, 30827, 51319, 8315, 8324, 6281, 4236, 6294, 4267, 137392, 57521, 8379, 51388, 10459, 114908, 125150, 224, 2280, 10478, 4343, 10492, 6400, 10498, 267, 57620, 6421, 8473, 2335, 8480, 22820, 293, 51493, 114990, 2353, 2354, 22836, 10560, 51520, 84296, 90441, 8531, 84314, 8543, 51552, 57698, 55656, 29035, 10607, 1…	UBA5, CCDC134, EPRS, RFK, CCDC8, MCMBP, EREG, UBTD2, RPS11, CD46, LRRC59, ACTL6A, F2R, F3, CXXC1, RSRC1, BRAP, FZD7, S100A10, MFAP1, SAFB, CD99, FAM92A1, RPTOR, MAD1L1, NIP7, MAD2L2, TMEM123, ZSWIM7, ALDH3A2, FKBP1A, SLC25A17, MOV10, SYNCRIP, SEL1L, CARM1, AMFR, STIM2, SFPQ, OGT, FN1, RAE1, COPG1, SLC25A6, RTCB, VASN, FOS, FOSB, RHOBTB3, SLC19A2, LARS, GINS4, ZNF622, YBX3, TMEM107, LMO4, RAB14, S…
GO:0031625	molecular_function	ubiquitin protein ligase binding	5	294/19621	19/390	0.00880845	1152, 3725, 527, 118424, 7326, 8737, 79139, 9636, 5036, 8883, 152137, 11337, 81502, 7531, 7917, 55666, 9588, 10869, 3320	CKB, JUN, ATP6V0C, UBE2J2, UBE2G1, RIPK1, DERL1, ISG15, PA2G4, NAE1, CCDC50, GABARAP, HM13, YWHAE, BAG6, NPLOC4, PRDX6, USP19, HSP90AA1

## Sheet: GeneOntology_RiboSET_ext
GO_term	category	name	level	hits_bg	hits_sample	pv_adj_fdr	NCBIgeneIDs	gene_symbols
GO:0060070	biological_process	canonical Wnt signaling pathway	6	68/19621	28/3304	0.00678635	8324, 8325, 81029, 6794, 283149, 6422, 6423, 6424, 6934, 5916, 90780, 8613, 10023, 7855, 7474, 7475, 7477, 2487, 7481, 7482, 80326, 85458, 9314, 2535, 51176, 6382, 6259, 8820	FZD7, FZD8, WNT5B, STK11, BCL9L, SFRP1, SFRP2, SFRP4, TCF7L2, RARG, PYGO2, PLPP3, FRAT1, FZD5, WNT5A, WNT6, WNT7B, FRZB, WNT11, WNT2B, WNT10A, DIXDC1, KLF4, FZD2, LEF1, SDC1, RYK, HESX1
GO:0043065	biological_process	positive regulation of apoptotic process	7	289/19621	84/3304	0.00678635	4616, 10252, 8717, 5134, 9240, 8737, 8743, 5159, 3635, 6714, 23612, 580, 8772, 3655, 1613, 3688, 1647, 64112, 4217, 51330, 5764, 133, 6788, 3725, 6285, 655, 8854, 668, 708, 4294, 4296, 220, 389856, 23788, 65264, 4853, 5366, 10497, 2308, 2309, 113419, 6422, 6423, 6424, 54556, 5916, 27429, 22822, 1843, 10550, 1848, 7481, 90427, 1852, 4923, 322, 3399, 90441, 50507, 5457, 5978, 7023, 11124, 885, 8061…	GADD45B, SPRY1, TRADD, PDCD2, PNMA1, RIPK1, TNFSF10, PDGFRB, INPP5D, SRC, PHLDA3, BARD1, FADD, ITGA6, DAPK3, ITGB1, GADD45A, MOAP1, MAP3K5, TNFRSF12A, PTN, ADM, STK3, JUN, S100B, BMP7, ALDH1A2, FOXL2, C1QBP, MAP3K10, MAP3K11, ALDH1A3, USP27X, MTCH2, UBE2Z, NOTCH2, PMAIP1, UNC13B, FOXO1, FOXO3, TEX261, SFRP1, SFRP2, SFRP4, ING3, RARG, HTRA2, PHLDA1, DUSP1, ARL6IP5, DUSP6, WNT11, BMF, DUSP9, NTSR1,…
GO:0000122	biological_process	negative regulation of transcription by RNA polymerase II	8	885/19621	214/3304	0.00696342	6657, 9730, 9219, 4100, 168451, 79365, 4103, 6663, 7182, 2063, 4112, 3607, 7703, 2077, 55841, 346157, 7216, 2100, 7733, 4150, 2624, 1601, 1602, 579, 2625, 2117, 3651, 144455, 6721, 54345, 3068, 3661, 23119, 4692, 3670, 7767, 161882, 30812, 93, 115196, 10848, 4193, 9314, 2146, 9318, 339559, 101060200, 4092, 146540, 64110, 1647, 2672, 10865, 4208, 8819, 8820, 4602, 146542, 55929, 7291, 58495, 639, …	SOX2, DCAF1, MTA2, MAGEA1, THAP5, BHLHE41, MAGEA4, SOX10, NR2C2, NR2F6, MAGEB1, FOXK2, PCGF2, ERF, WWC3, ZNF391, TRO, ESR2, ZNF180, MAZ, GATA2, DAB2, DACH1, NKX3-2, GATA3, ETV3, PDX1, E2F7, SREBF2, SOX18, HDGF, IRF3, HIC2, NDN, ISL1, ZNF224, ZFPM1, SOX8, ACVR2B, ZNF554, PPP1R13L, MDM2, KLF4, EZH2, COPS2, ZFP69, ZNF891, SMAD7, ZNF785, MAGEF1, GADD45A, GFI1, ARID5A, MEF2C, SAP30, HESX1, MYB, ZNF688…
GO:0006357	biological_process	regulation of transcription by RNA polymerase II	7	1582/19621	361/3304	0.00696342	2063, 55311, 79894, 10265, 2077, 346157, 2100, 4150, 139324, 2113, 2117, 10320, 86, 30812, 8289, 4193, 344167, 79977, 4208, 254065, 30832, 4211, 90233, 4222, 51333, 6294, 51351, 10401, 4286, 196, 57541, 100131017, 57547, 90317, 90333, 80095, 90338, 10472, 80108, 147694, 4335, 2290, 2300, 2304, 55552, 2306, 2308, 2309, 2313, 22806, 10520, 8473, 10522, 340252, 147741, 10538, 2353, 2354, 2355, 51513…	NR2F6, ZNF444, ZNF672, IRX5, ERF, ZNF391, ESR2, MAZ, HDX, ETS1, ETV3, IKZF1, ACTL6A, SOX8, ARID1A, MDM2, FOXI3, GRHL2, MEF2C, BRWD3, ZNF354C, MEIS1, ZNF551, MEOX1, ZNF771, SAFB, ZNF117, PIAS3, MITF, AHR, ZNF398, ZNF316, ZNF624, ZNF616, ZNF468, ZNF606, ZNF160, ZBTB18, ZFP2, ZNF548, MNT, FOXG1, FOXL1, FOXE1, ZNF823, FOXD2, FOXO1, FOXO3, FLI1, IKZF3, ZNF211, OGT, DEAF1, ZNF680, ZNF560, BATF, FOS, FO…
GO:0030178	biological_process	negative regulation of Wnt signaling pathway	6	45/19621	20/3304	0.0138732	30851, 129293, 388630, 6422, 6424, 6423, 4772, 56998, 147495, 147111, 7088, 2487, 164284, 11197, 80319, 147906, 25928, 56033, 64359, 145258	TAX1BP3, TRABD2A, TRABD2B, SFRP1, SFRP4, SFRP2, NFATC1, CTNNBIP1, APCDD1, NOTUM, TLE1, FRZB, APCDD1L, WIF1, CXXC4, DACT3, SOSTDC1, BARX1, NXN, GSC
GO:0090090	biological_process	negative regulation of canonical Wnt signaling pathway	7	126/19621	41/3304	0.018584	440193, 6657, 6788, 2309, 6663, 6794, 267, 139285, 6422, 6423, 1432, 6424, 6934, 3484, 3485, 3487, 3489, 147111, 5800, 100507050, 7088, 7474, 2487, 7481, 1601, 147906, 4163, 64321, 7162, 25928, 4300, 3670, 10459, 4192, 388336, 27122, 27123, 4851, 8313, 27130, 152573	CCDC88C, SOX2, STK3, FOXO3, SOX10, STK11, AMFR, AMER1, SFRP1, SFRP2, MAPK14, SFRP4, TCF7L2, IGFBP1, IGFBP2, IGFBP4, IGFBP6, NOTUM, PTPRO, TPBGL, TLE1, WNT5A, FRZB, WNT11, DAB2, DACT3, MCC, SOX17, TPBG, SOSTDC1, MLLT3, ISL1, MAD2L2, MDK, SHISA6, DKK3, DKK2, NOTCH1, AXIN2, INVS, SHISA3
GO:0002377	biological_process	immunoglobulin production	3	92/19621	3304-01-01	0.00678635	29802	VPREB3
GO:0050911	biological_process	detection of chemical stimulus involved in sensory perception of smell	5	388/19621	3304-01-01	0.00678635	284521	OR2L13
GO:0002250	biological_process	adaptive immune response	3	394/19621	24/3304	0.00678635	54795, 920, 7462, 3112, 3113, 814, 3119, 3122, 11069, 3903, 54210, 5579, 4179, 23765, 214, 81622, 2267, 4068, 27240, 259307, 7535, 1520, 83700, 639	TRPM4, CD4, LAT2, HLA-DOB, HLA-DPA1, CAMK4, HLA-DQB1, HLA-DRA, RAPGEF4, LAIR1, TREM1, PRKCB, CD46, IL17RA, ALCAM, UNC93B1, FGL1, SH2D1A, SIT1, IL4I1, ZAP70, CTSS, JAM3, PRDM1
GO:0042742	biological_process	defense response to bacterium	4	182/19621	3304-09-01	0.00678635	51552, 7425, 9636, 6693, 4615, 56169, 4939, 81035, 4853	RAB14, VGF, ISG15, SPN, MYD88, GSDMC, OAS2, COLEC12, NOTCH2
GO:0007186	biological_process	G protein-coupled receptor signaling pathway	3	861/19621	70/3304	0.00696342	60675, 8324, 221188, 8325, 7433, 10636, 146, 151, 152, 8601, 84634, 10267, 3482, 1951, 9890, 202018, 146850, 10149, 256933, 5157, 5159, 23596, 2863, 7855, 51763, 51764, 2869, 388531, 1081, 4923, 11069, 575, 4543, 165829, 3576, 22859, 976, 6352, 2770, 2771, 5331, 55890, 81491, 84059, 9564, 9052, 2781, 2785, 2786, 30817, 5732, 2149, 6755, 2535, 10344, 1129, 284521, 283383, 1901, 11245, 6001, 11250,…	PROK2, FZD7, ADGRG5, FZD8, VIPR1, RGS14, ADRA1D, ADRA2B, ADRA2C, RGS20, KISS1R, RAMP1, IGF2R, CELSR3, PLPPR4, TAPT1, PIK3R6, ADGRG2, NPB, PDGFRL, PDGFRB, OPN3, GPR39, FZD5, INPP5K, GNG13, GRK5, RGS9BP, CGA, NTSR1, RAPGEF4, ADGRB1, MTNR1A, GPR156, CXCL8, ADGRL1, ADGRE5, CCL5, GNAI1, GNAI2, PLCB3, GPRC5C, GPR63, ADGRV1, BCAR1, GPRC5A, GNAZ, GNG3, GNG4, ADGRE2, PTGER2, F2R, SSTR5, FZD2, CCL26, CHRM2…
GO:0006955	biological_process	immune response	2	405/19621	35/3304	0.00696342	3592, 9235, 920, 8600, 1054, 8862, 3105, 6693, 8743, 3113, 3119, 4783, 3122, 10164, 5818, 2113, 708, 3140, 1230, 976, 8530, 10581, 7126, 7133, 3937, 1380, 1513, 29802, 7535, 1520, 3696, 4851, 3577, 9466, 259197	IL12A, IL32, CD4, TNFSF11, CEBPG, APLN, HLA-A, SPN, TNFSF10, HLA-DPA1, HLA-DQB1, NFIL3, HLA-DRA, CHST4, NECTIN1, ETS1, C1QBP, MR1, CCR1, ADGRE5, CST7, IFITM2, TNFAIP1, TNFRSF1B, LCP2, CR2, CTSK, VPREB3, ZAP70, CTSS, ITGB8, NOTCH1, CXCR1, IL27RA, NCR3
GO:0006911	biological_process	phagocytosis, engulfment	7	85/19621	3304-01-01	0.00696342	3689	ITGB2
GO:0000785	cellular_component	chromatin	2	972/19621	230/3304	0.00206752	6657, 55810, 9219, 168451, 79365, 256006, 6663, 23051, 7182, 2063, 10769, 3607, 23063, 10265, 7703, 1052, 2077, 1054, 4654, 2100, 728116, 3131, 139324, 266812, 100131390, 9278, 3646, 2113, 2625, 579, 2626, 2117, 3142, 3651, 144455, 54345, 6721, 11339, 3659, 3661, 3150, 3662, 6732, 1108, 56917, 86, 3670, 23126, 161882, 30812, 3166, 3167, 8289, 9314, 2146, 79977, 114799, 4208, 4211, 8820, 374393, 7…	SOX2, FOXJ2, MTA2, THAP5, BHLHE41, ANKRD31, SOX10, ZHX3, NR2C2, NR2F6, PLK2, FOXK2, WAPL, IRX5, PCGF2, CEBPD, ERF, CEBPG, MYOD1, ESR2, ZBTB8B, HLF, HDX, NAP1L5, SP9, ZBTB22, EIF3E, ETS1, GATA3, NKX3-2, GATA4, ETV3, HLX, PDX1, E2F7, SOX18, SREBF2, OIP5, IRF1, IRF3, HMGN1, IRF4, SRPK1, CHD4, MEIS3, ACTL6A, ISL1, POGZ, ZFPM1, SOX8, HMX1, HMX2, ARID1A, KLF4, EZH2, GRHL2, ESCO1, MEF2C, MEIS1, HESX1, F…
GO:0048471	cellular_component	perinuclear region of cytoplasm	2	709/19621	169/3304	0.00206752	284161, 11267, 27141, 23560, 9227, 2572, 535, 5144, 130074, 540, 4131, 10791, 3624, 6696, 51762, 51763, 282679, 6714, 65082, 575, 57407, 56897, 11337, 56907, 11344, 81493, 3673, 7257, 1116, 53349, 3688, 116841, 8301, 4216, 636, 3708, 136319, 6275, 5764, 81031, 6285, 8854, 53916, 6812, 8862, 8864, 115361, 115362, 4771, 202915, 6311, 10920, 23208, 23209, 7855, 8882, 7159, 6331, 701, 9919, 7873, 257…	GDPD1, SNF8, CIDEB, GTPBP4, LRAT, GAD2, ATP6V0A1, PDE4D, FAM168B, ATP7B, MAP1B, VAMP5, INHBA, SPP1, RAB8B, INPP5K, AQP11, SRC, VPS33A, ADGRB1, NMRAL1, WRNIP1, GABARAP, SPIRE1, TWF2, SYNC, ITGA2, TSNAX, CHI3L1, ZFYVE1, ITGB1, SNAP47, PICALM, MAP3K4, BICD1, ITPR1, MTPN, S100A4, PTN, SLC2A10, S100B, ALDH1A2, RAB4B, STXBP1, APLN, PER2, GBP4, GBP5, NF2, TMEM184A, ATXN2, COPS8, SYT11, MLC1, FZD5, ZPR1,…
GO:0005829	cellular_component	cytosol	2	5271/19621	1034/3304	0.00206752	2049, 79874, 6147, 79876, 55301, 55303, 51209, 10, 10252, 79887, 55312, 79890, 83987, 79892, 139285, 55317, 23, 4121, 2077, 118813, 4131, 55336, 284716, 55341, 4144, 6192, 282679, 55352, 51259, 6205, 55357, 57407, 57409, 57410, 10307, 4163, 114757, 71, 8266, 4170, 2125, 10320, 10324, 79958, 2139, 51291, 6236, 84062, 8287, 4193, 6242, 4199, 6251, 30827, 8301, 84078, 53358, 112755, 8309, 8313, 4217…	EPHB3, RABEP2, RPL23A, UBA5, OLAH, GIMAP4, RAB9B, NAT2, SPRY1, PLBD1, RFK, RIN3, CCDC8, MCMBP, AMER1, AP5S1, ABCF1, MAN1A1, ERF, ZFYVE27, MAP1B, FBXL8, RIMKLA, LSG1, MAT2A, RPS4Y1, AQP11, COPRS, TMEM216, RPS11, TBC1D2, NMRAL1, MIF4GD, SCYL1, APBB3, MCC, CYGB, ACTG1, UBL4A, MCL1, EVPL, IKZF1, KLHL41, DENND1C, EYA2, GMIP, RRAD, DTNBP1, USP9Y, MDM2, RTKN, ME1, RSU1, CXXC1, PICALM, KBTBD7, SHC3, STX1…
GO:0005654	cellular_component	nucleoplasm	2	3782/19621	771/3304	0.00206752	10252, 2063, 83987, 79892, 55317, 79894, 23, 2077, 118813, 35, 51244, 55341, 6192, 2100, 55352, 55355, 6205, 55357, 57407, 2113, 4163, 2117, 8266, 4170, 10320, 10324, 86, 79958, 161882, 2139, 51291, 8289, 2146, 4193, 103, 79977, 30827, 4092, 114799, 4208, 84081, 30832, 57460, 10362, 8315, 51322, 8317, 135293, 135295, 80004, 51333, 4234, 80010, 4236, 6285, 51343, 6294, 6300, 57504, 10401, 57521, 8…	SPRY1, NR2F6, CCDC8, MCMBP, AP5S1, ZNF672, ABCF1, ERF, ZFYVE27, ACADS, CCDC174, LSG1, RPS4Y1, ESR2, COPRS, HJURP, RPS11, TBC1D2, NMRAL1, ETS1, MCC, ETV3, UBL4A, MCL1, IKZF1, KLHL41, ACTL6A, DENND1C, ZFPM1, EYA2, GMIP, ARID1A, EZH2, MDM2, ADAR, GRHL2, CXXC1, SMAD7, ESCO1, MEF2C, NSRP1, ZNF354C, PPM1H, HMG20B, BRAP, WAC, CDC7, PM20D2, SRSF12, ESRP2, ZNF771, METTL1, RMI1, MFAP1, S100B, FZR1, SAFB, M…
GO:0005737	cellular_component	cytoplasm	2	4634/19621	904/3304	0.00206752	221184, 8193, 6147, 4100, 51205, 79876, 55312, 79890, 83987, 92181, 4117, 79893, 51225, 55323, 55325, 2081, 55332, 10278, 284716, 387119, 282679, 4157, 6205, 2113, 57410, 10307, 168002, 10309, 4163, 8266, 90187, 10314, 2125, 4170, 10324, 84059, 92, 93, 84062, 8287, 4191, 4192, 2146, 4193, 151651, 30812, 30820, 103, 105, 4208, 6259, 57460, 114804, 51319, 4216, 8313, 57465, 8315, 4217, 8317, 4222, …	CPNE2, DPF1, RPL23A, MAGEA1, ACP6, UBA5, RFK, RIN3, CCDC8, UBTD2, MAK, GGNBP2, ABI3, LARP6, UFSP2, ERN1, DRAM1, EFS, RIMKLA, CEP85L, AQP11, MC1R, RPS11, ETS1, SCYL1, APBB3, DACT2, CCNO, MCC, UBL4A, EMILIN3, LANCL1, EVPL, MCL1, KLHL41, ADGRV1, ACVR2A, ACVR2B, DTNBP1, USP9Y, MDH2, MDK, EZH2, MDM2, EFHB, SOX8, KCNIP1, ADAR, ADARB2, MEF2C, RYK, PPM1H, RNF157, RSRC1, MAP3K4, AXIN2, TBC1D24, BRAP, MAP3…
GO:0005634	cellular_component	nucleus	5	5279/19621	1105/3304	0.00206752	221184, 6147, 4100, 79876, 256006, 4103, 79879, 112755, 79885, 2063, 83983, 4112, 51218, 55311, 79892, 4117, 79893, 79894, 10265, 55323, 2077, 55325, 35, 55336, 51244, 346157, 6192, 57396, 2100, 4150, 55352, 139324, 200765, 2113, 57410, 10307, 4163, 2117, 10309, 71, 10312, 8266, 4170, 51277, 10320, 86, 161882, 2139, 30812, 84062, 8287, 4191, 8289, 2146, 4193, 79968, 103, 344167, 79977, 30827, 409…	CPNE2, RPL23A, MAGEA1, UBA5, ANKRD31, MAGEA4, CCDC134, STX1B, HDAC11, NR2F6, TSSK6, MAGEB1, GLRX5, ZNF444, MCMBP, MAK, GGNBP2, ZNF672, IRX5, LARP6, ERF, UFSP2, ACADS, FBXL8, CCDC174, ZNF391, RPS4Y1, CLK4, ESR2, MAZ, COPRS, HDX, TIGD1, ETS1, SCYL1, APBB3, MCC, ETV3, CCNO, ACTG1, TCIRG1, UBL4A, MCL1, DNAJC27, IKZF1, ACTL6A, ZFPM1, EYA2, SOX8, DTNBP1, USP9Y, MDH2, ARID1A, EZH2, MDM2, WDR76, ADAR, FO…
GO:0016020	cellular_component	membrane	2	2099/19621	426/3304	0.00307236	79879, 23, 51225, 4121, 4124, 55341, 6192, 6205, 57410, 10307, 71, 8266, 4170, 2125, 10319, 55379, 79956, 84059, 6238, 4191, 53349, 103, 2153, 79977, 8301, 114, 6259, 112755, 6262, 90231, 30849, 84100, 154, 192670, 4258, 6311, 57513, 182, 10423, 114881, 114882, 10435, 114885, 6342, 4296, 84171, 245972, 8406, 8412, 2280, 10478, 10492, 10497, 4354, 129285, 55558, 10505, 51466, 267, 4363, 129293, 23…	CCDC134, ABCF1, ABI3, MAN1A1, MAN2A1, LSG1, RPS4Y1, RPS11, SCYL1, APBB3, ACTG1, UBL4A, MCL1, EVPL, LAMC3, LRRC59, ERMP1, ADGRV1, RRBP1, MDH2, ZFYVE1, ADAR, F5, GRHL2, PICALM, ADCY8, RYK, STX1B, RYR2, KIAA2013, PIK3R4, ARL6, ADRB2, AGO4, MGST2, ATXN2, CASKIN2, JAG1, CDIPT, OSBPL7, OSBPL8, CDC42EP2, OSBPL11, SCP2, MAP3K11, LOXL4, ATP6V0D2, SRPX, BCAR3, FKBP1A, SLC25A17, SYNCRIP, UNC13B, MPP1, PPP1R…
GO:0005925	cellular_component	focal adhesion	5	418/19621	100/3304	0.0236063	7171, 527, 83478, 26136, 3611, 10278, 5159, 5170, 23092, 6714, 6205, 575, 1601, 71, 3655, 6730, 23114, 4179, 3673, 3676, 3678, 64098, 3688, 3689, 6251, 3696, 5754, 9349, 9351, 9358, 5782, 667, 4267, 5297, 6840, 8394, 4810, 5329, 2261, 214, 726, 8412, 10979, 4323, 10982, 3303, 3304, 7408, 3315, 3845, 4869, 7430, 2314, 51466, 3339, 2318, 2321, 9493, 10525, 10015, 28964, 3371, 3383, 4921, 8516, 5050…	TPM4, ATP6V0C, ARHGAP24, TES, ILK, EFS, PDGFRB, PDPK1, ARHGAP26, SRC, RPS11, ADGRB1, DAB2, ACTG1, ITGA6, SRP68, NFASC, CD46, ITGA2, ITGA4, ITGA5, PARVG, ITGB1, ITGB2, RSU1, ITGB8, PTK7, RPL23, SLC9A3R2, ITGBL1, PTPN12, DST, CD99, PI4KA, SVIL, PIP5K1A, NHS, PLAUR, FGFR3, ALCAM, CAPN5, BCAR3, FERMT2, MMP14, MAPRE2, HSPA1A, HSPA1B, VASP, HSPB1, KRAS, NPM1, EZR, FLII, EVL, HSPG2, FLNC, FLT1, KIF23, H…
GO:0042101	cellular_component	T cell receptor complex	4	135/19621	3304-02-01	0.00115844	920, 7535	CD4, ZAP70
GO:0045095	cellular_component	keratin filament	7	94/19621	3304-02-01	0.00206752	730755, 9119	KRTAP2-3, KRT75
GO:0072562	cellular_component	blood microparticle	2	142/19621	3304-07-01	0.00357295	7040, 3303, 3304, 3305, 71, 5627, 2335	TGFB1, HSPA1A, HSPA1B, HSPA1L, ACTG1, PROS1, FN1
GO:0016021	cellular_component	integral component of membrane	3	3475/19621	503/3304	0.00557998	55298, 221188, 21, 57369, 4121, 4124, 4129, 55332, 51246, 124976, 90161, 282679, 51259, 55356, 55359, 55362, 4166, 10313, 4170, 10317, 643155, 55379, 79956, 51286, 84059, 79966, 84063, 51296, 53345, 30817, 8291, 51302, 2152, 53353, 10347, 57452, 51312, 114801, 57458, 6259, 112755, 100130933, 90231, 221303, 51330, 80003, 8324, 8325, 84102, 4232, 92305, 114836, 80023, 53407, 4258, 51363, 202915, 19…	RNF121, ADGRG5, ABCA3, GJD2, MAN1A1, MAN2A1, MAOB, DRAM1, SHISA5, SPNS2, HS6ST2, AQP11, TMEM216, SLC22A15, STYK1, TMEM63B, CHST6, RTN3, MCL1, B3GALT5, SMIM15, LRRC59, ERMP1, CEND1, ADGRV1, SCD5, KIRREL2, SLC15A3, TM6SF2, ADGRE2, DYSF, CYP39A1, F3, LRP1B, ABCA7, GALNT16, SLC25A37, TMEM200A, TMCC3, RYK, STX1B, SMIM6, KIAA2013, FAM162B, TNFRSF12A, PCNX2, FZD7, FZD8, SLC41A2, MEST, TMEM129, SLAMF6, N…
GO:0009897	cellular_component	external side of plasma membrane	3	364/19621	35/3304	0.0118067	3590, 3597, 3598, 7056, 80274, 9619, 920, 6693, 939, 947, 3383, 1209, 3140, 4036, 6340, 146760, 4684, 1230, 214, 3673, 114908, 4217, 482, 349667, 2022, 3815, 3688, 1513, 3689, 1901, 6382, 2675, 7412, 3577, 9466	IL11RA, IL13RA1, IL13RA2, THBD, SCUBE1, ABCG1, CD4, SPN, CD27, CD34, ICAM1, CLPTM1, MR1, LRP2, SCNN1G, RTN4RL1, NCAM1, CCR1, ALCAM, ITGA2, TMEM123, MAP3K5, ATP1B2, RTN4RL2, ENG, KIT, ITGB1, CTSK, ITGB2, S1PR1, SDC1, GFRA2, VCAM1, CXCR1, IL27RA
GO:0000981	molecular_function	DNA-binding transcription factor activity, RNA polymerase II-specific	3	1229/19621	296/3304	0.00297942	6657, 55810, 79365, 6663, 23051, 7691, 7182, 2063, 55311, 7697, 79894, 3607, 6721, 10265, 3097, 1052, 2077, 1054, 7711, 7712, 346157, 4654, 2100, 728116, 4150, 7733, 3131, 139324, 7746, 100131390, 9278, 2624, 2113, 1602, 579, 2625, 2117, 2626, 84547, 3142, 3651, 144455, 3659, 54345, 3661, 3662, 54862, 55888, 7760, 56917, 3670, 30812, 3166, 3167, 168544, 7775, 9314, 100289635, 344167, 339559, 1010…	SOX2, FOXJ2, BHLHE41, SOX10, ZHX3, ZNF132, NR2C2, NR2F6, ZNF444, ZNF138, ZNF672, FOXK2, SREBF2, IRX5, HIVEP2, CEBPD, ERF, CEBPG, ZNF155, ZNF157, ZNF391, MYOD1, ESR2, ZBTB8B, MAZ, ZNF180, HLF, HDX, ZSCAN9, SP9, ZBTB22, GATA2, ETS1, DACH1, NKX3-2, GATA3, ETV3, GATA4, PGBD1, HLX, PDX1, E2F7, IRF1, SOX18, IRF3, IRF4, CC2D1A, ZKSCAN7, ZNF213, MEIS3, ISL1, SOX8, HMX1, HMX2, ZNF467, ZNF232, KLF4, ZNF605…
GO:0000978	molecular_function	RNA polymerase II cis-regulatory region sequence-specific DNA binding	7	1166/19621	271/3304	0.00297942	6657, 55810, 79365, 6663, 171017, 7691, 7182, 2063, 55311, 7697, 3607, 10265, 3097, 1052, 1054, 7711, 7712, 148523, 4654, 2100, 4150, 3131, 139324, 7746, 100131390, 2624, 2113, 1602, 579, 2625, 2626, 84547, 3651, 144455, 54345, 6721, 3659, 3661, 3662, 54862, 10320, 23119, 55888, 7760, 4692, 56917, 3670, 7767, 7770, 30812, 7775, 168544, 2146, 9314, 100289635, 344167, 79977, 2672, 4208, 4602, 4211,…	SOX2, FOXJ2, BHLHE41, SOX10, ZNF384, ZNF132, NR2C2, NR2F6, ZNF444, ZNF138, FOXK2, IRX5, HIVEP2, CEBPD, CEBPG, ZNF155, ZNF157, CIART, MYOD1, ESR2, MAZ, HLF, HDX, ZSCAN9, SP9, GATA2, ETS1, DACH1, NKX3-2, GATA3, GATA4, PGBD1, PDX1, E2F7, SOX18, SREBF2, IRF1, IRF3, IRF4, CC2D1A, IKZF1, HIC2, ZKSCAN7, ZNF213, NDN, MEIS3, ISL1, ZNF224, ZNF227, SOX8, ZNF232, ZNF467, EZH2, KLF4, ZNF605, FOXI3, GRHL2, GFI…
GO:0030023	molecular_function	extracellular matrix constituent conferring elasticity	3	9/19621	3304-08-01	0.00297942	84034, 90187, 3915, 10516, 2006, 2199, 2200, 2201	EMILIN2, EMILIN3, LAMC1, FBLN5, ELN, FBLN2, FBN1, FBN2
GO:1990837	molecular_function	sequence-specific double-stranded DNA binding	6	555/19621	137/3304	0.00297942	8193, 55810, 79365, 6663, 171017, 10765, 7182, 2063, 55311, 10265, 1052, 1054, 4654, 3131, 9278, 100131390, 2624, 2625, 2626, 579, 3651, 2117, 6721, 144455, 7746, 54345, 3661, 3662, 56917, 3670, 30812, 3166, 3167, 9314, 2672, 4208, 8820, 4222, 639, 58495, 3201, 51333, 83595, 3725, 3215, 3216, 26257, 3218, 3727, 92822, 27287, 668, 3233, 3234, 3236, 3237, 4772, 4773, 285349, 688, 9915, 5308, 196, 1…	DPF1, FOXJ2, BHLHE41, SOX10, ZNF384, KDM5B, NR2C2, NR2F6, ZNF444, IRX5, CEBPD, CEBPG, MYOD1, HLF, ZBTB22, SP9, GATA2, GATA3, GATA4, NKX3-2, PDX1, ETV3, SREBF2, E2F7, ZSCAN9, SOX18, IRF3, IRF4, MEIS3, ISL1, SOX8, HMX1, HMX2, KLF4, GFI1, MEF2C, HESX1, MEOX1, PRDM1, OVOL2, HOXA4, ZNF771, SOX7, JUN, HOXB5, HOXB6, NKX2-8, HOXB8, JUND, ZNF276, VENTX, FOXL2, HOXD4, HOXD8, HOXD10, HOXD11, NFATC1, NFATC2,…
GO:0017147	molecular_function	Wnt-protein binding	3	30/19621	16/3304	0.00297942	6424, 8324, 8325, 2535, 147495, 5800, 4919, 129293, 7855, 6259, 388630, 2487, 6422, 164284, 6423, 11197	SFRP4, FZD7, FZD8, FZD2, APCDD1, PTPRO, ROR1, TRABD2A, FZD5, RYK, TRABD2B, FRZB, SFRP1, APCDD1L, SFRP2, WIF1
GO:0043565	molecular_function	sequence-specific DNA binding	5	244/19621	69/3304	0.00399087	2304, 6657, 2306, 9219, 2308, 2309, 84619, 22926, 2063, 7182, 26257, 405, 79894, 27287, 3607, 10009, 6294, 22806, 6934, 2077, 1054, 57504, 1059, 7975, 10538, 3131, 2626, 51523, 79811, 57798, 3142, 100131017, 80714, 5451, 3661, 1870, 9935, 3662, 5326, 5457, 6910, 596, 5460, 7247, 23764, 56917, 473, 7257, 7767, 6495, 3297, 153572, 22887, 51176, 25833, 10472, 79977, 23528, 7023, 10865, 23410, 6899, …	FOXE1, SOX2, FOXD2, MTA2, FOXO1, FOXO3, ZGPAT, ATF6, NR2F6, NR2C2, NKX2-8, ARNT, ZNF672, VENTX, FOXK2, ZBTB33, SAFB, IKZF3, TCF7L2, ERF, CEBPG, MTA3, CENPB, MAFK, BATF, HLF, GATA4, CXXC5, SLTM, GATAD1, HLX, ZNF316, PBX4, POU2F1, IRF3, E2F2, MAFB, IRF4, PLAGL2, POU4F1, TBX5, BCL2, POU5F1, TSN, MAFF, MEIS3, RERE, TSNAX, ZNF224, SIX1, HSF1, IRX2, FOXJ3, LEF1, POU2F3, ZBTB18, GRHL2, ZNF281, TFAP4, AR…
GO:0005515	molecular_function	protein binding	2	12310/19621	2406/3304	0.00475048	8192, 221184, 10, 139285, 23, 33, 147495, 41, 57396, 139322, 139324, 57407, 57409, 114757, 71, 8266, 90187, 139341, 86, 92, 93, 8289, 8291, 103, 8301, 114798, 114801, 57458, 116, 8309, 57460, 90231, 57465, 8313, 8315, 8317, 114818, 8324, 8325, 146, 114836, 151, 152, 153, 154, 57504, 254122, 90288, 57521, 182, 196792, 8379, 57534, 114881, 114882, 196, 57541, 57542, 114885, 57544, 90313, 8394, 5754…	CLPP, CPNE2, NAT2, AMER1, ABCF1, ACADL, APCDD1, ASIC1, CLK4, APOOL, HDX, NMRAL1, MIF4GD, CYGB, ACTG1, UBL4A, EMILIN3, FUNDC1, ACTL6A, ACVR2A, ACVR2B, ARID1A, DYSF, ADAR, PICALM, SLITRK1, TMEM200A, TMCC3, ADCYAP1, ACOX2, PPM1H, KIAA2013, TBC1D24, AXIN2, BRAP, CDC7, KLHL29, FZD7, FZD8, ADRA1D, SLAMF6, ADRA2B, ADRA2C, ADRB1, ADRB2, MTA3, SNX32, EFCAB12, RPTOR, JAG1, FAM24B, MAD1L1, MIB1, OSBPL7, OSB…
GO:0001227	molecular_function	DNA-binding transcription repressor activity, RNA polymerase II-specific	4	307/19621	81/3304	0.0070745	79365, 2063, 3607, 2077, 346157, 7733, 2625, 1602, 579, 6721, 2117, 144455, 3661, 54862, 23119, 7767, 339559, 101060200, 146540, 146542, 2672, 8820, 639, 58495, 84619, 3725, 3218, 4773, 4783, 148156, 4286, 57541, 4825, 3297, 10472, 4335, 9975, 6909, 2309, 5396, 146198, 10009, 10522, 147741, 148254, 6943, 7975, 51513, 170302, 57684, 5460, 79191, 5978, 9569, 145258, 7022, 7551, 57215, 9603, 7556, 9…	BHLHE41, NR2F6, FOXK2, ERF, ZNF391, ZNF180, GATA3, DACH1, NKX3-2, SREBF2, ETV3, E2F7, IRF3, CC2D1A, HIC2, ZNF224, ZFP69, ZNF891, ZNF785, ZNF688, GFI1, HESX1, PRDM1, OVOL2, ZGPAT, JUN, HOXB8, NFATC2, NFIL3, ZNF558, MITF, ZNF398, NKX6-1, HSF1, ZBTB18, MNT, NR1D2, TBX2, FOXO3, PRRX1, ZFP90, ZBTB33, DEAF1, ZNF560, ZNF555, TCF21, MAFK, ETV7, ARX, ZBTB26, POU5F1, IRX3, REST, GTF2IRD1, GSC, TFAP2C, ZNF3…
GO:0042802	molecular_function	identical protein binding	3	1490/19621	311/3304	0.0091052	8192, 51209, 51225, 118813, 33, 2081, 4129, 55329, 147495, 4144, 282679, 55355, 57407, 57409, 2113, 71, 90187, 84063, 4193, 53345, 4199, 57458, 57460, 6262, 4094, 4217, 8315, 53371, 135293, 6275, 80007, 6285, 146, 2200, 154, 51361, 4258, 51379, 8379, 4296, 6352, 2261, 214, 8408, 6374, 6382, 267, 6422, 22806, 256281, 2332, 2335, 28960, 6434, 22827, 114991, 2353, 6449, 10551, 6456, 6457, 22841, 316…	CLPP, RAB9B, ABI3, ZFYVE27, ACADL, ERN1, MAOB, MNS1, APCDD1, MAT2A, AQP11, HJURP, NMRAL1, MIF4GD, ETS1, ACTG1, EMILIN3, KIRREL2, MDM2, TM6SF2, ME1, TMCC3, PPM1H, RYR2, MAF, MAP3K5, BRAP, NUP54, PM20D2, S100A4, C10orf88, S100B, ADRA1D, FBN1, ADRB2, HOOK1, MGST2, CRLF3, MAD1L1, MAP3K11, CCL5, FGFR3, ALCAM, ULK1, CXCL5, SDC1, AMFR, SFRP1, IKZF3, NUDT14, FMR1, FN1, DCPS, TRA2B, PUF60, ZNF618, FOS, SG…
GO:0046872	molecular_function	metal ion binding	4	2282/19621	456/3304	0.0103362	221184, 55298, 55311, 55312, 51218, 4117, 79894, 4124, 118813, 153642, 284716, 346157, 4144, 4150, 10320, 79956, 161882, 51291, 92, 93, 103, 105, 57452, 30832, 114, 114804, 4216, 90233, 8317, 84100, 51333, 10380, 92305, 51364, 10417, 10418, 84148, 57541, 2245, 100131017, 57547, 90317, 90333, 80095, 55520, 90338, 10472, 80108, 147694, 116983, 6391, 116987, 51455, 55552, 267, 129293, 22806, 57623, …	CPNE2, RNF121, ZNF444, RFK, GLRX5, MAK, ZNF672, MAN2A1, ZFYVE27, ARSK, RIMKLA, ZNF391, MAT2A, MAZ, IKZF1, ERMP1, ZFPM1, GMIP, ACVR2A, ACVR2B, ADAR, ADARB2, GALNT16, ZNF354C, ADCY8, RNF157, MAP3K4, ZNF551, CDC7, ARL6, ZNF771, BPNT1, TMEM129, ZMYND10, SPON2, SPON1, KAT8, ZNF398, FGD1, ZNF316, ZNF624, ZNF616, ZNF468, ZNF606, ELAC1, ZNF160, ZBTB18, ZFP2, ZNF548, ACAP3, SDHC, AGAP1, REV1, ZNF823, AMFR…
GO:0001228	molecular_function	DNA-binding transcription activator activity, RNA polymerase II-specific	4	443/19621	106/3304	0.0305758	6657, 55810, 6663, 171017, 7182, 3607, 1052, 1054, 4654, 3131, 2624, 2113, 2625, 2626, 54345, 3659, 3661, 3662, 4692, 56917, 3670, 7767, 7770, 9314, 79977, 4208, 4211, 4222, 58495, 153222, 3725, 3215, 3727, 26257, 162962, 27287, 3233, 3234, 3236, 4772, 4773, 688, 9915, 4286, 5326, 9935, 1747, 284371, 23764, 84699, 80095, 57057, 25833, 5359, 100287226, 6910, 2306, 2308, 2309, 2313, 23314, 5396, 22…	SOX2, FOXJ2, SOX10, ZNF384, NR2C2, FOXK2, CEBPD, CEBPG, MYOD1, HLF, GATA2, ETS1, GATA3, GATA4, SOX18, IRF1, IRF3, IRF4, NDN, MEIS3, ISL1, ZNF224, ZNF227, KLF4, GRHL2, MEF2C, MEIS1, MEOX1, OVOL2, CREBRF, JUN, HOXB5, JUND, NKX2-8, ZNF836, VENTX, HOXD4, HOXD8, HOXD10, NFATC1, NFATC2, KLF5, ARNT2, MITF, PLAGL2, MAFB, DLX3, ZNF841, MAFF, CREB3L3, ZNF606, TBX20, POU2F3, PLSCR1, ZNF729, TBX5, FOXD2, FOX…
GO:0004984	molecular_function	olfactory receptor activity	4	386/19621	3304-01-01	0.00297942	284521	OR2L13
GO:0004930	molecular_function	G protein-coupled receptor activity	4	666/19621	42/3304	0.00297942	8324, 221188, 8325, 146, 151, 152, 153, 154, 1951, 10149, 9002, 23596, 2863, 7855, 10161, 4923, 4157, 575, 4543, 10314, 22859, 976, 55890, 81491, 84059, 9052, 6751, 30817, 2914, 6755, 2149, 2918, 2535, 284521, 283383, 1901, 11245, 11250, 887, 51704, 3577, 4987	FZD7, ADGRG5, FZD8, ADRA1D, ADRA2B, ADRA2C, ADRB1, ADRB2, CELSR3, ADGRG2, F2RL3, OPN3, GPR39, FZD5, LPAR6, NTSR1, MC1R, ADGRB1, MTNR1A, LANCL1, ADGRL1, ADGRE5, GPRC5C, GPR63, ADGRV1, GPRC5A, SSTR1, ADGRE2, GRM4, SSTR5, F2R, GRM8, FZD2, OR2L13, ADGRD1, S1PR1, GPR176, GPR45, CCKBR, GPRC5B, CXCR1, OPRL1
GO:0003823	molecular_function	antigen binding	2	110/19621	3304-03-01	0.0039613	7040, 10417, 962	TGFB1, SPON2, CD48

## Sheet: GO_RiboSET_ext_stats
GO class	number of GO terms enriched
biological_process	13
cellular_component	13
molecular_function	14
GO term	number of genes in RiboSET_ext
nucleoplasm	771
membrane	426
cytoplasm	904
nucleoplasm+membrane	83
nucleoplasm+cytoplasm	293
membrane+cytoplasm	138
