# Supplementary material for: Thousands of human non-AUG extended proteoforms lack evidence of evolutionary selection among mammals
Source: Nat Commun. 2022 Dec 23;13:7910. doi: 10.1038/s41467-022-35595-6 (PMC9789052; doi:10.1038/s41467-022-35595-6)
Supplement: Supplementary file 10 — Supplementary Data 7 [file 41467_2022_35595_MOESM10_ESM.xlsx]

## Sheet: Sheet1
tr_id	gene	codon_start	codon_type	cds_start	Z_CDS_wo_init	Z_NTE	height_peak_value_nonAUG	height_peak_value_cds	CDS_ratio	CDS_nte_ratio_coverage	ref_codon	the_furthest_animal	specie_codon_dict	orders
ENST00000234115.10	PLEKHB2	415	ATC	463	-0.34865	11.7683	1482	10	1.22797	1.0522	ATC	Rhesus	{'Chimp': 'ATC', 'Bonobo': 'ACC', 'Gorilla': 'ACC', 'Orangutan': 'ACT', 'Gibbon': 'ACC', 'Rhesus': 'ATC', 'Crab_eating_macaque': '', 'Pig_tailed_macaque': 'GCT', 'Baboon': 'GCT', 'Sooty_mangabey': '', 'Green_monkey': 'GCT', 'Golden_snub_nosed_monkey': 'GCT', 'Black_snub_nosed_monkey': 'GCT', 'Angolan_colobus': 'GCT', 'Ugandan_red_Colobus': 'GCT', 'Marmoset': 'GCA', 'Mas_night_monkey': 'ACC', 'Squ…	Counter({'Primatomorpha': 2})
ENST00000341772.4	DNER	102	CTG	135	-0.256842	5.98222	315	2	0.199931	0.920532	CTG	Marmoset	{'Chimp': 'CTG', 'Gorilla': 'CTG', 'Orangutan': 'CTG', 'Gibbon': 'CTG', 'Rhesus': '', 'Crab_eating_macaque': 'CTG', 'Pig_tailed_macaque': 'CTG', 'Baboon': 'CTG', 'Sooty_mangabey': 'CTG', 'Green_monkey': 'CTG', 'Golden_snub_nosed_monkey': 'CTG', 'Black_snub_nosed_monkey': 'CGG', 'Ugandan_red_Colobus': 'CTG', 'Marmoset': 'CTG', 'Mas_night_monkey': 'CGG', 'White_faced_sapajou': 'CGG', 'Bushbaby': 'C…	Counter({'Primatomorpha': 12})
ENST00000297578.8	SLC25A32	29	TTG	167	-0.242497	3.3385	309	14	0.776933	1.25931	TTG	Rhesus	{'Chimp': 'TTG', 'Bonobo': 'TTG', 'Gorilla': 'TTG', 'Orangutan': 'TTG', 'Gibbon': 'TTG', 'Rhesus': 'TTG', 'Crab_eating_macaque': 'GTG', 'Pig_tailed_macaque': 'GTG', 'Baboon': 'GTG', 'Drill': 'GTG', 'Sooty_mangabey': 'GTG', 'Green_monkey': 'GTG', 'Golden_snub_nosed_monkey': 'GTG', 'Black_snub_nosed_monkey': 'CTG', 'Angolan_colobus': 'CTG', 'Ugandan_red_Colobus': 'CTG', 'Marmoset': 'CTG', 'Mas_nigh…	Counter({'Primatomorpha': 6})
ENST00000355415.6	MFSD12	113	CTG	170	-0.146652	23.6454	1642	12	0.515025	1.78303	CTG	Yangtze_river_dolphin	{'Chimp': 'CTG', 'Gorilla': 'CTG', 'Orangutan': 'CTG', 'Gibbon': 'CTG', 'Rhesus': 'CTG', 'Crab_eating_macaque': 'CTG', 'Pig_tailed_macaque': 'CTG', 'Baboon': 'CTG', 'Sooty_mangabey': 'CTG', 'Green_monkey': 'CTG', 'Golden_snub_nosed_monkey': 'CTG', 'Ugandan_red_Colobus': 'CTG', 'White_faced_sapajou': 'CTG', 'Bushbaby': 'CCG', 'Mouse_lemur': '', 'Sifaka': '', 'Lesser_Egyptian_jerboa': '', 'Prairie_…	Counter({'Primatomorpha': 13, 'Cetartiodactyla': 1})
ENST00000285605.7	MARVELD1	105	ATT	153	-0.107277	20.1047	947	14	0.183558	1.35718	ATT	Opossum	{'Chimp': 'ATT', 'Bonobo': 'ATT', 'Gorilla': '', 'Orangutan': 'ATT', 'Rhesus': 'ATT', 'Pig_tailed_macaque': 'ATT', 'Baboon': 'ATT', 'Drill': 'ATT', 'Sooty_mangabey': '', 'Green_monkey': 'ATT', 'Golden_snub_nosed_monkey': 'ATT', 'Black_snub_nosed_monkey': 'AG', 'Angolan_colobus': 'AT', 'Ugandan_red_Colobus': '', 'Marmoset': 'ATT', 'Mas_night_monkey': 'ATT', 'Squirrel_monkey': 'ATT', 'White_faced_s…	Counter({'Primatomorpha': 16, 'Glires': 16, 'Cetartiodactyla': 12, 'Atlantogenata': 6, 'Ferae': 5, 'Chiroptera': 4, 'Perissodactyla': 2, 'Eulipotyphla': 1, 'NonPlacental': 1})
ENST00000307741.10	THOP1	143	GTG	203	0.119801	17.1077	1034	32	0.470349	1.15757	GTG	Bushbaby	{'Chimp': 'GTG', 'Bonobo': 'GTG', 'Gorilla': 'GTG', 'Orangutan': 'GTG', 'Gibbon': 'GTG', 'Rhesus': 'GTG', 'Crab_eating_macaque': 'GTG', 'Pig_tailed_macaque': 'GTG', 'Baboon': 'GTG', 'Drill': 'GTG', 'Sooty_mangabey': 'GTG', 'Green_monkey': 'GTG', 'Golden_snub_nosed_monkey': 'GTG', 'Black_snub_nosed_monkey': 'GTG', 'Ugandan_red_Colobus': 'GTG', 'Marmoset': 'GTG', 'Mas_night_monkey': 'GCG', 'Squirre…	Counter({'Primatomorpha': 19})
ENST00000229812.7	STK38	220	CTG	286	0.198121	34.6641	1776	31	0.162683	1.57031	CTG	Opossum	{'Chimp': 'CTG', 'Bonobo': 'CTG', 'Gorilla': 'CTG', 'Orangutan': 'CTG', 'Gibbon': 'CTG', 'Rhesus': 'CTG', 'Crab_eating_macaque': 'CTG', 'Pig_tailed_macaque': 'CTG', 'Baboon': 'CTG', 'Drill': 'CTG', 'Sooty_mangabey': 'CTG', 'Green_monkey': 'CTG', 'Golden_snub_nosed_monkey': 'CTG', 'Black_snub_nosed_monkey': 'CTG', 'Angolan_colobus': 'CTG', 'Ugandan_red_Colobus': 'CTG', 'Marmoset': 'CTG', 'Mas_nigh…	Counter({'Primatomorpha': 25, 'Cetartiodactyla': 19, 'Ferae': 13, 'Atlantogenata': 8, 'Glires': 5, 'Chiroptera': 5, 'Perissodactyla': 1, 'Eulipotyphla': 1, 'NonPlacental': 1})
ENST00000239316.4	INSL4	66	AGG	105	0.521603	63.7278	1404	19	4.39956	5.07919	AGG	Brush_tailed_rat	{'Chimp': 'AGG', 'Bonobo': 'AGG', 'Gorilla': 'AGG', 'Orangutan': 'AGG', 'Gibbon': 'AGG', 'Rhesus': 'AGG', 'Crab_eating_macaque': 'AGG', 'Pig_tailed_macaque': 'AGG', 'Baboon': 'AGA', 'Drill': 'AGG', 'Sooty_mangabey': 'AGG', 'Green_monkey': 'AGG', 'Proboscis_monkey': 'AGG', 'Golden_snub_nosed_monkey': 'AGA', 'Black_snub_nosed_monkey': 'AGA', 'Angolan_colobus': 'AGA', 'Ugandan_red_Colobus': 'AGG', '…	Counter({'Primatomorpha': 20, 'Ferae': 10, 'Chiroptera': 7, 'Glires': 4, 'Atlantogenata': 3, 'Perissodactyla': 2, 'Cetartiodactyla': 1})
ENST00000215882.9	SLC25A1	106	CTG	157	0.587173	9.3849	869	78	0.865603	1.4855	CTG	Brush_tailed_rat	{'Chimp': 'CTG', 'Bonobo': 'CAG', 'Gorilla': 'CAG', 'Orangutan': 'CAG', 'Rhesus': 'CAG', 'Crab_eating_macaque': 'CAG', 'Pig_tailed_macaque': 'CAG', 'Baboon': 'CAG', 'Sooty_mangabey': 'CAG', 'Green_monkey': 'CAG', 'Golden_snub_nosed_monkey': 'CAG', 'Black_snub_nosed_monkey': 'CAG', 'Ugandan_red_Colobus': 'CAG', 'Marmoset': 'CAG', 'Mas_night_monkey': 'CAG', 'White_faced_sapajou': 'CAG', 'Tarsier': …	Counter({'Glires': 4, 'Primatomorpha': 3})
ENST00000368216.8	RRNAD1	570	CTG	630	0.694998	29.8963	335	11	2.05827	2.82827	CTG	Shrew	{'Chimp': 'CTG', 'Bonobo': 'CTG', 'Gorilla': 'CTG', 'Orangutan': 'CTG', 'Gibbon': 'CTG', 'Rhesus': 'CTG', 'Crab_eating_macaque': 'GTG', 'Pig_tailed_macaque': 'GTG', 'Baboon': 'GTG', 'Drill': 'GTG', 'Sooty_mangabey': 'GTG', 'Green_monkey': 'GTG', 'Proboscis_monkey': '', 'Golden_snub_nosed_monkey': 'CTG', 'Black_snub_nosed_monkey': 'CTG', 'Angolan_colobus': 'CTG', 'Ugandan_red_Colobus': 'CTG', 'Mar…	Counter({'Primatomorpha': 18, 'Cetartiodactyla': 16, 'Glires': 5, 'Ferae': 5, 'Perissodactyla': 4, 'Chiroptera': 4, 'Eulipotyphla': 2, 'Atlantogenata': 1})
ENST00000307522.3	CCDC8	558	ATC	774	0.801949	26.9337	146	6	1.00811	1.83151	ATC	Naked_mole_rat	{'Chimp': 'ATC', 'Bonobo': 'ATC', 'Gorilla': 'ATC', 'Orangutan': 'ACC', 'Gibbon': 'ATC', 'Rhesus': 'ATC', 'Crab_eating_macaque': 'ATC', 'Pig_tailed_macaque': 'ATC', 'Baboon': 'ATC', 'Drill': 'ATC', 'Sooty_mangabey': 'ATC', 'Green_monkey': 'ATC', 'Golden_snub_nosed_monkey': 'ACC', 'Black_snub_nosed_monkey': 'ATC', 'Angolan_colobus': 'ATC', 'Marmoset': 'ATC', 'Mas_night_monkey': 'ACC', 'Squirrel_mo…	Counter({'Primatomorpha': 19, 'Glires': 3})
ENST00000372642.4	ENDOG	76	TTG	211	0.833169	9.4338	523	64	1.01618	1.29464	TTG	Prairie_vole	{'Chimp': 'TTG', 'Gorilla': 'TTG', 'Orangutan': 'TTG', 'Gibbon': 'TTG', 'Rhesus': 'TTG', 'Crab_eating_macaque': 'TTG', 'Pig_tailed_macaque': 'TTG', 'Baboon': 'TTG', 'Drill': 'TTG', 'Sooty_mangabey': 'TTG', 'Green_monkey': 'TTG', 'Golden_snub_nosed_monkey': 'TTG', 'Black_snub_nosed_monkey': 'TTG', 'Ugandan_red_Colobus': 'TTG', 'Marmoset': 'TTG', 'Mas_night_monkey': 'TTG', 'Squirrel_monkey': 'TTG',…	Counter({'Primatomorpha': 19, 'Cetartiodactyla': 17, 'Ferae': 10, 'Chiroptera': 5, 'Perissodactyla': 4, 'Glires': 3, 'Atlantogenata': 1})
ENST00000299565.9	CHRNA5	119	GTG	200	0.844821	19.2369	808	50	0.801688	1.0067	GTG	Marmoset	{'Chimp': 'GTG', 'Gorilla': 'GTG', 'Orangutan': 'GTG', 'Rhesus': 'GTG', 'Crab_eating_macaque': 'GTG', 'Pig_tailed_macaque': 'GTG', 'Baboon': 'GTG', 'Drill': 'GTG', 'Sooty_mangabey': '', 'Green_monkey': 'GTG', 'Golden_snub_nosed_monkey': 'GTG', 'Black_snub_nosed_monkey': 'GTG', 'Ugandan_red_Colobus': 'GTG', 'Marmoset': 'GTG', 'Mas_night_monkey': 'GTG', 'White_faced_sapajou': 'GTG', 'Tarsier': 'GAG…	Counter({'Primatomorpha': 15})
