# Supplementary material for: Thousands of human non-AUG extended proteoforms lack evidence of evolutionary selection among mammals
Source: Nat Commun. 2022 Dec 23;13:7910. doi: 10.1038/s41467-022-35595-6 (PMC9789052; doi:10.1038/s41467-022-35595-6)
Supplement: Supplementary file 11 — Supplementary Data 8 [file 41467_2022_35595_MOESM11_ESM.xlsx]

## Sheet: Sheet1
Short name of a study in Trips-viz and doi	Periodicity score	Number of samples	GSE/SRA accession		* studies with initiating ribosome profiles
Werner, 15 https://doi.org/10.1038/nature14978	0.55	23 samples	GSE62247
Gameiro, 18 https://doi.org/10.1016/j.celrep.2018.07.021	0.57	25 samples	GSE114794
Park, 16 http://dx.doi.org/10.1016/j.molcel.2016.04.007	0.71	7 samples	GSE79664
Guo, 14 https://doi.org/10.1186/s13059-014-0409-z	0.74	3 samples	GSE51584
Zhang, 17* https://doi.org/10.1038/s41467-017-01981-8	0.61	3 samples	GSE94460
Calviello, 16 https://doi.org/10.1038/nmeth.3688	0.79	1 sample	GSE73136
FIjałkowska, 17 https://doi.org/10.1093/nar/gkx469	0.66	4 samples	GSE87328
Xu, 16 https://doi.org/10.1186/s12864-015-2354-y	0.71	20 samples	GSE64962
Ji, 16* https://doi.org/10.1038/nbt.3441	0.58	26 samples	GSE65885
Wolfe, 14 https://doi.org/10.1038/nature13485	0.68	4 samples	GSE56887
Crappé, 15* http://dx.doi.org/10.1093/nar/gku1283	0.68	2 samples	SRP042937
Iwasaki, 16 https://doi.org/10.1038/nature17978	0.56	10 samples	GSE70211, GSE79392
Goodarzi, 16 http://dx.doi.org/10.1016/j.cell.2016.05.046	0.58	24 samples	GSE77401
