# Supplementary material for: Thousands of human non-AUG extended proteoforms lack evidence of evolutionary selection among mammals
Source: Nat Commun. 2022 Dec 23;13:7910. doi: 10.1038/s41467-022-35595-6 (PMC9789052; doi:10.1038/s41467-022-35595-6)
Supplement: Supplementary file 12 — Supplementary Data 9 [file 41467_2022_35595_MOESM12_ESM.xlsx]

## Sheet: RiboSET_ext_ClinVar
tr_id	gene	ref	alt	coo	type
ENST00000302118.5	PCSK9	ref:C	alt:T	chr1:55039698-55039698;+	Conflicting_interpretations_of_pathogenicity
ENST00000302118.5	PCSK9	ref:T	alt:C	chr1:55039830-55039830;+	Conflicting_interpretations_of_pathogenicity
ENST00000621517.1	GJA5	ref:C	alt:T	chr1:147773285-147773285;-	Conflicting_interpretations_of_pathogenicity
ENST00000271715.6	POGZ	ref:T	alt:C	chr1:151442204-151442204;-	Likely_pathogenic
ENST00000367975.6	SDHC	ref:A	alt:G	chr1:161314406-161314406;+	Pathogenic
ENST00000367975.6	SDHC	ref:A	alt:T	chr1:161314406-161314406;+	Pathogenic
ENST00000236137.9	SLC19A2	ref:G	alt:C	chr1:169485778-169485778;-	Conflicting_interpretations_of_pathogenicity
ENST00000236137.9	SLC19A2	ref:G	alt:A	chr1:169485880-169485880;-	Conflicting_interpretations_of_pathogenicity
ENST00000367535.7	NCF2	ref:T	alt:A	chr1:183590329-183590329;-	Pathogenic
ENST00000366574.6	RYR2	ref:G	alt:T	chr1:237042459-237042459;+	Conflicting_interpretations_of_pathogenicity
ENST00000623527.3	CDHR1	ref:A	alt:G	chr10:84194761-84194761;+	Conflicting_interpretations_of_pathogenicity
ENST00000623527.3	CDHR1	ref:A	alt:T	chr10:84194761-84194761;+	Pathogenic
ENST00000260731.4	KIF11	ref:CAT	alt:AA	chr10:92593375-92593376;+	Pathogenic
ENST00000260731.4	KIF11	ref:A	alt:G	chr10:92593376-92593376;+	Likely_pathogenic
ENST00000369085.7	BAG3	ref:G	alt:A	chr10:119651658-119651658;+	Conflicting_interpretations_of_pathogenicity
ENST00000369085.7	BAG3	ref:G	alt:A	chr10:119651659-119651659;+	Conflicting_interpretations_of_pathogenicity
ENST00000369085.7	BAG3	ref:C	alt:T	chr10:119651672-119651672;+	Conflicting_interpretations_of_pathogenicity
ENST00000368845.5	OAT	ref:T	alt:C	chr10:124412171-124412171;-	Pathogenic
ENST00000155840.9	KCNQ1	ref:C	alt:T	chr11:2445061-2445061;+	Conflicting_interpretations_of_pathogenicity
ENST00000155840.9	KCNQ1	ref:T	alt:C	chr11:2445094-2445094;+	Conflicting_interpretations_of_pathogenicity
ENST00000155840.9	KCNQ1	ref:A	alt:T	chr11:2445099-2445099;+	Pathogenic
ENST00000414822.7	CDKN1C	ref:C	alt:T	chr11:2885573-2885573;-	Conflicting_interpretations_of_pathogenicity
ENST00000299427.10	TPP1	ref:G	alt:C	chr11:6619433-6619433;-	Conflicting_interpretations_of_pathogenicity
ENST00000515837.6	TMEM216	ref:G	alt:A	chr11:61392541-61392541;+	Conflicting_interpretations_of_pathogenicity
ENST00000515837.6	TMEM216	ref:G	alt:A	chr11:61392546-61392546;+	Conflicting_interpretations_of_pathogenicity
ENST00000515837.6	TMEM216	ref:C	alt:T	chr11:61392608-61392608;+	Conflicting_interpretations_of_pathogenicity
ENST00000355527.7	DHCR7	ref:T	alt:C	chr11:71444952-71444952;-	Pathogenic/Likely_pathogenic
ENST00000355527.7	DHCR7	ref:T	alt:G	chr11:71444952-71444952;-	Pathogenic
ENST00000324727.8	SCN4B	ref:C	alt:T	chr11:118152688-118152688;-	Conflicting_interpretations_of_pathogenicity
ENST00000299106.8	JAM3	ref:A	alt:G	chr11:134069084-134069084;+	Pathogenic
ENST00000011653.8	CD4	ref:A	alt:G	chr12:6800139-6800139;+	Pathogenic
ENST00000340811.8	PKP2	ref:T	alt:G	chr12:32896731-32896731;-	Pathogenic
ENST00000340811.8	PKP2	ref:G	alt:A	chr12:32896738-32896738;-	Conflicting_interpretations_of_pathogenicity
ENST00000340811.8	PKP2	ref:C	alt:A	chr12:32896746-32896746;-	Conflicting_interpretations_of_pathogenicity
ENST00000327772.6	NDUFA12	ref:T	alt:C	chr12:95003680-95003680;-	Likely_pathogenic
ENST00000553106.5	PAH	ref:T	alt:A	chr12:102917130-102917130;-	Pathogenic
ENST00000553106.5	PAH	ref:T	alt:C	chr12:102917130-102917130;-	Pathogenic
ENST00000539276.6	ATP2A2	ref:A	alt:G	chr12:110281790-110281790;+	Pathogenic
ENST00000539276.6	ATP2A2	ref:A	alt:T	chr12:110281790-110281790;+	Pathogenic
ENST00000242592.8	ACADS	ref:A	alt:G	chr12:120725886-120725886;+	Conflicting_interpretations_of_pathogenicity
ENST00000381033.4	PDX1	ref:C	alt:T	chr13:27920121-27920121;+	Conflicting_interpretations_of_pathogenicity
ENST00000378434.8	LPAR6	ref:T	alt:C	chr13:48412423-48412423;-	Pathogenic
ENST00000602402.5	DNAJC3	ref:A	alt:G	chr13:95677256-95677256;+	Pathogenic
ENST00000375820.8	COL4A1	ref:T	alt:A	chr13:110307027-110307027;-	Pathogenic
ENST00000491895.6	GCH1	ref:T	alt:A	chr14:54902663-54902663;-	Pathogenic
ENST00000491895.6	GCH1	ref:T	alt:C	chr14:54902663-54902663;-	Pathogenic
ENST00000491895.6	GCH1	ref:T	alt:G	chr14:54902663-54902663;-	Pathogenic
ENST00000261534.8	POMT2	ref:TTGTC	alt:T	chr14:77320724-77320724;-	Conflicting_interpretations_of_pathogenicity
ENST00000553888.5	VIPAS39	ref:A	alt:C	chr14:77454101-77454101;-	Pathogenic
ENST00000261304.6	GALC	ref:T	alt:C	chr14:87993164-87993164;-	Likely_pathogenic
ENST00000316623.9	FBN1	ref:T	alt:A	chr15:48644769-48644769;-	Pathogenic
ENST00000316623.9	FBN1	ref:T	alt:C	chr15:48644769-48644769;-	Likely_pathogenic
ENST00000316623.9	FBN1	ref:T	alt:G	chr15:48644769-48644769;-	Pathogenic/Likely_pathogenic
ENST00000268097.9	HEXA	ref:T	alt:A	chr15:72375972-72375972;-	Pathogenic
ENST00000268097.9	HEXA	ref:T	alt:C	chr15:72375972-72375972;-	Pathogenic
ENST00000268097.9	HEXA	ref:T	alt:G	chr15:72375972-72375972;-	Pathogenic
ENST00000268097.9	HEXA	ref:C	alt:T	chr15:72375976-72375976;-	Conflicting_interpretations_of_pathogenicity
ENST00000352410.8	MPI	ref:AGCAT	alt:A	chr15:74890071-74890071;+	Likely_pathogenic
ENST00000352410.8	MPI	ref:A	alt:G	chr15:74890074-74890074;+	Conflicting_interpretations_of_pathogenicity
ENST00000355112.7	BLM	ref:A	alt:C	chr15:90747393-90747393;+	Likely_pathogenic
ENST00000567020.6	TBC1D24	ref:C	alt:T	chr16:2496142-2496142;+	Conflicting_interpretations_of_pathogenicity
ENST00000564543.1	RP11-20I23.1	ref:C	alt:T	chr16:2496142-2496142;+	Conflicting_interpretations_of_pathogenicity
ENST00000268261.8	PMM2	ref:A	alt:G	chr16:8797883-8797883;+	Pathogenic/Likely_pathogenic
ENST00000396355.5	NDE1	ref:A	alt:G	chr16:15664779-15664779;+	Conflicting_interpretations_of_pathogenicity
ENST00000300061.2	SCNN1G	ref:G	alt:A	chr16:23186249-23186249;+	Conflicting_interpretations_of_pathogenicity
ENST00000313511.7	TUFM	ref:CAGA	alt:C	chr16:28846317-28846317;-	Conflicting_interpretations_of_pathogenicity
ENST00000332272.8	CHST6	ref:T	alt:A	chr16:75479828-75479828;-	Pathogenic
ENST00000614302.4	ACSF3	ref:A	alt:G	chr16:89100682-89100682;+	Pathogenic/Likely_pathogenic
ENST00000176643.10	ALDH3A2	ref:A	alt:G	chr17:19648972-19648972;+	Likely_pathogenic
ENST00000176643.10	ALDH3A2	ref:A	alt:T	chr17:19648972-19648972;+	Likely_pathogenic
ENST00000321562.8	FKBP10	ref:TCCAGGCACCATGTTCCCCGCGGGCCCCCCCAGCCACAGCCTCCTCCGGCTCCCCCTGCTGCAGTTGCTGCTACTGGTGGTGCAGGC	alt:T	chr17:41813025-41813025;+	Pathogenic
ENST00000225927.6	NAGLU	ref:A	alt:G	chr17:42536273-42536273;+	Pathogenic
ENST00000053867.7	GRN	ref:A	alt:G	chr17:44349165-44349165;+	Pathogenic
ENST00000571841.1	RP11-156P1.2	ref:A	alt:G	chr17:46923193-46923193;+	Conflicting_interpretations_of_pathogenicity
ENST00000393119.6	MKS1	ref:T	alt:C	chr17:58219230-58219230;-	Likely_pathogenic
ENST00000393119.6	MKS1	ref:A	alt:G	chr17:58219294-58219294;-	Conflicting_interpretations_of_pathogenicity
ENST00000337432.8	RAD51C	ref:G	alt:A	chr17:58692625-58692625;+	Conflicting_interpretations_of_pathogenicity
ENST00000337432.8	RAD51C	ref:G	alt:T	chr17:58692625-58692625;+	Conflicting_interpretations_of_pathogenicity
ENST00000337432.8	RAD51C	ref:GCAGGTGAGCCTGCGATGCGCGGGAAGA	alt:G	chr17:58692629-58692629;+	Pathogenic
ENST00000337432.8	RAD51C	ref:G	alt:C	chr17:58692637-58692637;+	Conflicting_interpretations_of_pathogenicity
ENST00000337432.8	RAD51C	ref:T	alt:A	chr17:58692640-58692640;+	Conflicting_interpretations_of_pathogenicity
ENST00000588479.5	GALK1	ref:T	alt:G	chr17:75765136-75765136;-	Likely_pathogenic
ENST00000588479.5	GALK1	ref:A	alt:G	chr17:75765158-75765158;-	Conflicting_interpretations_of_pathogenicity
ENST00000326317.10	SGSH	ref:T	alt:C	chr17:80220313-80220313;-	Conflicting_interpretations_of_pathogenicity
ENST00000326317.10	SGSH	ref:T	alt:G	chr17:80220313-80220313;-	Pathogenic
ENST00000269228.9	NPC1	ref:T	alt:C	chr18:23586343-23586343;-	Likely_pathogenic
ENST00000326873.11	STK11	ref:TG	alt:T	chr19:1206904-1206904;+	Conflicting_interpretations_of_pathogenicity
ENST00000326873.11	STK11	ref:AGCATGGAGGTGGTGGACCCGCAGCAGCTGGGCATGTTCACGGAGGGCGAGCTGATGTCGGTGGGTATGGACACGTTCATCCACCGCATCGACTCCACCGAGGTCATCTACCAGCCGCGCCGCAAGCGGGCCAAGCTCATCGGCAAGTACCTGATGGGGGACCTGCTGGGGGAAGGCTCTTACGGCAAGGTGAAGGAGGTGCTGGACTCGGAGACGCTGTGCAGGAGGGCCGTCAAGATCCTCAAGAAGAAGAAGTTGCGAAGGATCCCCAACGGGGAGGCCAACGTGAAGAAGTAAGTATGGCTTGCTGGGGTCGGGGCCGGGCCGGGCCAGTCACGGTGCTGATGGTTCTGTCTTCCTTCCTTCTCTCCTCCCTCCCTCCCTTACTTCCTCTT…	alt:A	chr19:1206911-1206911;+	Pathogenic
ENST00000326873.11	STK11	ref:G	alt:T	chr19:1206912-1206912;+	Conflicting_interpretations_of_pathogenicity
ENST00000326873.11	STK11	ref:C	alt:T	chr19:1206913-1206913;+	Conflicting_interpretations_of_pathogenicity
ENST00000594797.5	PET100	ref:A	alt:G	chr19:7629834-7629834;+	Pathogenic
ENST00000594797.5	PET100	ref:A	alt:T	chr19:7629834-7629834;+	Pathogenic
ENST00000222329.8	ERF	ref:T	alt:C	chr19:42254999-42254999;-	Pathogenic
ENST00000331825.10	FTL	ref:A	alt:G	chr19:48965508-48965508;+	Conflicting_interpretations_of_pathogenicity
ENST00000323798.7	GYS1	ref:T	alt:G	chr19:48993112-48993112;-	Conflicting_interpretations_of_pathogenicity
ENST00000323798.7	GYS1	ref:G	alt:A	chr19:48993138-48993138;-	Conflicting_interpretations_of_pathogenicity
ENST00000322344.7	PNKP	ref:A	alt:G	chr19:49867490-49867490;-	Conflicting_interpretations_of_pathogenicity
ENST00000405623.5	POMC	ref:G	alt:GCCACCCGAGGGGCCCCCGAGGGCCC	chr2:25164752-25164777;-	Pathogenic
ENST00000405623.5	POMC	ref:G	alt:T	chr2:25164783-25164783;-	Pathogenic
ENST00000406316.6	NRXN1	ref:G	alt:T	chr2:51028307-51028307;-	Conflicting_interpretations_of_pathogenicity
ENST00000234396.8	ATP6V1B1	ref:C	alt:T	chr2:70935936-70935936;+	Conflicting_interpretations_of_pathogenicity
ENST00000258104.7	DYSF	ref:A	alt:G	chr2:71453999-71453999;+	Likely_pathogenic
ENST00000234454.5	SPR	ref:G	alt:A	chr2:72887420-72887420;+	Pathogenic
ENST00000513963.1	RP11-724O16.1	ref:A	alt:G	chr2:169479554-169479554;+	Pathogenic
ENST00000295240.7	BBS5	ref:A	alt:G	chr2:169479554-169479554;+	Pathogenic
ENST00000417098.5	SATB2	ref:T	alt:C	chr2:199456037-199456037;-	Likely_pathogenic
ENST00000260947.8	BARD1	ref:C	alt:T	chr2:214809573-214809573;-	Conflicting_interpretations_of_pathogenicity
ENST00000260947.8	BARD1	ref:C	alt:A	chr2:214809581-214809581;-	Conflicting_interpretations_of_pathogenicity
ENST00000258411.7	WNT10A	ref:AGCCCGTCAGGGCCTGCGCGCCATGGGCAGC	alt:A	chr2:218880974-218880974;+	Likely_pathogenic
ENST00000258411.7	WNT10A	ref:A	alt:T	chr2:218880996-218880996;+	Likely_pathogenic
ENST00000359271.3	SLC2A10	ref:A	alt:G	chr20:46709715-46709715;+	Conflicting_interpretations_of_pathogenicity
ENST00000359271.3	SLC2A10	ref:C	alt:T	chr20:46709722-46709722;+	Conflicting_interpretations_of_pathogenicity
ENST00000290219.10	IFNGR2	ref:A	alt:C	chr21:33403544-33403544;+	Likely_pathogenic
ENST00000290219.10	IFNGR2	ref:A	alt:G	chr21:33403544-33403544;+	Pathogenic
ENST00000291532.7	TMPRSS3	ref:C	alt:G	chr21:42395453-42395453;-	Conflicting_interpretations_of_pathogenicity
ENST00000366425.3	GP1BB	ref:A	alt:G	chr22:19723570-19723570;+	Pathogenic
ENST00000366425.3	GP1BB	ref:A	alt:T	chr22:19723570-19723570;+	Pathogenic
ENST00000396884.6	SOX10	ref:T	alt:C	chr22:37983784-37983784;-	Likely_pathogenic
ENST00000357086.9	ITPR1	ref:A	alt:G	chr3:4516490-4516490;+	Conflicting_interpretations_of_pathogenicity
ENST00000256474.2	VHL	ref:T	alt:G	chr3:10141751-10141751;+	Conflicting_interpretations_of_pathogenicity
ENST00000256474.2	VHL	ref:AGCGCGCACGCAGCTCCGCCCC	alt:A	chr3:10141769-10141769;+	Likely_pathogenic
ENST00000256474.2	VHL	ref:C	alt:T	chr3:10141775-10141775;+	Conflicting_interpretations_of_pathogenicity
ENST00000256474.2	VHL	ref:C	alt:CTCCGCCCCGCG	chr3:10141782-10141793;+	Conflicting_interpretations_of_pathogenicity
ENST00000256474.2	VHL	ref:C	alt:T	chr3:10141784-10141784;+	Conflicting_interpretations_of_pathogenicity
ENST00000256474.2	VHL	ref:G	alt:A	chr3:10141813-10141813;+	Conflicting_interpretations_of_pathogenicity
ENST00000256474.2	VHL	ref:G	alt:GATCGCGGAGGGAAT	chr3:10141835-10141849;+	Conflicting_interpretations_of_pathogenicity
ENST00000256474.2	VHL	ref:A	alt:C	chr3:10141843-10141843;+	Conflicting_interpretations_of_pathogenicity
ENST00000280700.9	NGLY1	ref:T	alt:TGCCGCCGCCGCCATGCTTGAGCGCCAGCGGGCGCCGCCGCCGCCATGCTTGAGCGCCAGCGGGC	chr3:25783376-25783440;-	Pathogenic
ENST00000333535.8	SCN5A	ref:T	alt:A	chr3:38633307-38633307;-	Likely_pathogenic
ENST00000394236.7	PROS1	ref:T	alt:G	chr3:93973749-93973749;-	Likely_pathogenic
ENST00000394236.7	PROS1	ref:G	alt:A	chr3:93973788-93973788;-	Pathogenic
ENST00000463745.5	ARL6	ref:A	alt:G	chr3:97768108-97768108;+	Pathogenic
ENST00000360772.7	MYLK	ref:G	alt:A	chr3:123831568-123831568;-	Conflicting_interpretations_of_pathogenicity
ENST00000356232.8	UBA5	ref:A	alt:G	chr3:132660538-132660538;+	Pathogenic
ENST00000251654.8	PCCB	ref:CCGGCACAGCAAAAATGGCGG	alt:C	chr3:136250362-136250362;+	Pathogenic
ENST00000325404.2	SOX2	ref:GGCCGGGCCCGCGCACAGCGCCCGCATGTACAACATGATGGAGACGGAGCTGAAGCC	alt:G	chr3:181712336-181712336;+	Pathogenic
ENST00000354600.9	TP63	ref:A	alt:G	chr3:189789801-189789801;+	Pathogenic
ENST00000261434.7	LIAS	ref:A	alt:G	chr4:39459117-39459117;+	Conflicting_interpretations_of_pathogenicity
ENST00000288135.5	KIT	ref:T	alt:A	chr4:54658001-54658001;+	Conflicting_interpretations_of_pathogenicity
ENST00000304883.2	TACR3	ref:C	alt:T	chr4:103719695-103719695;-	Conflicting_interpretations_of_pathogenicity
ENST00000317605.5	MAB21L2	ref:A	alt:C	chr4:150583030-150583030;+	Likely_pathogenic
ENST00000439211.6	DHFR	ref:GA	alt:G	chr5:80654739-80654739;-	Pathogenic
ENST00000439211.6	DHFR	ref:C	alt:T	chr5:80654803-80654803;-	Pathogenic
ENST00000424173.6	MEF2C	ref:T	alt:C	chr5:88823788-88823788;-	Conflicting_interpretations_of_pathogenicity
ENST00000424173.6	MEF2C	ref:G	alt:A	chr5:88823796-88823796;-	Pathogenic
ENST00000424173.6	MEF2C	ref:G	alt:A	chr5:88823814-88823814;-	Pathogenic
ENST00000405460.6	ADGRV1	ref:C	alt:T	chr5:90558852-90558852;+	Conflicting_interpretations_of_pathogenicity
ENST00000389054.7	DIAPH1	ref:C	alt:A	chr5:141618936-141618936;-	Conflicting_interpretations_of_pathogenicity
ENST00000372389.7	POLR1C	ref:G	alt:A	chr6:43517106-43517106;+	Conflicting_interpretations_of_pathogenicity
ENST00000355773.5	SLC17A5	ref:T	alt:A	chr6:73653886-73653886;-	Pathogenic
ENST00000355773.5	SLC17A5	ref:T	alt:C	chr6:73653886-73653886;-	Likely_pathogenic
ENST00000314641.9	BVES	ref:T	alt:C	chr6:105133577-105133577;-	Pathogenic
ENST00000230124.7	FIG4	ref:TGCCGCCGCCATGCCCACG	alt:T	chr6:109691426-109691426;+	Pathogenic
ENST00000230124.7	FIG4	ref:A	alt:C	chr6:109691436-109691436;+	Pathogenic
ENST00000357525.5	PLN	ref:C	alt:T	chr6:118558866-118558866;+	Conflicting_interpretations_of_pathogenicity
ENST00000419517.2	CEP85L	ref:T	alt:A	chr6:118651269-118651269;-	Likely_pathogenic
ENST00000366898.5	PARK2	ref:T	alt:C	chr6:162727668-162727668;-	Likely_pathogenic
ENST00000342771.8	AUTS2	ref:A	alt:T	chr7:69599654-69599654;+	Pathogenic
ENST00000248553.6	HSPB1	ref:G	alt:A	chr7:76302698-76302698;+	Conflicting_interpretations_of_pathogenicity
ENST00000248553.6	HSPB1	ref:C	alt:T	chr7:76302709-76302709;+	Conflicting_interpretations_of_pathogenicity
ENST00000343529.9	RELN	ref:T	alt:TGCC	chr7:103989356-103989359;-	Conflicting_interpretations_of_pathogenicity
ENST00000343529.9	RELN	ref:T	alt:TGCCGCC	chr7:103989356-103989362;-	Conflicting_interpretations_of_pathogenicity
ENST00000343529.9	RELN	ref:T	alt:TGCCGCCGCCGCC	chr7:103989356-103989368;-	Conflicting_interpretations_of_pathogenicity
ENST00000343529.9	RELN	ref:T	alt:TGCCGCCGCCGCCGCC	chr7:103989356-103989371;-	Conflicting_interpretations_of_pathogenicity
ENST00000343529.9	RELN	ref:T	alt:TGCCGCCGCCGCCGCCGCC	chr7:103989356-103989374;-	Conflicting_interpretations_of_pathogenicity
ENST00000343529.9	RELN	ref:TGCC	alt:T	chr7:103989356-103989356;-	Conflicting_interpretations_of_pathogenicity
ENST00000343529.9	RELN	ref:TGCCGCC	alt:T	chr7:103989356-103989356;-	Conflicting_interpretations_of_pathogenicity
ENST00000003084.10	CFTR	ref:C	alt:T	chr7:117480061-117480061;+	Conflicting_interpretations_of_pathogenicity
ENST00000003084.10	CFTR	ref:GCGCCCGAGAGACCATGCAGAGGT	alt:G	chr7:117480081-117480081;+	Pathogenic
ENST00000003084.10	CFTR	ref:A	alt:G	chr7:117480095-117480095;+	Pathogenic
ENST00000320356.6	EZH2	ref:G	alt:GCGC	chr7:148884211-148884214;-	Conflicting_interpretations_of_pathogenicity
ENST00000287878.8	PRKAG2	ref:T	alt:C	chr7:151876636-151876636;-	Conflicting_interpretations_of_pathogenicity
ENST00000287878.8	PRKAG2	ref:G	alt:A	chr7:151876660-151876660;-	Conflicting_interpretations_of_pathogenicity
ENST00000220822.11	GDAP1	ref:A	alt:T	chr8:74350462-74350462;+	Pathogenic
ENST00000388996.8	KCNQ3	ref:A	alt:AC	chr8:132480670-132480671;-	Conflicting_interpretations_of_pathogenicity
ENST00000388996.8	KCNQ3	ref:A	alt:ACC	chr8:132480670-132480672;-	Conflicting_interpretations_of_pathogenicity
ENST00000388996.8	KCNQ3	ref:A	alt:ACCC	chr8:132480670-132480673;-	Conflicting_interpretations_of_pathogenicity
ENST00000388996.8	KCNQ3	ref:A	alt:C	chr8:132480670-132480670;-	Conflicting_interpretations_of_pathogenicity
ENST00000360958.6	TPM2	ref:G	alt:T	chr9:35689827-35689827;-	Conflicting_interpretations_of_pathogenicity
ENST00000378103.7	GBA2	ref:T	alt:A	chr9:35748704-35748704;-	Likely_pathogenic
ENST00000262457.6	INVS	ref:C	alt:T	chr9:100104505-100104505;+	Conflicting_interpretations_of_pathogenicity
ENST00000344849.4	ENG	ref:T	alt:C	chr9:127854355-127854355;-	Pathogenic
ENST00000344849.4	ENG	ref:T	alt:G	chr9:127854355-127854355;-	Pathogenic
ENST00000344849.4	ENG	ref:C	alt:T	chr9:127854364-127854364;-	Conflicting_interpretations_of_pathogenicity
ENST00000344849.4	ENG	ref:G	alt:A	chr9:127854365-127854365;-	Conflicting_interpretations_of_pathogenicity
ENST00000361069.8	LAMC3	ref:C	alt:T	chr9:131009213-131009213;+	Conflicting_interpretations_of_pathogenicity
ENST00000371817.7	COL5A1	ref:A	alt:G	chr9:134642188-134642188;+	Pathogenic
ENST00000277541.6	NOTCH1	ref:T	alt:G	chr9:136545786-136545786;-	Likely_pathogenic
ENST00000379942.4	PHKA2	ref:T	alt:C	chrX:18983932-18983932;-	Likely_pathogenic
ENST00000247138.10	SLC35A2	ref:T	alt:A	chrX:48911636-48911636;-	Pathogenic
ENST00000247138.10	SLC35A2	ref:T	alt:C	chrX:48911636-48911636;-	Pathogenic/Likely_pathogenic
ENST00000374690.7	AR	ref:A	alt:T	chrX:67545147-67545147;+	Likely_pathogenic
ENST00000371335.4	LAMP2	ref:T	alt:A	chrX:120469169-120469169;-	Likely_pathogenic
ENST00000371335.4	LAMP2	ref:C	alt:G	chrX:120469173-120469173;-	Conflicting_interpretations_of_pathogenicity
ENST00000371335.4	LAMP2	ref:G	alt:A	chrX:120469176-120469176;-	Conflicting_interpretations_of_pathogenicity
ENST00000371335.4	LAMP2	ref:G	alt:A	chrX:120469179-120469179;-	Conflicting_interpretations_of_pathogenicity
ENST00000371199.7	XIAP	ref:CTATTTTCAAGAGAAGATGACTTTTAACAGTTTTGAAGGATCTAAAACTTGTGTACCTGCAGACATCAATAAGGAAGAAGAATTTGTAGAAGAGTTTAATAGATTAAAAACTTTTGCTAATTTTCCAAGTGGTAGTCCTGTTTCAGCATCAACACTGGCACGAGCAGGGTTTCTTTATACTGGTGAAGGAGATACCGTGCGGTGCTTTAGTTGTCATGCAGCTGTAGATAGATGGCAATATGGAGACTCAGCAGTTGGAAGACACAGGAAAGTATCCCCAAATTGCAGATTTATCAACGGCTTTTATCTTGAAAATAGTGCCACGCAGTCTACAAATTCTGGTATCCAGAATGGTCAGTACAAAGTTGAAAACTATCTGGGAAGCAGAGATCATT…	alt:C	chrX:123885647-123885647;+	Pathogenic
ENST00000371139.8	SH2D1A	ref:C	alt:T	chrX:124346633-124346633;+	Pathogenic
ENST00000298556.7	HPRT1	ref:GGCCGGCTCCGTTA	alt:G	chrX:134460299-134460299;+	Likely_pathogenic
ENST00000298556.7	HPRT1	ref:A	alt:G	chrX:134460312-134460312;+	Pathogenic
ENST00000370475.8	FMR1	ref:C	alt:CGCGGCGGCGGCGGCGGCGGCGGCGGCGGCGGCGGCGGCGGCGGCGGCGGCGGCGGCGGCGGCGGCGGCGGCGGCGGCGGCGGCGGCGGCGGCGGCGGCGGCGGCGGCGGCGGCGGCGGCGGCGGCGGCGGCGGCGGCGGCGGCGGCGGCGGCGGCGGCGGCGGCGGCGGCGGCGGCGGCGGCGGCGGCGGCGGCGGCGGCGGCGGCGGCGGCGGCGGCGGCGGCGGCGGCGGCGGCGGCGGCGGCGGCGGCGGCGGCGGCGGCGGCGGCGGCGGCGGCGGCGGCGGCGGCGGCGGCGGCGGCGGCGGCGGCGGCGGCGGCGGCGGCGGCGGCGGCGGCGGCGGCGGCGGCGGCGGCGGCGGCGGCGGCGGCGGCGGCGGCGGCGGCGGCGGCGG…	chrX:147912049-147912622;+	Pathogenic

## Sheet: PhyloSET_ClinVar
tr_id	gene	ref	alt	coo	type
ENST00000374375.1	GDF5OS	ref:A	alt:G	chr20:35434093-35434093;+	Pathogenic/Likely_pathogenic
ENST00000374375.1	GDF5OS	ref:GC	alt:AA	chr20:35434101-35434102;+	Pathogenic
ENST00000374375.1	GDF5OS	ref:C	alt:A	chr20:35434102-35434102;+	Pathogenic
ENST00000374375.1	GDF5OS	ref:G	alt:T	chr20:35434109-35434109;+	Pathogenic
