# Supplementary material for: Thousands of human non-AUG extended proteoforms lack evidence of evolutionary selection among mammals
Source: Nat Commun. 2022 Dec 23;13:7910. doi: 10.1038/s41467-022-35595-6 (PMC9789052; doi:10.1038/s41467-022-35595-6)
Supplement: Supplementary file 14 — Source Data [file 41467_2022_35595_MOESM14_ESM.xlsx]

## Sheet: 3a_top_panel
Alignment
0	1	2	3	4	5	6	7	8	9	10	11	12	13	14	15	16	17	18	19	20	21	22	23	24	25	26	27	28	29	30	31	32	33	34	35	36	37	38	39	40	41	42	43	44	45	46	47	48	49
1	10	10	1	30	30	1	30	1	1	10	30	30	1	1	1	1	5	5	1	1	1	1	5	1	1	1	1	1	1	1	1	1	1	1	1	5	1	1	5	5	5	1	1	1	5	5	1	1	25
30	10	10	5	30	30	30	30	1	1	1	30	1	1	1	1	1	1	5	5	1	25	1	5	1	1	1	1	1	1	1	1	1	1	1	1	5	1	30	1	5	5	1	5	1	1	5	5	1	1
30	10	10	1	30	30	30	30	1	5	1	30	5	1	1	1	1	1	5	1	1	1	1	1	1	1	1	1	1	1	1	1	1	1	1	1	1	1	1	5	5	5	1	10	1	1	5	1	1	5
30	10	10	1	30	30	1	30	1	5	1	30	1	1	1	1	5	1	5	1	1	5	1	5	1	1	1	1	1	1	1	5	1	5	1	5	5	5	10	5	5	5	1	1	1	5	5	1	1	1
30	10	10	1	30	30	1	30	1	5	10	30	1	1	1	1	1	1	5	5	1	1	1	1	1	1	1	1	1	1	1	1	1	1	1	1	5	5	1	5	5	1	1	5	5	1	5	1	1	1
30	10	10	30	30	15	1	30	30	1	1	30	1	1	1	1	1	1	5	1	1	1	1	1	25	1	1	1	1	1	1	1	1	1	1	1	5	1	1	5	5	5	1	1	1	5	5	1	1	1
30	10	10	30	30	30	5	30	30	5	1	30	1	1	1	1	1	1	5	1	1	1	1	1	5	1	1	1	1	1	1	1	1	1	1	1	5	1	5	5	5	5	1	1	1	1	5	1	1	1
30	10	10	10	30	15	1	30	30	5	1	30	1	1	1	1	1	1	5	1	1	1	1	1	1	1	1	1	1	1	1	1	1	1	1	5	5	1	1	5	5	5	1	1	1	1	5	1	1	5
1	10	10	1	30	1	1	10	1	1	1	30	1	1	1	1	1	1	5	1	1	1	1	5	1	1	1	1	1	1	1	5	1	5	1	1	1	1	1	5	5	5	1	1	1	5	1	1	1	1
30	10	10	1	30	1	30	10	30	5	1	30	30	1	1	1	1	1	5	1	1	1	1	1	1	1	1	1	1	1	1	1	1	1	5	1	1	1	1	5	5	5	1	1	1	5	5	30	1	5
5	10	10	1	30	30	1	10	25	1	1	30	5	1	1	1	1	1	5	5	1	5	1	1	1	1	1	1	1	1	1	1	1	1	5	1	5	1	1	5	1	1	1	1	5	1	1	1	1	1
1	10	10	5	30	5	1	10	1	1	1	30	1	1	1	1	1	1	5	30	1	1	1	1	1	1	1	1	30	1	1	1	1	5	1	5	1	1	1	5	5	5	1	1	1	1	5	1	1	1
1	10	10	1	30	1	1	10	1	1	1	30	5	1	1	1	1	1	5	1	1	1	1	1	1	1	1	1	1	1	1	1	1	5	1	1	1	1	1	5	5	5	1	1	1	1	5	1	1	1
1	10	10	1	30	1	1	10	10	10	1	30	5	1	1	1	5	1	5	1	1	1	1	1	5	1	1	1	1	1	1	1	1	1	1	1	1	1	30	5	5	5	1	1	5	1	5	1	1	1
1	10	10	1	30	30	1	10	1	10	1	30	5	1	1	1	5	1	1	1	1	1	1	1	1	1	1	1	1	1	1	1	1	5	1	1	1	1	30	5	5	5	1	1	5	1	5	1	1	1
30	10	10	1	30	1	1	10	1	10	1	30	5	1	1	1	5	1	5	1	1	5	1	1	1	1	1	1	1	1	1	1	1	5	1	1	1	1	30	5	5	5	1	1	5	1	5	1	1	1
1	10	10	1	30	1	1	30	1	1	1	30	1	1	1	1	1	1	5	1	1	1	1	1	1	1	1	1	1	1	1	1	1	5	1	5	1	1	1	5	5	5	1	25	1	1	5	1	1	1
1	10	10	1	30	1	1	10	1	1	1	30	1	1	1	1	1	1	5	1	1	1	1	1	1	1	1	1	1	1	1	1	1	5	1	5	1	1	1	5	5	5	1	1	1	1	5	1	1	1
1	10	10	1	30	1	1	10	1	1	5	30	1	1	1	1	1	1	5	1	5	1	1	1	1	1	5	1	1	1	1	5	1	5	1	1	5	1	1	5	5	5	1	1	1	1	5	1	5	1
10	10	10	10	10	10	10	10	10	10	10	10	10	10	10	10	10	10	10	10	10	10	10	10	10	10	10	10	10	10	10	10	10	10	10	10	10	10	10	10	10	10	10	10	10	1	5	1	1	1
1	10	10	1	30	1	1	10	1	1	1	30	1	1	1	1	5	1	5	1	1	1	1	1	1	1	1	1	1	1	1	1	1	5	1	1	1	1	1	5	5	5	1	1	5	1	5	1	1	1
1	10	10	1	1	1	5	10	5	30	1	30	1	1	1	1	5	1	5	1	1	1	1	5	5	1	1	1	5	1	1	1	1	5	5	1	1	1	1	5	5	5	1	1	25	5	1	1	1	1
1	10	10	1	1	1	5	10	5	30	1	30	1	1	1	1	5	1	5	1	1	1	1	5	5	1	1	1	5	1	1	1	1	5	5	1	1	1	5	5	5	5	1	1	1	5	1	1	1	1
1	10	10	30	30	1	1	10	1	5	1	30	1	1	1	1	1	1	5	1	1	1	1	1	1	1	1	1	1	1	1	1	1	5	5	1	1	1	1	5	5	1	1	1	1	5	1	1	1	1
1	10	10	30	30	1	1	10	10	5	1	30	1	1	1	1	1	1	5	1	1	1	1	1	1	1	1	1	1	1	1	1	1	5	5	1	1	1	1	5	5	5	1	1	1	5	1	1	1	1
1	10	10	30	30	1	1	10	1	5	1	30	1	1	1	1	1	1	5	1	1	1	1	1	1	1	1	1	1	1	1	1	1	5	5	1	1	1	1	5	5	5	1	1	1	5	1	1	1	1
1	10	10	30	30	1	1	10	1	1	1	30	1	1	1	1	1	1	5	1	1	1	1	1	1	1	1	1	1	1	1	1	1	5	5	1	1	1	1	5	5	5	1	1	1	1	1	1	1	1
1	10	10	30	30	1	1	10	1	5	10	30	1	1	1	1	1	1	5	1	1	1	1	1	1	1	1	1	1	1	1	1	1	5	5	1	1	1	1	5	5	5	1	1	1	1	1	1	1	1
1	10	10	30	30	1	1	10	1	5	1	30	1	1	1	1	1	1	5	1	1	1	1	1	1	1	1	1	1	1	1	1	1	5	5	1	1	1	1	5	5	5	1	1	5	5	5	1	1	1
1	10	10	30	30	1	1	10	1	5	1	30	1	1	1	1	1	1	5	1	1	1	1	1	1	1	1	1	1	1	1	5	1	5	5	1	1	1	1	5	5	5	1	1	5	5	1	1	1	1
1	10	10	30	30	1	1	10	5	5	1	30	1	1	1	1	1	1	5	1	1	1	1	1	1	1	1	1	1	1	1	5	1	5	5	1	1	1	30	5	5	5	1	1	5	5	1	1	1	1
1	10	10	30	30	1	1	10	25	1	1	30	1	1	1	1	1	1	5	1	1	1	1	1	1	1	1	1	1	1	1	1	1	5	5	1	1	1	30	5	5	5	1	1	1	5	1	5	1	1
1	10	10	30	30	1	1	10	25	1	1	30	1	1	1	1	1	1	5	1	1	1	1	1	1	1	1	1	1	1	1	1	1	5	5	1	1	1	30	5	5	5	1	1	1	5	1	5	1	1
1	10	10	30	30	1	1	10	1	1	30	30	1	1	1	1	1	1	5	1	1	1	1	1	1	1	1	1	1	1	1	1	1	5	5	1	1	1	1	5	5	5	1	1	1	5	1	1	1	1
1	10	10	30	30	1	1	10	1	1	30	30	1	1	1	1	1	1	5	1	1	1	1	1	1	1	1	1	1	1	1	1	1	5	5	1	1	1	1	5	5	5	1	1	1	5	1	1	1	1
1	10	10	30	30	1	1	10	1	1	30	30	1	1	1	1	1	1	5	1	1	1	1	1	1	1	1	1	1	1	1	1	1	5	5	1	1	1	1	5	5	5	1	1	1	5	1	1	1	1
1	10	10	30	30	1	1	10	1	1	30	30	1	1	1	1	1	1	5	1	1	1	1	1	1	1	1	1	1	1	1	1	1	5	5	1	1	1	1	5	5	5	1	1	1	5	1	1	1	1
1	10	10	1	30	30	1	10	1	1	1	30	1	1	1	1	1	1	5	1	1	5	1	5	1	1	1	1	1	5	1	1	1	5	5	1	1	1	1	5	1	5	1	1	1	1	1	1	1	1
1	10	10	1	30	30	1	10	5	1	1	30	1	1	1	1	1	1	5	1	1	1	1	1	1	1	1	1	1	1	1	1	1	5	5	1	1	1	1	5	5	5	1	1	1	5	1	1	1	1
1	10	10	1	30	30	1	10	5	1	1	30	1	1	1	1	1	1	5	1	1	1	1	1	1	1	1	1	1	1	1	1	1	5	5	1	1	1	1	5	5	5	1	1	1	5	1	1	1	1
1	10	10	1	30	30	1	10	5	1	1	30	1	1	1	1	1	1	5	1	1	1	1	1	1	1	1	1	1	1	1	1	1	5	5	1	1	1	1	5	5	5	1	1	1	5	1	1	1	1
1	10	10	1	30	1	5	10	5	30	1	30	1	1	1	1	1	1	5	1	1	1	1	1	1	1	1	1	1	1	1	1	1	5	5	1	5	5	1	5	5	5	1	1	1	1	5	25	1	1
1	10	10	1	30	1	1	10	25	1	1	30	1	1	1	1	1	1	5	1	1	1	1	5	1	1	5	1	1	1	1	1	1	5	1	1	1	1	1	1	5	1	1	1	1	5	5	1	1	1
1	10	10	1	1	1	1	10	25	1	1	30	1	1	1	1	1	1	5	1	1	1	1	5	1	1	1	1	1	1	1	1	1	5	1	1	1	1	1	1	5	1	1	1	1	5	5	1	1	1
1	10	10	1	1	1	1	10	25	1	1	30	1	1	1	1	1	1	5	1	1	1	1	5	1	1	1	1	1	1	1	1	1	5	1	1	1	1	1	1	5	1	1	1	1	5	5	1	1	1
1	10	10	10	1	1	1	10	25	1	10	10	1	1	1	1	1	1	5	1	1	1	1	5	1	1	1	1	1	1	1	1	1	5	1	1	1	1	1	1	5	1	1	1	1	30	5	1	1	1
1	10	10	1	1	1	1	10	25	1	1	30	1	1	1	1	1	1	5	1	1	1	1	5	1	1	1	1	1	1	1	1	1	5	1	1	1	1	1	1	5	1	1	1	1	5	5	1	1	1
1	10	10	1	1	1	1	10	25	1	1	30	1	1	1	1	1	1	5	1	1	1	1	5	1	1	1	1	1	1	1	1	1	5	1	1	1	1	1	1	5	1	1	1	1	5	5	1	1	1
1	10	10	1	1	1	1	10	25	1	1	30	1	1	1	1	1	1	5	1	1	1	1	5	1	1	1	1	1	1	1	1	1	5	1	1	1	1	1	1	5	1	1	1	1	5	5	1	1	1
1	10	10	1	1	1	1	10	25	1	1	30	1	1	1	1	1	1	10	1	1	1	1	5	1	1	1	1	1	1	1	1	1	5	1	1	1	1	1	1	5	1	1	1	1	5	5	1	1	1
1	10	10	1	1	1	1	10	25	1	1	30	1	1	1	1	1	1	1	1	1	1	1	5	1	1	1	1	1	1	1	1	1	5	1	1	1	1	1	1	5	1	1	1	1	5	5	1	1	1
1	10	10	1	1	1	1	10	1	30	1	30	1	1	1	5	1	1	5	1	1	1	1	5	1	1	1	1	1	1	1	1	1	5	5	1	1	1	1	5	5	5	1	1	1	1	5	1	1	1
1	10	10	5	1	1	1	10	1	30	1	30	1	1	1	5	1	1	5	1	1	1	1	5	1	1	1	1	1	1	1	1	1	5	1	1	1	1	1	5	5	5	1	5	1	1	5	1	1	1
1	10	10	1	1	1	1	10	1	1	1	30	1	1	1	5	1	1	5	1	1	1	1	5	1	1	1	1	1	1	1	1	1	5	5	1	1	1	1	5	5	5	1	1	1	1	5	1	1	1
1	10	10	1	25	1	1	10	1	1	1	30	1	1	1	5	1	1	5	1	1	1	1	5	1	1	1	1	1	1	1	1	1	5	5	1	1	1	1	5	5	5	1	1	1	1	5	1	1	1
30	10	10	1	1	1	1	10	1	1	1	30	1	1	1	5	1	1	5	1	1	1	1	5	1	1	1	1	1	1	1	1	1	5	5	1	1	1	1	5	5	5	1	1	1	1	5	1	1	1
1	10	10	1	1	1	1	10	1	1	1	30	1	1	1	5	1	1	5	1	1	1	1	5	1	1	1	1	1	1	1	1	1	5	5	1	1	1	1	5	5	5	1	1	1	1	5	1	1	1
1	10	10	1	1	1	5	10	1	1	1	30	1	1	1	5	1	1	5	1	1	1	1	5	1	1	1	1	1	1	1	1	1	5	5	1	1	1	1	5	5	5	1	1	1	1	5	1	1	1
1	10	10	1	1	1	5	10	1	5	1	30	1	1	1	1	1	1	5	1	1	1	1	5	1	1	1	1	1	1	1	5	1	5	5	5	1	1	1	5	5	5	1	5	1	5	1	1	1	1
1	10	10	1	1	1	5	10	1	5	1	30	1	1	1	1	1	1	5	1	1	1	1	5	1	1	1	1	1	1	1	5	1	5	5	5	1	1	1	5	5	5	1	5	1	5	1	1	1	1
1	10	10	1	1	1	5	10	1	5	1	30	1	1	1	1	1	1	5	1	1	1	1	5	1	1	1	1	1	1	1	5	1	5	5	1	1	1	1	5	5	5	1	5	1	5	1	1	1	1
30	5	1	30	30	30	30	10	30	1	30	25	1	1	1	1	1	1	5	5	1	1	1	1	1	1	1	1	1	1	1	1	1	1	1	1	5	1	5	1	5	5	1	5	5	5	5	30	1	1
1	1	30	1	30	30	1	10	30	1	25	30	1	1	25	1	1	1	5	1	1	5	1	1	1	1	1	1	1	1	1	1	1	1	1	1	1	1	30	5	5	5	1	1	1	5	5	30	1	5
30	1	30	1	30	1	1	10	1	1	1	1	1	1	1	1	1	1	5	5	1	1	1	5	25	1	1	1	1	1	1	1	1	5	1	1	1	1	1	1	5	5	1	1	1	5	1	1	1	1
30	1	30	1	30	30	1	10	1	1	1	1	1	1	1	1	1	1	5	5	1	5	1	1	25	1	1	1	1	1	1	1	1	5	1	1	1	1	1	1	5	5	1	1	1	1	1	1	1	1
10	10	10	10	10	10	10	10	1	30	1	30	1	1	1	1	1	1	1	5	1	1	1	1	5	1	1	1	1	1	1	1	1	5	5	1	1	1	1	5	5	5	1	1	25	5	1	1	1	1
10	10	10	10	10	10	10	10	1	1	30	25	1	1	1	1	1	1	5	5	1	1	1	5	1	1	1	1	1	1	1	1	1	5	1	25	1	1	1	5	5	5	25	1	1	1	1	1	1	1
10	10	10	10	10	10	10	10	10	30	1	30	1	1	1	1	1	1	1	5	1	1	1	1	1	1	1	1	1	1	1	1	1	1	1	1	1	1	1	5	1	5	1	1	1	1	1	1	1	1
10	10	10	10	10	10	10	10	1	1	1	10	1	1	1	1	1	1	1	5	1	1	1	1	1	1	1	1	1	1	1	1	1	5	1	1	1	1	1	5	5	5	1	1	1	1	1	1	1	1
1	1	30	1	30	1	1	10	1	1	1	30	1	1	1	1	5	1	1	5	1	25	1	5	1	1	1	30	1	1	1	1	1	5	1	1	1	1	1	5	5	5	1	1	1	1	1	1	1	1
30	30	1	1	30	1	1	30	30	1	25	1	1	1	1	1	1	5	5	5	1	1	1	1	1	1	1	1	1	1	1	1	1	5	1	1	5	1	1	5	5	5	1	5	1	1	1	1	1	1
1	1	30	1	30	1	1	10	1	30	5	30	30	1	1	1	1	1	5	1	1	1	1	1	1	1	1	1	1	1	1	1	1	1	1	1	5	5	1	5	5	5	1	1	5	1	5	5	1	5
10	1	30	1	30	1	1	30	10	30	25	30	5	1	1	1	1	1	5	5	1	1	1	1	1	5	1	1	1	5	1	1	1	5	5	5	5	5	1	5	1	5	1	5	1	5	5	1	1	1
10	30	30	1	30	1	1	10	5	30	25	30	5	1	1	1	1	1	1	1	1	1	1	1	1	1	5	1	1	1	1	1	1	5	5	5	1	5	1	5	5	5	1	5	1	1	5	1	1	1
10	5	30	1	30	1	1	30	1	30	30	30	5	1	1	1	1	1	1	1	1	1	1	1	5	1	5	1	1	5	1	1	1	5	1	5	1	5	1	5	5	5	1	5	1	1	5	1	1	1
10	5	30	1	30	1	1	10	5	30	30	30	5	1	1	1	1	1	1	1	5	1	1	1	5	1	5	1	1	1	1	1	1	5	1	5	1	5	1	5	5	5	1	5	1	1	1	1	1	1
10	5	30	1	30	1	1	10	5	30	30	30	5	1	1	1	1	1	1	1	5	1	1	1	5	1	5	1	1	1	1	1	1	5	1	5	1	5	1	5	5	5	1	5	1	1	5	1	1	1
1	1	30	1	30	1	1	10	1	1	25	30	5	1	1	1	1	1	1	1	1	1	1	1	1	1	1	1	1	1	1	5	1	1	5	1	1	5	1	5	5	5	1	5	1	5	1	1	1	1
1	1	30	1	30	1	1	10	1	1	25	30	5	1	1	1	1	1	1	1	1	1	5	1	1	1	1	1	1	1	1	1	1	5	5	1	1	5	1	5	5	5	1	5	1	5	1	1	1	1
1	1	30	1	30	1	1	10	30	1	25	30	5	1	1	1	1	1	1	1	1	1	1	1	1	1	5	1	1	1	1	1	1	5	5	1	1	5	1	5	5	5	1	5	1	5	1	1	1	1
1	1	30	1	30	1	1	10	1	1	25	30	5	1	1	1	1	1	1	1	1	1	1	1	1	1	1	1	5	1	1	1	1	5	5	5	1	5	1	5	5	5	1	1	1	5	1	1	1	1
30	1	30	1	30	1	1	30	25	1	1	30	1	1	1	1	1	1	1	1	1	1	1	5	1	5	1	1	1	1	1	1	1	1	1	1	5	5	30	5	1	5	1	5	1	1	5	1	1	5
1	30	30	1	30	1	10	30	1	10	1	30	1	1	1	1	1	1	1	1	1	1	1	5	1	1	1	1	1	1	1	1	1	1	1	1	1	1	1	5	5	5	1	1	1	1	5	1	1	1
5	1	30	1	1	5	10	30	1	1	1	1	1	1	1	1	1	1	1	1	1	1	1	1	1	1	1	1	1	1	1	1	1	5	1	1	1	1	1	5	5	1	1	1	1	5	1	1	1	1
5	1	30	1	1	1	10	1	1	1	1	30	1	1	1	1	1	1	1	5	1	1	1	5	1	1	1	1	1	1	1	1	1	5	1	1	1	1	1	5	5	1	1	1	1	5	1	1	1	1
5	30	30	5	1	1	10	1	10	1	30	30	1	1	1	1	1	1	1	1	1	1	1	5	1	1	1	1	1	1	1	1	1	5	1	1	1	1	1	5	5	1	1	1	1	1	5	1	1	1
1	1	30	1	1	1	10	1	10	1	1	30	1	1	1	1	1	1	1	1	1	1	1	5	1	1	1	1	1	5	1	1	1	5	1	1	1	1	1	5	5	1	1	1	5	1	1	1	1	1
1	25	30	1	1	30	1	10	30	1	30	1	1	1	25	1	1	1	1	5	1	1	1	1	1	1	1	1	1	1	1	1	1	5	1	1	1	1	1	5	5	5	1	1	1	1	5	1	1	1
30	1	1	1	1	1	1	1	30	1	1	1	1	1	1	1	1	1	1	1	1	1	1	1	1	1	1	1	1	1	1	1	1	5	1	1	1	1	1	5	1	1	1	5	1	5	1	1	1	1
30	1	1	1	1	1	1	30	5	1	1	1	1	1	1	1	1	1	1	1	1	1	1	1	5	1	1	1	1	1	1	1	1	5	1	5	1	1	1	5	1	1	1	1	1	1	1	1	1	1
30	1	1	1	1	1	1	1	1	30	30	1	1	1	1	1	1	1	1	1	1	1	1	5	5	1	1	1	1	1	1	1	1	5	1	1	5	1	1	5	1	1	1	1	1	1	1	1	1	1
30	1	1	1	1	1	1	1	1	30	1	30	5	1	1	1	1	1	1	1	1	1	1	1	1	1	1	1	1	1	1	1	1	5	1	1	1	1	1	5	1	1	1	1	1	1	1	1	1	1
1	1	1	1	30	1	30	1	1	1	1	1	1	1	1	1	1	1	1	1	1	1	1	1	1	1	1	1	1	1	1	1	1	5	1	1	1	1	1	1	1	1	1	1	1	1	1	1	1	1
1	1	1	1	30	1	1	1	1	30	1	1	1	1	1	1	1	1	1	1	1	1	1	1	1	1	1	1	1	1	1	1	1	5	1	1	1	1	1	1	1	1	1	1	1	1	1	1	1	1
1	1	1	1	30	1	30	1	1	30	1	1	1	1	1	1	1	1	1	1	1	1	1	1	1	1	1	1	1	1	1	1	1	5	1	1	1	1	1	1	1	1	1	1	1	1	1	1	1	1
1	1	1	1	1	1	30	1	1	1	1	30	1	1	1	1	1	1	1	1	1	1	1	1	1	1	1	1	1	1	1	1	1	5	1	1	1	1	1	1	1	1	1	1	1	5	1	1	1	1
1	1	1	1	30	1	30	1	1	1	1	1	1	1	1	1	1	1	1	1	1	1	1	1	1	1	1	1	1	1	1	1	1	5	1	1	1	1	1	1	1	1	1	1	1	1	1	1	1	1
1	1	1	1	30	1	30	1	1	1	1	1	1	1	1	1	1	1	1	1	1	1	1	1	1	1	1	1	1	1	1	1	1	5	1	1	1	1	1	1	1	1	1	1	1	1	1	1	1	1
1	1	1	1	30	1	30	1	1	1	1	1	1	1	1	1	1	1	1	1	1	1	1	1	1	1	1	1	1	1	1	1	1	5	1	1	1	1	1	1	1	1	1	1	1	1	1	1	1	1
1	1	1	1	30	1	30	1	1	1	1	1	1	1	1	1	1	1	1	1	1	1	1	1	1	1	1	1	1	1	1	1	1	5	1	1	1	1	1	1	1	1	1	1	1	1	1	1	1	1
1	1	1	1	30	1	30	1	1	1	1	1	1	1	1	1	1	1	1	1	1	1	1	1	1	1	1	1	1	1	1	1	1	5	1	1	1	1	1	1	1	1	1	1	1	1	1	1	1	1
1	1	1	1	30	1	30	1	1	1	1	1	1	1	1	1	1	1	1	1	1	1	1	1	1	1	1	1	1	1	1	1	1	5	1	1	1	1	1	1	1	1	1	1	1	1	1	1	1	1
1	5	1	1	1	1	1	1	1	5	1	1	1	1	5	1	1	1	5	1	1	1	1	1	1	1	1	1	1	1	1	1	1	1	1	1	1	1	1	1	1	1	1	1	1	1	1	1	1	1
1	1	1	1	1	1	5	1	1	1	1	1	1	1	1	1	1	1	1	1	1	1	1	1	1	1	1	1	1	1	1	1	1	1	1	1	1	1	1	1	1	1	1	1	1	1	1	1	1	1
1	1	1	1	1	30	1	1	1	1	1	30	1	1	1	1	1	1	1	1	1	1	1	1	1	1	1	1	1	1	1	1	1	1	1	1	1	1	1	1	1	1	1	1	1	1	1	1	1	1
1	1	1	1	1	1	1	1	1	1	1	1	1	1	1	1	1	1	1	1	1	1	1	1	1	1	1	1	1	1	1	1	1	1	1	1	1	1	1	1	1	1	1	1	1	1	1	1	1	1
1	1	1	1	1	1	1	1	1	1	1	1	1	1	1	1	1	1	1	1	1	1	1	1	1	1	1	1	1	1	1	1	1	1	1	1	1	1	1	1	1	1	1	1	1	1	1	1	1	1
1	1	1	1	1	1	1	1	1	1	1	1	1	1	1	1	1	1	1	1	1	1	1	1	1	1	1	1	1	1	1	1	1	1	1	1	1	1	1	1	1	1	1	1	1	1	1	1	1	1
[truncated: 83 more columns]

## Sheet: 3a_middle_panel
codon	score
5750	-45.1451
5751	-5.6928
5752	-35.2669
5753	9.3083
5754	-150.635
5755	-71.2577
5756	-3.3167
5757	-28.843
5758	-17.8191
5759	-11.6518
5760	-9.3555
5761	-76.532
5762	41.3301
5763	4.3185
5764	16.7416
5765	7.0837
5766	22.7714
5767	13.2352
5768	105.98
5769	62.229
5770	19.7441
5771	38.4695
5772	7.801
5773	108.812
5774	39.1538
5775	5.254
5776	25.2092
5777	-3.8244
5778	4.1475
5779	17.8262
5780	-1.2649
5781	31.4421
5782	0.7414
5783	97.6066
5784	80.4556
5785	32.8452
5786	83.2581
5787	30.837
5788	-1.6645
5789	58.2888
5790	35.4397
5791	74.928
5792	4.2322
5793	61.2316
5794	54.1514
5795	122.806
5796	118.419
5797	15.2529
5798	5.1599
5799	40.9077
5800	132.859
5801	58.8011
5802	134.791
5803	128.424
5804	45.1639
5805	40.4095
5806	93.5083
5807	11.6206
5808	62.2147
5809	23.2968
5810	119.474
5811	15.2135
5812	60.8743
5813	15.0492
5814	71.4305
5815	42.2297
5816	92.5722
5817	10.1016
5818	17.8385
5819	48.6463
5820	26.5499
5821	14.5386
5822	28.3773
5823	19.4337
5824	55.2246
5825	57.3533
5826	33.2032
5827	15.7428
5828	12.0953
5829	10.3522
5830	76.4697
5831	14.5078
5832	99.5135
5833	5.991
5834	31.4435
5835	9.2351
5836	77.1805
5837	41.284
5838	31.2617
5839	79.6223
5840	145.543
5841	54.0099
5842	31.5831
5843	89.8472
5844	13.1105
5845	37.2283
5846	67.3273
5847	114.08
5848	18.6059
5849	33.2649
5850	91.8757
5851	4.3185
5852	115.592
5853	60.3259
5854	20.9161
5855	37.4697
5856	-1.2646
5857	41.1566
5858	21.5645
5859	6.3397
5860	29.4314
5861	13.3473
5862	117.225
5863	38.0378
5864	17.4312
5865	13.1388
5866	76.2377
5867	47.249
5868	4.0681
5869	55.5177
5870	64.9846
5871	19.2859
5872	71.97
5873	33.4636
5874	-51.5201
5875	16.0549
5876	53.886
5877	19.2222
5878	41.1247
5879	38.9748
5880	67.8216
5881	17.5778
5882	19.0761
5750	-45.1451
5751	-5.6928
5752	-35.2669
5753	9.3083
5754	-150.635
5755	-71.2577
5756	-3.3167
5757	-28.843
5758	-17.8191
5759	-11.6518
5760	-9.3555
5761	-76.532
5762	41.3301
5763	4.3185
5764	16.7416
5765	7.0837
5766	22.7714
5767	13.2352
5768	105.98
5769	62.229
5770	19.7441
5771	38.4695
5772	7.801
5773	108.812
5774	39.1538
5775	5.254
5776	25.2092
5777	-3.8244
5778	4.1475
5779	17.8262
5780	-1.2649
5781	31.4421
5782	0.7414
5783	97.6066
5784	80.4556
5785	32.8452
5786	83.2581
5787	30.837
5788	-1.6645
5789	58.2888
5790	35.4397
5791	74.928
5792	4.2322
5793	61.2316
5794	54.1514
5795	122.806
5796	118.419
5797	15.2529
5798	5.1599
5799	40.9077
5800	132.859
5801	58.8011
5802	134.791
5803	128.424
5804	45.1639
5805	40.4095
5806	93.5083
5807	11.6206
5808	62.2147
5809	23.2968
5810	119.474
5811	15.2135
5812	60.8743
5813	15.0492
5814	71.4305
5815	42.2297
5816	92.5722
5817	10.1016
5818	17.8385
5819	48.6463
5820	26.5499
5821	14.5386
5822	28.3773
5823	19.4337
5824	55.2246
5825	57.3533
5826	33.2032
5827	15.7428
5828	12.0953
5829	10.3522
5830	76.4697
5831	14.5078
5832	99.5135
5833	5.991
5834	31.4435
5835	9.2351
5836	77.1805
5837	41.284
5838	31.2617
5839	79.6223
5840	145.543
5841	54.0099
5842	31.5831
5843	89.8472
5844	13.1105
5845	37.2283
5846	67.3273
5847	114.08
5848	18.6059
5849	33.2649
5850	91.8757
5851	4.3185
5852	115.592
5853	60.3259
5854	20.9161
5855	37.4697
5856	-1.2646
5857	41.1566
5858	21.5645
5859	6.3397
5860	29.4314
5861	13.3473
5862	117.225
5863	38.0378
5864	17.4312
5865	13.1388
5866	76.2377
5867	47.249
5868	4.0681
5869	55.5177
5870	64.9846
5871	19.2859
5872	71.97
5873	33.4636
5874	-51.5201
5875	16.0549
5876	53.886
5877	19.2222
5878	41.1247
5879	38.9748
5880	67.8216
5881	17.5778
5882	19.0761

## Sheet: 3b_top_panel
matrix
0	1	2	3	4	5	6	7	8	9	10	11	12	13	14	15	16	17	18	19	20	21	22	23	24	25	26	27	28	29	30	31	32	33	34	35	36	37	38	39	40	41	42	43	44	45	46	47	48	49
30	5	1	25	30	1	1	1	1	30	1	1	1	1	1	1	1	5	1	5	1	5	1	1	1	1	10	1	5	5	30	5	1	20	5	1	5	1	1	1	1	5	5	5	1	1	5	1	5	1
30	5	1	1	30	1	1	1	1	30	1	1	1	1	1	1	5	1	1	5	1	5	1	1	1	1	10	1	5	5	30	5	1	20	5	1	5	1	1	1	25	5	5	5	1	10	10	10	1	1
30	5	1	1	30	1	1	1	1	30	1	1	1	1	1	1	5	5	1	5	1	1	1	1	1	1	10	1	5	5	30	5	1	20	5	1	5	1	1	1	1	5	5	5	1	5	5	1	1	1
1	1	1	1	1	1	1	1	1	30	1	1	1	1	1	1	5	1	1	1	1	1	1	5	1	1	1	1	1	1	30	1	5	20	1	1	1	1	1	5	5	5	1	1	1	1	5	1	1	1
1	1	1	1	1	1	1	1	1	15	1	1	1	1	1	1	5	1	5	1	1	1	1	5	1	1	1	5	1	1	30	1	5	20	1	1	1	1	1	1	1	5	1	1	1	5	1	1	1	1
5	30	1	1	1	1	1	1	1	15	1	1	1	1	1	1	5	1	1	5	1	1	1	5	1	1	1	1	1	1	30	1	1	20	1	5	1	1	1	1	1	5	1	1	1	5	5	1	5	1
5	30	1	1	1	10	1	1	1	5	1	1	1	1	1	1	5	5	1	1	1	1	1	5	5	1	1	5	1	1	30	1	10	20	1	1	1	1	1	1	1	1	1	1	1	5	5	1	5	5
1	25	1	1	1	1	1	30	1	5	1	5	1	1	1	1	1	1	1	5	1	1	5	1	1	1	1	1	5	1	25	5	30	20	5	1	5	1	1	1	1	10	10	1	1	5	5	1	10	10
30	30	1	1	1	1	1	1	1	5	1	1	1	1	1	1	5	1	1	1	1	1	1	5	1	1	1	1	1	1	30	1	1	20	1	1	1	1	1	5	1	1	1	1	1	5	5	1	5	1
5	30	1	1	1	1	1	1	30	5	1	1	1	1	1	1	1	5	5	1	1	1	5	1	1	1	1	5	1	1	30	1	1	20	1	5	1	1	1	1	1	5	1	1	5	5	5	1	5	1
5	30	1	1	1	1	1	1	30	5	1	5	1	1	30	1	5	1	1	1	1	1	1	1	1	1	1	1	1	1	30	1	1	20	1	1	1	1	1	1	1	5	1	1	1	5	5	1	5	1
5	30	1	1	1	1	1	1	30	5	1	1	1	1	1	1	5	1	1	1	1	1	1	1	1	1	1	5	1	1	30	1	1	20	1	1	1	1	1	1	1	5	1	1	1	5	5	1	5	1
1	1	1	1	1	1	1	30	1	5	1	1	1	1	1	1	5	1	1	1	1	5	1	5	1	1	1	1	1	1	30	30	1	20	1	1	1	1	1	1	5	5	1	5	1	5	5	1	1	1
1	1	1	1	1	1	1	30	1	30	1	1	1	1	1	1	5	1	1	5	1	5	1	5	1	5	1	1	1	1	1	1	1	20	1	1	1	1	1	1	5	5	1	1	1	10	10	10	10	10
30	1	1	1	25	1	1	30	5	30	1	1	1	1	1	30	1	1	1	1	1	5	1	5	1	1	1	5	1	1	30	25	1	20	1	1	1	1	1	1	5	5	1	1	1	1	5	5	5	1
30	1	1	1	1	1	1	1	1	5	1	1	1	1	1	1	5	5	25	1	1	5	1	5	5	1	1	1	1	1	30	1	1	20	1	5	1	5	1	1	1	5	5	10	10	10	5	1	1	1
5	1	1	1	1	1	1	1	1	5	1	1	1	1	1	1	5	1	25	1	1	1	1	5	1	1	1	1	1	1	30	1	5	20	1	1	1	1	1	1	5	5	1	5	1	1	5	1	1	1
5	1	1	1	1	1	1	1	30	5	1	1	1	5	1	5	5	1	1	5	1	5	1	5	1	1	1	1	1	1	1	1	1	20	1	5	1	1	1	1	1	5	1	5	1	1	5	1	1	1
5	1	1	1	1	1	1	1	1	5	1	1	1	5	1	5	5	1	1	5	1	1	1	5	1	1	1	1	1	1	1	1	1	20	1	5	1	1	1	1	1	5	1	1	1	1	5	1	1	1
5	1	1	1	1	1	1	1	1	5	1	1	1	5	1	5	5	1	1	5	1	5	1	5	1	1	10	10	10	10	10	10	10	10	10	10	10	10	10	10	10	10	10	10	10	10	10	10	10	10
5	1	1	1	1	1	1	1	1	5	1	1	1	5	1	5	5	1	1	5	1	5	1	5	5	1	1	1	1	1	30	5	1	20	1	5	1	1	1	1	1	5	1	1	1	1	5	1	1	1
5	1	1	1	1	1	1	30	1	25	1	1	1	1	5	1	1	1	1	1	1	5	1	5	5	1	1	1	1	1	30	1	1	20	1	1	1	1	1	1	5	5	1	1	1	1	5	1	1	1
5	1	1	1	1	1	1	30	1	5	1	1	1	1	1	20	5	1	1	1	1	5	1	5	5	1	1	1	1	1	30	1	1	20	1	5	1	1	1	1	5	5	1	1	1	1	5	1	1	1
5	1	1	1	1	1	1	30	1	5	1	1	1	1	5	1	5	1	1	1	1	5	1	5	5	5	1	1	1	1	1	1	1	20	1	5	1	1	1	1	5	5	5	1	1	1	1	1	1	1
5	1	1	1	1	1	1	30	1	5	1	1	1	1	5	1	5	1	1	1	1	5	1	5	5	5	1	1	1	1	30	1	1	20	1	5	1	1	1	1	5	5	5	1	1	1	1	1	1	1
5	1	1	1	1	1	1	30	1	5	1	1	1	1	5	1	5	1	1	1	1	5	1	5	5	5	1	1	1	1	30	1	1	20	1	5	1	1	1	1	5	5	5	1	1	1	1	1	1	1
5	1	1	1	1	1	1	30	1	5	1	1	1	1	1	1	5	1	1	1	1	5	1	5	1	1	30	1	1	1	30	1	1	20	1	1	1	1	1	5	5	1	1	1	1	5	5	1	1	1
1	1	1	1	1	1	1	30	1	5	1	1	1	1	1	1	5	1	1	1	1	5	1	5	1	1	30	1	1	1	30	1	1	20	1	1	1	1	1	5	5	1	1	1	1	5	5	1	1	30
1	1	1	1	1	1	1	30	1	15	1	1	1	1	1	1	5	1	1	1	1	5	5	5	1	1	1	1	1	1	30	1	1	20	1	1	1	1	1	1	5	1	1	1	1	1	5	1	1	1
1	1	1	1	1	1	1	30	1	15	1	1	1	1	1	1	30	1	1	1	5	5	5	30	1	1	1	1	1	1	30	1	1	20	1	1	5	1	1	1	5	1	1	1	1	1	5	1	1	1
1	1	1	1	1	1	1	30	1	5	1	1	1	1	1	1	5	1	1	1	1	5	1	1	1	1	1	1	1	1	30	1	1	20	1	1	5	1	1	1	5	1	1	1	1	1	5	1	1	1
1	1	1	1	1	1	1	30	1	5	1	1	1	1	1	1	5	1	1	1	1	5	1	5	30	1	30	1	1	1	30	1	1	20	1	5	5	1	1	1	5	1	1	1	1	1	5	5	1	1
1	1	1	1	1	1	1	30	1	5	1	1	1	1	1	1	5	5	1	1	1	5	1	5	1	1	1	1	1	1	30	1	1	20	1	1	5	1	1	1	5	1	1	1	1	5	5	1	1	1
1	1	1	1	1	1	1	30	1	5	1	1	1	1	1	1	5	1	1	1	1	5	1	5	1	1	1	1	1	1	30	1	1	20	1	1	5	1	1	1	5	1	1	1	1	1	5	1	1	1
1	1	1	1	1	1	1	30	1	5	1	1	1	1	1	1	5	1	1	1	1	5	1	5	1	1	1	10	10	10	10	10	10	10	10	10	10	10	10	10	10	10	10	10	10	10	10	10	10	10
1	1	1	1	1	1	1	30	1	5	1	1	1	1	1	1	5	5	1	1	1	5	1	5	1	1	1	1	1	1	30	1	1	20	1	1	5	1	1	1	5	5	1	5	1	5	5	1	1	1
1	1	1	1	1	1	1	30	1	5	1	1	1	1	1	1	5	5	1	1	1	5	1	5	1	1	1	1	1	1	30	1	1	20	1	1	5	1	1	1	5	5	1	5	1	5	5	1	1	1
1	1	1	1	1	1	1	30	1	5	1	1	1	1	1	1	5	5	1	1	1	5	1	5	1	1	1	1	1	1	30	1	1	20	1	1	1	1	1	1	5	1	1	1	1	1	5	1	1	1
1	1	1	1	1	1	1	30	1	5	1	1	1	1	1	1	5	5	1	1	1	5	1	5	1	1	1	1	1	1	30	1	1	20	1	1	1	1	1	1	5	1	1	1	1	1	5	1	1	1
1	1	1	1	1	1	1	30	1	5	1	1	1	1	1	1	5	5	1	1	1	5	1	5	1	1	1	1	1	1	30	1	1	20	1	1	1	1	1	1	5	1	1	1	1	10	10	10	10	10
1	1	1	1	1	1	1	30	1	5	1	1	1	1	1	1	5	5	1	1	1	5	1	5	1	1	1	1	1	1	30	1	1	20	1	1	1	1	1	1	5	1	1	1	1	1	5	1	1	1
30	1	1	1	1	1	1	30	1	5	1	1	1	1	5	1	5	5	1	5	1	5	1	5	1	5	1	1	5	1	30	1	1	20	1	1	1	1	1	1	5	5	1	1	1	1	5	1	1	1
1	1	1	1	1	1	1	30	1	5	1	1	1	1	1	1	1	1	1	5	1	5	1	5	1	1	1	1	1	1	30	1	1	20	1	1	1	1	1	1	1	5	1	1	5	5	5	1	1	1
1	1	1	1	1	1	1	30	1	5	1	1	1	5	1	1	1	1	1	5	1	5	1	5	1	1	1	1	1	1	30	1	1	20	1	1	1	1	1	1	1	5	1	1	5	5	5	1	1	1
1	1	1	1	1	1	1	30	1	5	1	1	1	5	1	1	1	1	1	5	1	5	1	5	1	1	1	1	1	1	30	1	1	20	1	1	1	1	1	1	1	5	1	1	5	5	5	1	1	1
1	1	1	1	1	1	1	30	1	1	1	1	1	1	1	1	1	1	5	1	1	5	1	5	1	1	1	1	1	1	30	1	1	20	1	1	1	1	1	5	5	5	1	1	1	1	5	1	1	1
1	1	1	1	1	1	1	30	1	5	1	1	1	5	1	1	5	1	5	1	1	5	1	1	1	1	1	1	1	1	30	1	1	20	1	1	5	1	1	5	5	5	1	1	1	1	1	1	1	1
1	1	1	1	1	1	1	30	1	5	1	1	1	5	1	1	5	1	25	1	1	5	1	1	1	1	1	1	1	1	30	1	1	20	1	1	5	1	1	5	5	5	1	1	1	1	1	1	1	1
1	1	1	1	1	1	1	30	1	5	1	1	1	1	1	1	5	1	5	1	1	5	1	1	1	1	1	1	1	1	30	1	1	20	1	1	5	1	10	10	10	10	10	10	10	10	10	10	10	10
1	1	1	1	1	1	1	30	1	5	1	1	1	1	1	1	5	1	5	1	1	5	1	1	1	1	1	1	1	1	30	1	1	20	1	1	5	1	1	5	5	5	1	1	1	1	5	1	1	1
10	10	10	10	10	1	1	30	1	5	1	1	10	10	10	10	10	10	5	1	1	5	1	1	1	1	1	1	10	10	10	10	10	10	10	10	10	10	10	10	10	10	10	10	10	10	10	10	10	10
1	1	1	1	1	1	1	30	1	5	1	1	1	1	1	1	5	1	5	1	1	5	1	1	1	1	1	1	1	1	30	1	1	20	1	1	5	1	1	5	5	5	1	1	1	1	5	1	1	1
1	1	1	1	1	1	1	30	1	5	1	1	1	1	1	1	1	1	5	1	1	5	1	1	1	1	1	1	1	1	30	1	1	20	1	1	5	1	1	5	5	5	5	1	1	1	5	1	1	1
1	1	1	1	1	1	1	30	1	5	1	1	1	1	1	1	5	1	5	1	1	5	1	1	1	1	1	1	1	1	30	1	1	20	1	1	5	1	1	5	5	5	1	1	1	1	5	1	1	1
1	1	1	1	1	1	1	30	1	5	1	1	1	1	1	1	5	1	5	1	1	5	1	1	1	1	1	1	1	1	30	1	1	20	1	1	5	1	1	5	5	5	1	1	1	1	5	1	1	1
1	1	1	1	1	1	1	30	1	5	1	1	1	1	1	1	5	1	5	5	1	5	1	1	1	1	1	1	1	1	30	1	1	20	1	1	5	1	1	5	5	5	1	1	1	1	5	1	1	1
1	1	1	1	1	1	1	30	1	5	1	1	1	1	1	1	5	1	5	5	1	5	1	1	1	1	1	1	1	1	30	1	1	20	1	1	5	1	1	5	5	5	1	1	1	1	5	1	1	1
1	1	1	1	1	1	1	30	1	5	1	1	1	1	1	1	5	1	5	1	1	5	1	5	1	1	1	1	1	1	30	1	1	20	1	1	5	1	1	5	1	5	1	1	1	1	5	5	1	1
1	1	1	1	1	1	1	30	1	5	1	1	1	1	1	1	5	5	5	1	1	5	1	5	1	1	1	1	1	1	30	1	1	20	1	1	5	1	1	5	1	5	1	1	1	1	5	5	1	1
1	1	1	1	1	1	1	30	1	5	1	1	1	1	1	1	5	1	5	1	1	5	1	5	1	1	1	1	1	1	30	1	1	20	1	1	5	1	1	5	1	5	1	1	1	1	5	5	1	1
1	1	1	1	1	1	1	30	1	5	1	1	1	1	1	1	5	1	5	1	1	1	1	5	1	1	1	1	1	1	30	1	1	20	1	1	5	1	1	5	1	5	1	1	1	1	5	5	1	1
1	1	1	1	1	1	1	30	1	5	1	1	1	1	1	1	5	1	5	1	1	1	1	5	1	1	1	1	1	1	30	1	1	20	1	1	5	1	1	5	1	5	1	1	1	1	5	5	1	1
1	5	1	1	1	1	1	30	1	5	1	1	1	1	1	1	5	5	5	1	1	1	1	5	1	1	1	1	1	1	30	1	1	20	1	1	5	1	1	5	1	5	1	1	1	1	5	5	1	1
1	1	1	1	1	1	1	30	1	5	1	1	1	1	1	1	10	10	10	10	10	10	10	10	10	10	10	10	10	10	10	10	10	10	10	10	10	10	10	10	10	10	10	10	10	10	10	10	10	10
1	1	1	1	1	1	1	30	30	30	1	1	1	1	1	1	1	1	1	1	1	5	1	5	1	1	10	5	1	1	30	1	1	20	1	1	1	1	1	5	10	5	1	1	1	1	5	1	10	10
1	1	1	1	1	1	1	30	30	25	1	1	1	1	1	1	1	1	1	1	1	5	1	5	1	1	10	1	1	1	30	1	1	20	1	1	1	1	1	5	10	5	1	1	1	1	5	1	30	30
1	1	1	1	1	1	1	30	30	25	1	1	1	1	1	1	1	1	1	1	1	5	1	5	1	1	10	1	1	1	30	1	1	20	1	1	1	1	1	5	10	5	1	1	1	1	5	1	1	1
1	1	1	1	1	1	1	30	30	25	1	1	1	1	1	1	1	1	1	1	1	5	1	5	1	1	10	1	1	1	30	1	1	20	1	1	1	10	10	10	10	10	10	10	10	10	10	10	10	10
1	1	1	1	1	1	1	1	1	5	1	1	1	1	1	1	5	5	1	1	1	5	1	5	1	1	1	1	1	1	1	30	30	20	1	1	5	1	1	1	1	5	1	5	1	1	5	1	1	1
1	1	1	1	1	1	1	1	1	25	1	1	1	1	1	1	5	1	30	1	1	1	1	5	1	1	1	1	1	1	1	1	25	20	1	1	1	1	1	1	1	5	1	1	1	1	5	1	5	1
1	1	1	1	1	1	1	1	1	5	1	1	1	1	1	1	5	5	1	1	1	1	5	5	1	1	1	1	1	1	30	1	1	20	1	1	1	1	1	1	1	5	1	1	1	1	5	5	1	1
1	1	1	1	1	1	1	1	1	5	1	1	1	1	1	1	5	5	1	1	1	1	1	5	1	1	1	1	1	1	30	1	1	20	1	1	1	1	1	5	1	5	1	1	1	1	5	5	1	1
1	1	1	1	1	1	1	1	1	5	1	1	1	1	1	1	5	1	5	1	1	1	1	1	1	1	1	1	1	1	1	1	1	20	1	1	1	1	1	1	1	1	1	5	1	1	5	1	1	1
1	1	1	1	1	1	1	1	5	5	1	1	1	1	1	1	5	1	5	1	1	1	1	5	1	1	1	1	1	1	1	5	1	20	1	1	1	1	1	1	1	1	1	1	1	1	5	1	1	1
30	1	1	1	1	1	1	1	1	5	1	1	1	1	1	1	5	1	5	1	1	1	1	5	1	5	1	1	5	1	1	1	1	20	1	1	1	1	1	1	1	5	1	1	5	1	5	1	1	1
1	1	1	1	1	1	1	1	1	15	10	1	1	1	5	1	5	1	5	1	1	1	1	5	1	1	1	1	1	1	1	5	1	20	1	1	1	1	1	1	1	5	1	1	1	1	5	1	1	1
1	5	1	1	1	1	1	1	1	15	30	1	1	1	1	1	5	1	30	1	1	5	1	5	1	1	1	1	1	1	1	1	1	20	1	1	1	1	1	1	1	5	1	1	1	1	5	1	1	1
1	1	1	1	1	1	1	1	1	5	1	1	1	1	1	1	5	1	1	1	1	1	1	5	1	1	1	1	1	1	1	1	1	20	1	1	1	1	1	1	1	5	1	1	5	1	5	1	1	1
1	1	1	1	1	1	1	1	1	25	30	5	1	1	1	1	1	5	1	1	1	5	1	5	1	1	1	1	1	1	5	1	25	20	1	1	1	1	1	1	1	5	1	5	1	1	5	1	5	1
5	5	1	1	25	1	1	1	1	5	30	1	1	5	1	1	5	5	1	5	1	1	1	5	1	1	1	1	5	1	1	30	30	20	1	1	1	1	1	1	1	5	1	5	1	5	5	1	5	1
5	5	30	1	25	1	1	1	1	30	1	1	1	5	25	1	5	1	1	5	1	5	1	5	1	1	1	1	1	1	5	1	5	20	1	1	1	1	1	1	5	5	5	1	5	1	5	1	5	5
5	5	1	1	25	1	1	1	1	30	1	1	1	1	25	1	5	1	1	5	1	5	1	5	1	1	1	1	1	1	5	30	30	20	1	1	1	1	1	1	1	5	5	5	1	1	5	1	5	1
5	5	1	1	25	1	1	1	1	30	1	1	1	5	25	1	5	1	1	5	1	5	1	5	1	1	1	1	1	1	5	1	30	20	1	1	1	1	1	1	1	5	1	5	1	1	5	1	5	1
5	5	1	1	25	1	1	1	1	30	1	1	1	5	25	1	5	1	1	5	1	5	1	5	1	1	1	1	1	1	5	1	30	20	1	1	1	1	1	1	1	5	5	5	1	1	5	1	5	1
1	5	1	1	25	1	1	1	1	5	1	1	1	5	1	1	5	5	1	5	1	5	1	5	1	1	10	1	1	1	5	30	30	20	1	1	1	1	1	1	1	5	1	5	1	5	5	1	10	10
5	5	1	1	25	1	1	1	5	5	1	1	1	5	1	1	5	5	1	25	1	5	1	5	1	1	10	1	1	1	5	30	30	20	1	1	1	1	1	1	1	5	1	1	1	1	5	1	5	1
5	5	1	1	25	1	1	1	5	5	1	1	1	5	1	1	5	5	1	25	1	5	1	5	1	1	10	1	1	1	5	30	30	20	1	1	1	1	1	1	1	5	1	1	1	1	5	1	5	5
5	5	1	1	25	1	1	1	1	15	1	1	1	5	1	1	5	5	1	1	1	5	10	10	10	10	10	10	10	10	10	10	10	10	10	10	10	10	10	10	10	10	10	10	10	10	10	10	10	10
1	1	1	1	1	1	1	1	1	5	1	5	1	1	1	1	5	5	25	1	1	1	1	5	1	1	1	1	1	1	5	5	30	20	1	1	1	1	1	1	1	5	1	1	1	5	1	5	1	1
1	1	1	1	1	1	1	1	1	5	1	1	1	1	1	1	5	1	1	1	1	1	1	5	1	1	1	1	1	1	1	1	1	20	1	1	5	1	5	1	1	5	1	1	1	5	5	1	1	1
30	1	1	1	5	1	1	1	1	5	1	5	1	1	5	1	5	1	1	5	1	1	5	5	1	1	1	1	1	1	1	1	1	20	1	5	1	1	5	1	1	5	1	1	1	5	5	30	1	1
1	1	1	1	1	1	1	1	1	15	1	1	1	1	1	1	5	1	1	1	1	1	5	5	1	1	1	1	1	1	1	1	1	20	1	1	1	1	1	1	1	5	1	1	1	1	5	1	1	1
1	1	1	1	1	1	1	1	5	5	1	1	1	1	1	1	5	5	1	1	1	1	1	5	1	1	1	1	1	1	1	1	1	20	1	1	1	1	1	1	1	5	1	1	1	1	1	1	1	1
5	1	1	1	1	1	1	1	1	1	1	1	1	1	5	1	5	1	1	1	1	1	1	5	1	5	1	1	1	1	1	1	1	20	1	1	1	1	5	1	1	5	1	5	1	1	5	1	10	10
1	1	1	1	1	1	1	1	30	15	1	1	1	1	1	1	5	1	1	1	1	1	1	5	1	1	1	1	1	1	1	1	1	20	1	1	1	1	1	1	1	5	1	1	1	1	5	1	1	1
1	1	1	1	1	1	1	1	1	1	1	1	1	1	1	1	1	1	1	1	1	1	1	5	1	1	1	1	1	1	1	1	1	20	1	1	1	1	1	1	1	5	1	1	1	1	1	1	1	1
1	1	1	1	1	1	1	1	1	5	1	1	1	1	1	1	1	1	1	1	1	1	1	5	1	1	1	1	1	1	1	1	1	20	1	1	1	1	1	1	1	5	1	1	1	1	1	10	10	10
1	1	1	1	1	1	1	1	1	1	1	1	1	1	1	1	1	1	1	1	1	1	5	5	1	1	1	1	1	1	1	1	1	20	1	1	1	1	1	1	1	5	1	1	1	1	5	1	1	1
30	1	1	1	1	1	1	1	1	1	1	1	1	1	1	1	1	1	1	1	1	1	1	5	1	1	1	1	1	1	1	1	1	20	1	1	1	1	1	1	1	5	1	1	1	1	10	10	10	10
1	1	1	1	1	1	1	1	1	1	1	1	1	1	1	1	1	1	1	1	1	1	1	5	1	1	1	1	1	1	1	1	1	20	1	1	1	1	1	1	1	1	1	1	1	1	5	1	1	1
1	1	1	1	1	1	1	1	1	1	1	1	1	1	1	1	1	1	1	1	1	1	1	5	1	1	1	1	1	1	1	1	1	20	1	1	1	1	1	1	1	1	1	1	1	1	5	1	1	1
1	1	1	1	1	1	1	1	1	1	1	1	1	1	1	1	1	1	1	1	1	1	1	30	30	1	1	1	10	1	1	1	1	20	1	1	10	1	1	1	1	1	1	1	1	10	5	1	1	1
1	1	1	1	1	1	1	1	1	1	1	1	1	1	1	1	1	1	1	1	1	1	1	5	1	1	1	1	1	1	1	1	1	20	1	1	1	1	1	1	1	1	1	1	1	1	5	1	1	1
1	1	1	1	1	1	1	1	1	1	1	1	1	1	1	1	1	1	1	1	1	1	1	5	1	1	1	1	1	1	1	1	1	20	1	1	1	1	1	1	1	1	1	1	1	1	5	1	1	1
1	1	1	1	1	1	1	1	1	1	1	1	1	1	1	1	1	1	1	1	1	1	1	5	1	1	10	1	1	1	1	1	25	20	1	1	1	1	1	1	1	1	1	1	1	1	5	1	1	1
1	1	1	1	1	1	1	1	1	1	1	1	1	1	1	1	1	1	1	1	1	1	1	5	1	1	10	1	1	1	1	1	10	10	10	10	10	10	10	10	10	10	10	10	10	10	10	10	10	10
1	1	1	1	1	1	1	1	1	1	1	1	1	1	1	1	1	1	1	1	1	1	1	5	1	1	10	1	1	1	1	1	25	20	1	1	1	1	1	1	1	1	1	1	1	1	5	1	1	1
1	1	1	1	1	1	1	1	1	1	1	1	1	1	1	1	1	1	1	1	1	1	1	5	1	1	10	1	1	1	1	1	25	20	1	1	1	1	1	1	1	1	1	1	1	1	5	1	1	1
1	1	1	1	1	1	1	1	1	1	1	1	1	1	1	1	1	1	1	1	1	1	1	5	1	1	10	1	1	1	1	1	25	20	1	1	1	1	1	1	1	1	1	1	1	1	5	1	1	1
1	1	1	1	1	1	1	1	1	1	1	1	1	1	1	1	1	1	1	1	1	1	1	5	1	1	10	1	1	1	1	1	25	20	1	1	1	1	1	1	1	1	1	1	1	1	5	1	1	1
1	1	1	1	1	1	1	1	1	5	1	1	1	1	1	1	1	1	1	1	1	1	1	5	1	1	1	1	1	1	1	5	1	20	1	1	1	1	1	1	1	1	1	1	5	1	1	1	1	1
1	1	1	1	1	1	1	1	1	1	1	1	1	1	1	1	1	1	1	1	1	1	1	1	1	1	1	1	1	1	1	1	1	20	1	1	1	1	1	1	1	1	1	1	1	1	1	1	1	1
1	1	1	1	1	1	1	1	1	1	1	1	1	1	1	1	1	1	1	1	1	1	1	1	1	1	1	1	1	1	1	1	1	20	1	1	1	1	1	1	1	1	1	1	1	1	5	1	1	1
1	1	1	1	1	1	1	1	1	1	1	1	1	1	1	1	1	1	1	1	1	1	1	1	1	1	1	1	1	1	1	1	1	20	1	1	1	1	1	1	1	1	1	1	1	1	5	1	1	1
1	1	1	1	1	1	1	1	1	1	1	1	1	1	1	1	1	1	1	1	1	1	1	1	1	1	1	1	1	1	1	1	1	20	1	1	1	1	1	1	1	1	1	1	1	1	1	1	1	1
[truncated: 33 more columns]

## Sheet: 3b_middle_panel
codon	score
396	22.1832
397	-6.7728
398	-10.5582
399	0.8633
400	4.7936
401	2.9748
402	-1.6582
403	-25.4437
404	-6.2453
405	-113.107
406	-5.3569
407	28.6029
408	2.9385
409	30.5818
410	11.1079
411	-9.1874
412	49.7006
413	83.415
414	5.8824
415	56.6163
416	0.9739
417	32.3107
418	48.0339
419	-1.4178
420	28.8388
421	15.6556
422	-27.8118
423	41.7816
424	34.8492
425	5.5715
426	-10.1848
427	18.3518
428	-7.8054
429	1.5538
430	8.2903
431	36.6582
432	68.1623
433	4.5242
434	14.799
435	21.1575
436	38.3128
437	60.6656
438	36.4422
439	66.9579
440	36.1156
441	79.9368
442	66.1261
443	25.9873
444	9.5291
445	11.1395
446	45.0846
447	61.1008
448	3.7101
449	72.8942
450	72.7241
451	73.5657
452	40.076
453	75.8099
454	57.765
455	42.5285
456	12.6419
457	49.8875
458	28.6077
459	10.1115
460	39.4344
461	50.2902
462	7.3742
463	21.9649
464	63.1777
465	19.6588
466	1.5112
467	0.2792
468	14.4009
469	6.3923
470	2.2801
471	31.7659
472	63.4798
473	27.7452
474	31.986
475	29.9719
476	64.178
477	51.1261
478	2.6367
396	22.1832
397	-6.7728
398	-10.5582
399	0.8633
400	4.7936
401	2.9748
402	-1.6582
403	-25.4437
404	-6.2453
405	-113.107
406	-5.3569
407	28.6029
408	2.9385
409	30.5818
410	11.1079
411	-9.1874
412	49.7006
413	83.415
414	5.8824
415	56.6163
416	0.9739
417	32.3107
418	48.0339
419	-1.4178
420	28.8388
421	15.6556
422	-27.8118
423	41.7816
424	34.8492
425	5.5715
426	-10.1848
427	18.3518
428	-7.8054
429	1.5538
430	8.2903
431	36.6582
432	68.1623
433	4.5242
434	14.799
435	21.1575
436	38.3128
437	60.6656
438	36.4422
439	66.9579
440	36.1156
441	79.9368
442	66.1261
443	25.9873
444	9.5291
445	11.1395
446	45.0846
447	61.1008
448	3.7101
449	72.8942
450	72.7241
451	73.5657
452	40.076
453	75.8099
454	57.765
455	42.5285
456	12.6419
457	49.8875
458	28.6077
459	10.1115
460	39.4344
461	50.2902
462	7.3742
463	21.9649
464	63.1777
465	19.6588
466	1.5112
467	0.2792
468	14.4009
469	6.3923
470	2.2801
471	31.7659
472	63.4798
473	27.7452
474	31.986
475	29.9719
476	64.178
477	51.1261
478	2.6367

## Sheet: 3a,b_bottom_panels
CCDC8	SFPQ
Position,Sequence,Frame 1,Frame 2,Frame 3,rna_seq	Position,Sequence,Frame 1,Frame 2,Frame 3,rna_seq
0,C,0,0,0,	0,G,0,0,0,
1,T,0,0,0,	1,C,0,0,0,
2,G,0,0,0,	2,C,0,0,0,
3,C,0,0,0,	3,G,0,0,0,
4,C,0,0,0,	4,C,0,0,0,
5,C,0,0,0,	5,C,0,0,0,
6,G,0,0,0,	6,T,0,0,0,
7,C,0,0,0,	7,G,0,0,0,
8,G,0,0,0,	8,T,0,0,0,
9,C,0,0,0,	9,G,0,0,1,
10,G,0,0,0,	10,T,1,0,0,
11,C,0,0,0,	11,C,0,1,0,
12,T,0,0,0,	12,A,0,0,0,
13,C,0,0,0,	13,T,3,0,0,
14,C,0,0,0,	14,C,0,20,0,
15,A,0,0,0,	15,C,0,0,5,
16,C,0,0,0,	16,G,9,0,0,
17,G,0,0,0,	17,C,0,153,0,
18,G,0,0,0,	18,C,0,0,43,
19,T,0,0,0,	19,A,331,0,0,
20,G,0,0,0,	20,T,0,15,0,
21,C,0,0,2,	21,T,0,0,17,
22,A,2,0,0,	22,T,228,0,0,
23,G,0,0,0,	23,T,0,962,0,
24,A,0,0,0,	24,G,0,0,203,
25,G,1,0,0,	25,T,211,0,0,
26,C,0,1,0,	26,G,0,2168,0,
27,T,0,0,0,	27,A,0,0,1094,
28,C,0,0,0,	28,G,814,0,0,
29,T,0,0,0,	29,A,0,80,0,
30,A,0,0,1,	30,A,0,0,9,
31,A,1,0,0,	31,G,11,0,0,
32,G,0,0,0,	32,C,0,1,0,
33,C,0,0,0,	33,A,0,0,4,
34,G,0,0,0,	34,A,8,0,0,
35,C,0,4,0,	35,G,0,3,0,
36,G,0,0,0,	36,G,0,0,7,
37,C,0,0,0,	37,T,14,0,0,
38,G,0,1,0,	38,G,0,53,0,
39,G,0,0,0,	39,G,0,0,2127,
40,G,0,0,0,	40,C,12339,0,0,
41,C,0,0,0,	41,C,0,1209,0,
42,T,0,0,0,	42,T,0,0,93,
43,G,3,0,0,	43,C,515,0,0,
44,G,0,3,0,	44,C,0,149,0,
45,C,0,0,40,	45,A,0,0,113,
46,A,1,0,0,	46,C,701,0,0,
47,G,0,2,0,	47,G,0,46,0,
48,G,0,0,2,	48,T,0,0,43,
49,C,1,0,0,	49,T,1521,0,0,
50,T,0,0,0,	50,T,0,45,0,
51,G,0,0,1,	51,C,0,0,14,
52,C,1,0,0,	52,C,168,0,0,
53,G,0,5,0,	53,T,0,47,0,
54,G,0,0,2,	54,G,0,0,68,
55,C,0,0,0,	55,A,255,0,0,
56,G,0,3,0,	56,G,0,1309,0,
57,C,0,0,3,	57,C,0,0,283,
58,G,0,0,0,	58,G,257,0,0,
59,T,0,0,0,	59,T,0,112,0,
60,C,0,0,5,	60,C,0,0,131,
61,A,0,0,0,	61,T,1227,0,0,
62,A,0,2,0,	62,T,0,90,0,
63,G,0,0,0,	63,C,0,0,50,
64,G,0,0,0,	64,T,84,0,0,
65,T,0,3,0,	65,T,0,11,0,
66,C,0,0,2,	66,C,0,0,8,
67,A,12,0,0,	67,G,145,0,0,
68,G,0,3,0,	68,C,0,42,0,
69,C,0,0,0,	69,T,0,0,108,
70,C,0,0,0,	70,T,117,0,0,
71,T,0,2,0,	71,T,0,14,0,
72,G,0,0,0,	72,T,0,0,6,
73,G,5,0,0,	73,G,77,0,0,
74,A,0,34,0,	74,C,0,61,0,
75,G,0,0,3,	75,C,0,0,521,
76,C,0,0,0,	76,T,102,0,0,
77,T,0,4,0,	77,C,0,69,0,
78,G,0,0,0,	78,G,0,0,213,
79,G,0,0,0,	79,A,265,0,0,
80,G,0,0,0,	80,C,0,70,0,
81,T,0,0,0,	81,C,0,0,33,
82,G,0,0,0,	82,G,91,0,0,
83,G,0,1,0,	83,C,0,54,0,
84,C,0,0,0,	84,C,0,0,63,
85,G,1,0,0,	85,C,178,0,0,
86,G,0,1,0,	86,C,0,23,0,
87,C,0,0,3,	87,T,0,0,40,
88,C,0,0,0,	88,T,264,0,0,
89,T,0,0,0,	89,G,0,27,0,
90,G,0,0,0,	90,A,0,0,79,
91,C,0,0,0,	91,C,1321,0,0,
92,C,0,3,0,	92,C,0,334,0,
93,T,0,0,0,	93,A,0,0,107,
94,G,0,0,0,	94,C,79,0,0,
95,G,0,1,0,	95,A,0,26,0,
96,G,0,0,4,	96,G,0,0,47,
97,G,1,0,0,	97,A,172,0,0,
98,G,0,0,0,	98,C,0,72,0,
99,C,0,0,0,	99,A,0,0,93,
100,G,0,0,0,	100,T,263,0,0,
101,G,0,0,0,	101,G,0,84,0,
102,G,0,0,0,	102,T,0,0,1808,
103,G,3,0,0,	103,C,12120,0,0,
104,G,0,1,0,	104,T,0,1138,0,
105,A,0,0,4,	105,C,0,0,191,
106,C,2,0,0,	106,G,924,0,0,
107,C,0,1,0,	107,G,0,172,0,
108,C,0,0,0,	108,G,0,0,146,
109,T,1,0,0,	109,A,1805,0,0,
110,A,0,0,0,	110,T,0,685,0,
111,C,0,0,0,	111,C,0,0,633,
112,T,0,0,0,	112,G,2583,0,0,
113,G,0,0,0,	113,G,0,146,0,
114,G,0,0,1,	114,T,0,0,337,
115,A,1,0,0,	115,T,1367,0,0,
116,G,0,1,0,	116,C,0,316,0,
117,G,0,0,0,	117,C,0,0,254,
118,C,0,0,0,	118,G,566,0,0,
119,C,0,0,0,	119,G,0,39,0,
120,C,0,0,0,	120,A,0,0,74,
121,G,0,0,0,	121,G,1149,0,0,
122,G,0,0,0,	122,T,0,97,0,
123,G,0,0,0,	123,C,0,0,50,
124,C,1,0,0,	124,G,82,0,0,
125,T,0,0,0,	125,T,0,77,0,
126,G,0,0,1,	126,G,0,0,33,
127,G,0,0,0,	127,G,140,0,0,
128,G,0,1,0,	128,C,0,24,0,
129,G,0,0,0,	129,G,0,0,27,
130,C,0,0,0,	130,G,229,0,0,
131,C,0,0,0,	131,T,0,67,0,
132,T,0,0,0,	132,G,0,0,17,
133,C,0,0,0,	133,G,316,0,0,
134,C,0,0,0,	134,C,0,56,0,
135,C,0,0,0,	135,G,0,0,20,
136,A,0,0,0,	136,G,74,0,0,
137,G,0,0,0,	137,T,0,10,0,
138,C,0,0,0,	138,G,0,0,4,
139,G,0,0,0,	139,G,105,0,0,
140,C,0,2,0,	140,T,0,33,0,
141,C,0,0,0,	141,G,0,0,27,
142,T,0,0,0,	142,G,67,0,0,
143,C,0,0,0,	143,C,0,38,0,
144,G,0,0,0,	144,T,0,0,31,
145,G,0,0,0,	145,T,118,0,0,
146,C,0,0,0,	146,C,0,15,0,
147,C,0,0,0,	147,C,0,0,51,
148,A,0,0,0,	148,A,58,0,0,
149,T,0,0,0,	149,C,0,7,0,
150,A,0,0,0,	150,A,0,0,54,
151,T,1,0,0,	151,G,173,0,0,
152,T,0,0,0,	152,G,0,43,0,
153,G,0,0,0,	153,C,0,0,147,
154,A,0,0,0,	154,G,549,0,0,
155,A,0,4,0,	155,T,0,116,0,
156,T,0,0,0,	156,G,0,0,315,
157,A,0,0,0,	157,G,373,0,0,
158,G,0,13,0,	158,A,0,15,0,
159,C,0,0,1,	159,G,0,0,43,
160,T,2,0,0,	160,G,202,0,0,
161,T,0,0,0,	161,A,0,52,0,
162,C,0,0,0,	162,G,0,0,19,
163,G,0,0,0,	163,G,305,0,0,
164,A,0,0,0,	164,C,0,66,0,
165,C,0,0,0,	165,G,0,0,22,
166,T,2,0,0,	166,G,349,0,0,
167,G,0,6,0,	167,C,0,8,0,
168,G,0,0,3,	168,G,0,0,5,
169,A,30,0,0,	169,G,38,0,0,
170,C,0,8,0,	170,C,0,25,0,
171,C,0,0,32,	171,C,0,0,17,
172,G,1,0,0,	172,G,96,0,0,
173,T,0,4,0,	173,C,0,18,0,
174,C,0,0,2,	174,G,0,0,2,
175,T,1,0,0,	175,G,7,0,0,
176,T,0,1,0,	176,C,0,5,0,
177,T,0,0,1,	177,G,0,0,19,
178,G,2,0,0,	178,G,65,0,0,
179,T,0,2,0,	179,C,0,10,0,
180,C,0,0,0,	180,C,0,0,20,
181,T,2,0,0,	181,T,90,0,0,
182,G,0,3,0,	182,C,0,29,0,
183,C,0,0,0,	183,C,0,0,14,
184,G,1,0,0,	184,A,36,0,0,
185,A,0,0,0,	185,C,0,24,0,
186,A,0,0,0,	186,G,0,0,15,
187,G,0,0,0,	187,A,458,0,0,
188,T,0,4,0,	188,C,0,65,0,
189,C,0,0,0,	189,T,0,0,18,
190,C,3,0,0,	190,T,97,0,0,
191,T,0,2,0,	191,C,0,35,0,
192,G,0,0,3,	192,C,0,0,37,
193,T,2,0,0,	193,G,140,0,0,
194,C,0,18,0,	194,T,0,25,0,
195,C,0,0,1,	195,T,0,0,34,
196,C,0,0,0,	196,C,579,0,0,
197,A,0,1,0,	197,T,0,64,0,
198,A,0,0,1,	198,C,0,0,29,
199,G,0,0,0,	199,C,828,0,0,
200,T,0,0,0,	200,G,0,314,0,
201,T,0,0,0,	201,C,0,0,277,
202,C,0,0,0,	202,C,285,0,0,
203,C,0,1,0,	203,G,0,45,0,
204,A,0,0,0,	204,C,0,0,137,
205,G,0,0,0,	205,C,312,0,0,
206,C,0,6,0,	206,C,0,41,0,
207,C,0,0,0,	207,G,0,0,50,
208,G,1,0,0,	208,G,169,0,0,
209,C,0,7,0,	209,C,0,40,0,
210,G,0,0,0,	210,A,0,0,139,
211,T,0,0,0,	211,T,226,0,0,
212,C,0,3,0,	212,G,0,43,0,
213,C,0,0,0,	213,G,0,0,165,
214,C,0,0,0,	214,G,282,0,0,
215,T,0,2,0,	215,C,0,71,0,
216,G,0,0,0,	216,C,0,0,56,
217,G,2,0,0,	217,T,341,0,0,
218,G,0,9,0,	218,C,0,31,0,
219,G,0,0,2,	219,A,0,0,22,
220,C,4,0,0,	220,A,235,0,0,
221,C,0,1,0,	221,T,0,42,0,
222,T,0,0,1,	222,C,0,0,77,
223,G,1,0,0,	223,A,184,0,0,
224,G,0,2,0,	224,G,0,19,0,
225,G,0,0,2,	225,A,0,0,19,
226,G,0,0,0,	226,A,643,0,0,
227,C,0,1,0,	227,T,0,428,0,
228,A,0,0,0,	228,C,0,0,90,
229,G,1,0,0,	229,G,127,0,0,
230,G,0,1,0,	230,C,0,22,0,
231,A,0,0,0,	231,G,0,0,15,
232,A,0,0,0,	232,G,264,0,0,
233,G,0,0,0,	233,C,0,27,0,
234,A,0,0,0,	234,C,0,0,99,
235,G,0,0,0,	235,C,506,0,0,
236,T,0,1,0,	236,C,0,88,0,
237,C,0,0,1,	237,A,0,0,128,
238,G,1,0,0,	238,T,1247,0,0,
239,C,0,1,0,	239,G,0,105,0,
240,T,0,0,0,	240,G,0,0,76,
241,G,0,0,0,	241,G,258,0,0,
242,G,0,2,0,	242,T,0,52,0,
243,C,0,0,7,	243,C,0,0,24,
244,A,1,0,0,	244,C,30,0,0,
245,G,0,1,0,	245,T,0,8,0,
246,C,0,0,1,	246,G,0,0,9,
247,C,0,0,0,	247,G,101,0,0,
248,C,0,0,0,	248,C,0,88,0,
249,G,0,0,1,	249,C,0,0,20,
250,C,0,0,0,	250,C,175,0,0,
251,G,0,0,0,	251,G,0,39,0,
252,C,0,0,0,	252,G,0,0,15,
253,G,0,0,0,	253,G,94,0,0,
254,C,0,0,0,	254,C,0,10,0,
255,C,0,0,1,	255,C,0,0,26,
256,C,1,0,0,	256,A,110,0,0,
257,C,0,2,0,	257,G,0,54,0,
258,A,0,0,0,	258,A,0,0,76,
259,A,0,0,0,	259,G,249,0,0,
260,C,0,1,0,	260,C,0,30,0,
261,T,0,0,0,	261,G,0,0,15,
262,T,2,0,0,	262,G,13,0,0,
263,G,0,4,0,	263,C,0,12,0,
264,G,0,0,1,	264,C,0,0,8,
265,A,2,0,0,	265,C,73,0,0,
266,G,0,2,0,	266,T,0,12,0,
267,C,0,0,0,	267,A,0,0,46,
268,T,0,0,0,	268,A,174,0,0,
269,G,0,1,0,	269,G,0,42,0,
270,G,0,0,1,	270,C,0,0,106,
271,G,11,0,0,	271,C,165,0,0,
272,A,0,1,0,	272,T,0,14,0,
273,C,0,0,1,	273,C,0,0,38,
274,A,0,0,0,	274,C,102,0,0,
275,C,0,0,0,	275,G,0,62,0,
276,C,0,0,3,	276,A,0,0,158,
277,A,4,0,0,	277,T,346,0,0,
278,C,0,2,0,	278,C,0,23,0,
279,G,0,0,1,	279,C,0,0,19,
280,T,0,0,0,	280,C,220,0,0,
281,T,0,3,0,	281,G,0,19,0,
282,T,0,0,1,	282,C,0,0,45,
283,C,6,0,0,	283,C,130,0,0,
284,C,0,8,0,	284,A,0,20,0,
285,A,0,0,1,	285,C,0,0,90,
286,G,1,0,0,	286,C,280,0,0,
287,C,0,3,0,	287,G,0,22,0,
288,T,0,0,0,	288,C,0,0,85,
289,T,1,0,0,	289,C,196,0,0,
290,G,0,2,0,	290,T,0,37,0,
291,G,0,0,1,	291,C,0,0,89,
292,A,7,0,0,	292,C,176,0,0,
293,G,0,3,0,	293,A,0,24,0,
294,T,0,0,0,	294,C,0,0,31,
295,G,0,0,0,	295,A,217,0,0,
296,G,0,1,0,	296,C,0,28,0,
297,G,0,0,0,	297,C,0,0,133,
298,C,0,0,0,	298,A,620,0,0,
299,C,0,3,0,	299,A,0,82,0,
300,T,0,0,3,	300,C,0,0,162,
301,T,4,0,0,	301,A,375,0,0,
302,G,0,79,0,	302,G,0,42,0,
303,A,0,0,15,	303,C,0,0,65,
304,G,5,0,0,	304,A,191,0,0,
305,C,0,1,0,	305,G,0,15,0,
306,C,0,0,0,	306,C,0,0,50,
307,T,1,0,0,	307,A,221,0,0,
308,T,0,0,0,	308,A,0,46,0,
309,G,0,0,2,	309,C,0,0,75,
310,G,3,0,0,	310,A,137,0,0,
311,G,0,1,0,	311,G,0,44,0,
312,A,0,0,0,	312,C,0,0,100,
313,C,0,0,0,	313,C,711,0,0,
314,T,0,0,0,	314,A,0,147,0,
315,G,0,0,3,	315,C,0,0,179,
316,A,2,0,0,	316,C,426,0,0,
317,C,0,23,0,	317,A,0,62,0,
318,C,0,0,1,	318,C,0,0,45,
319,T,0,0,0,	319,C,175,0,0,
320,C,0,2,0,	320,G,0,27,0,
321,G,0,0,0,	321,C,0,0,61,
322,C,0,0,0,	322,A,97,0,0,
323,C,0,0,0,	323,G,0,15,0,
324,C,0,0,0,	324,C,0,0,38,
325,C,0,0,0,	325,A,209,0,0,
326,C,0,0,0,	326,G,0,21,0,
327,G,0,0,0,	327,C,0,0,54,
328,G,0,0,0,	328,C,213,0,0,
329,C,0,0,0,	329,A,0,38,0,
330,T,0,0,0,	330,C,0,0,98,
331,C,0,0,0,	331,C,163,0,0,
332,A,0,0,0,	332,G,0,13,0,
333,C,0,0,0,	333,C,0,0,53,
334,G,0,0,0,	334,C,91,0,0,
335,T,0,11,0,	335,G,0,9,0,
336,A,0,0,4,	336,C,0,0,18,
337,G,0,0,0,	337,A,119,0,0,
338,G,0,1,0,	338,G,0,15,0,
339,C,0,0,0,	339,C,0,0,21,
340,A,0,0,0,	340,A,79,0,0,
341,T,0,0,0,	341,G,0,10,0,
342,C,0,0,0,	342,C,0,0,22,
343,C,0,0,0,	343,C,200,0,0,
344,T,0,0,0,	344,G,0,22,0,
345,G,0,0,1,	345,C,0,0,119,
346,G,3,0,0,	346,C,130,0,0,
347,A,0,11,0,	347,A,0,58,0,
348,A,0,0,3,	348,C,0,0,11,
349,A,1,0,0,	349,C,14,0,0,
350,T,0,1,0,	350,G,0,5,0,
351,T,0,0,2,	351,C,0,0,19,
352,G,8,0,0,	352,A,25,0,0,
353,A,0,9,0,	353,T,0,4,0,
354,T,0,0,5,	354,C,0,0,75,
355,T,1,0,0,	355,A,271,0,0,
356,C,0,0,0,	356,G,0,30,0,
357,C,0,0,2,	357,C,0,0,17,
358,C,0,0,0,	358,C,143,0,0,
359,C,0,0,0,	359,G,0,25,0,
360,C,0,0,0,	360,C,0,0,23,
361,A,0,0,0,	361,C,225,0,0,
362,A,0,1,0,	362,G,0,47,0,
363,G,0,0,0,	363,C,0,0,49,
364,T,1,0,0,	364,C,286,0,0,
365,C,0,1,0,	365,G,0,50,0,
366,C,0,0,1,	366,C,0,0,63,
367,T,0,0,0,	367,A,220,0,0,
368,T,0,0,0,	368,T,0,19,0,
369,G,0,0,1,	369,C,0,0,56,
370,G,0,0,0,	370,C,192,0,0,
371,T,0,1,0,	371,A,0,10,0,
372,G,0,0,0,	372,C,0,0,31,
373,G,2,0,0,	373,A,149,0,0,
374,G,0,5,0,	374,G,0,48,0,
375,G,0,0,1,	375,C,0,0,25,
376,G,0,0,0,	376,C,210,0,0,
377,A,0,1,0,	377,G,0,28,0,
378,G,0,0,0,	378,C,0,0,100,
379,C,0,0,0,	379,A,398,0,0,
380,C,0,0,0,	380,T,0,68,0,
381,G,0,0,0,	381,C,0,0,212,
382,G,0,0,0,	382,A,557,0,0,
383,A,0,2,0,	383,G,0,85,0,
384,C,0,0,0,	384,C,0,0,120,
385,T,2,0,0,	385,A,194,0,0,
386,T,0,0,0,	386,G,0,35,0,
387,G,0,0,1,	387,C,0,0,35,
388,G,0,0,0,	388,A,55,0,0,
389,T,0,0,0,	389,G,0,2,0,
390,C,0,0,1,	390,C,0,0,11,
391,A,1,0,0,	391,A,71,0,0,
392,A,0,1,0,	392,G,0,6,0,
393,G,0,0,0,	393,C,0,0,6,
394,A,0,0,0,	394,C,29,0,0,
395,C,0,0,0,	395,G,0,39,0,
396,T,0,0,1,	396,C,0,0,6,
397,G,0,0,0,	397,C,6,0,0,
398,T,0,2,0,	398,G,0,4,0,
399,A,0,0,13,	399,C,0,0,60,
400,C,1,0,0,	400,C,212,0,0,
401,T,0,2,0,	401,A,0,53,0,
402,T,0,0,3,	402,C,0,0,61,
403,G,1,0,0,	403,C,408,0,0,
404,T,0,4,0,	404,G,0,103,0,
405,T,0,0,4,	405,C,0,0,158,
406,G,1,0,0,	406,C,80,0,0,
407,C,0,2,0,	407,G,0,58,0,
408,A,0,0,7,	408,C,0,0,16,
409,G,1,0,0,	409,A,145,0,0,
410,G,0,0,0,	410,G,0,57,0,
411,C,0,0,4,	411,G,0,0,1111,
412,G,0,0,0,	412,A,1547,0,0,
413,A,0,1,0,	413,C,0,183,0,
414,A,0,0,2,	414,T,0,0,149,
415,G,0,0,0,	415,C,432,0,0,
416,A,0,0,0,	416,T,0,60,0,
417,G,0,0,0,	417,T,0,0,34,
418,A,0,0,0,	418,C,237,0,0,
419,T,0,1,0,	419,C,0,90,0,
420,T,0,0,1,	420,A,0,0,63,
421,G,0,0,0,	421,A,714,0,0,
422,G,0,7,0,	422,G,0,176,0,
423,A,0,0,17,	423,C,0,0,54,
424,G,4,0,0,	424,C,161,0,0,
425,G,0,1,0,	425,C,0,116,0,
426,C,0,0,0,	426,G,0,0,33,
427,G,1,0,0,	427,T,134,0,0,
428,T,0,1,0,	428,C,0,77,0,
429,T,0,0,1,	429,G,0,0,99,
430,T,0,0,0,	430,T,495,0,0,
431,G,0,3,0,	431,T,0,42,0,
432,G,0,0,0,	432,G,0,0,82,
433,C,4,0,0,	433,C,607,0,0,
434,T,0,2,0,	434,T,0,24,0,
435,C,0,0,18,	435,C,0,0,96,
436,G,6,0,0,	436,A,561,0,0,
437,T,0,0,0,	437,G,0,21,0,
438,C,0,0,2,	438,G,0,0,23,
439,C,3,0,0,	439,G,1193,0,0,
440,C,0,0,0,	440,A,0,53,0,
441,T,0,0,1,	441,C,0,0,15,
442,G,0,0,0,	442,C,119,0,0,
443,G,0,2,0,	443,C,0,15,0,
444,C,0,0,9,	444,G,0,0,10,
445,T,4,0,0,	445,G,422,0,0,
446,A,0,28,0,	446,C,0,24,0,
447,G,0,0,5,	447,C,0,0,64,
448,G,3,0,0,	448,C,128,0,0,
449,G,0,5,0,	449,C,0,30,0,
450,A,0,0,2,	450,G,0,0,45,
451,G,0,0,0,	451,C,275,0,0,
452,G,0,0,0,	452,T,0,22,0,
453,T,0,0,1,	453,C,0,0,13,
454,G,1,0,0,	454,C,37,0,0,
455,A,0,3,0,	455,C,0,8,0,
456,G,0,0,11,	456,G,0,0,24,
457,A,0,0,0,	457,G,95,0,0,
458,C,0,0,0,	458,A,0,35,0,
459,T,0,0,3,	459,G,0,0,30,
460,C,1,0,0,	460,T,184,0,0,
461,T,0,0,0,	461,A,0,17,0,
462,C,0,0,3,	462,G,0,0,23,
463,C,0,0,0,	463,G,304,0,0,
464,G,0,0,0,	464,C,0,28,0,
465,G,0,0,0,	465,A,0,0,37,
466,T,0,0,0,	466,G,230,0,0,
467,C,0,0,0,	467,C,0,51,0,
468,A,0,0,0,	468,G,0,0,37,
469,G,0,0,0,	469,C,847,0,0,
470,C,0,1,0,	470,A,0,42,0,
471,G,0,0,2,	471,C,0,0,36,
472,T,0,0,0,	472,C,249,0,0,
473,T,0,0,0,	473,A,0,85,0,
474,G,0,0,0,	474,C,0,0,68,
475,C,7,0,0,	475,C,281,0,0,
476,T,0,11,0,	476,A,0,71,0,
477,G,0,0,0,	477,G,0,0,47,
478,G,0,0,0,	478,C,129,0,0,
479,A,0,8,0,	479,C,0,12,0,
480,A,0,0,0,	480,T,0,0,15,
481,C,1,0,0,	481,C,230,0,0,
482,T,0,0,0,	482,C,0,6,0,
483,C,0,0,0,	483,A,0,0,9,
484,C,0,0,0,	484,G,20,0,0,
485,C,0,0,0,	485,C,0,16,0,
486,C,0,0,2,	486,T,0,0,46,
487,C,0,0,0,	487,C,26,0,0,
488,C,0,0,0,	488,G,0,33,0,
489,A,0,0,2,	489,G,0,0,1,
490,T,0,0,0,	490,C,99,0,0,
491,C,0,0,0,	491,C,0,15,0,
492,C,0,0,0,	492,C,0,0,34,
493,A,0,0,0,	493,C,60,0,0,
494,G,0,0,0,	494,G,0,27,0,
495,T,0,0,0,	495,C,0,0,18,
496,C,0,0,0,	496,C,237,0,0,
497,C,0,0,0,	497,C,0,35,0,
498,C,0,0,0,	498,G,0,0,35,
499,T,0,0,0,	499,C,385,0,0,
500,C,0,0,0,	500,C,0,41,0,
501,C,0,0,0,	501,A,0,0,30,
502,C,0,0,0,	502,C,118,0,0,
503,T,0,1,0,	503,T,0,4,0,
504,C,0,0,2,	504,C,0,0,6,
505,A,2,0,0,	505,C,16,0,0,
506,A,0,0,0,	506,A,0,12,0,
507,G,0,0,2,	507,C,0,0,109,
508,A,0,0,0,	508,C,214,0,0,
509,C,0,0,0,	509,A,0,24,0,
510,T,0,0,0,	510,A,0,0,13,
511,A,0,0,0,	511,C,166,0,0,
512,A,0,0,0,	512,C,0,11,0,
513,G,0,0,4,	513,T,0,0,2,
514,G,0,0,0,	514,C,28,0,0,
515,G,0,1,0,	515,G,0,12,0,
516,C,0,0,4,	516,G,0,0,22,
517,T,0,0,0,	517,G,59,0,0,
518,A,0,1,0,	518,G,0,23,0,
519,C,0,0,0,	519,G,0,0,56,
520,A,0,0,0,	520,C,98,0,0,
521,G,0,0,0,	521,C,0,23,0,
522,T,0,0,1,	522,C,0,0,23,
523,A,0,0,0,	523,C,128,0,0,
524,G,0,0,0,	524,G,0,52,0,
525,T,0,0,0,	525,C,0,0,51,
526,T,0,0,0,	526,C,181,0,0,
527,T,0,0,0,	527,A,0,20,0,
528,G,0,0,0,	528,G,0,0,66,
529,T,3,0,0,	529,G,227,0,0,
530,T,0,2,0,	530,G,0,6,0,
531,G,0,0,1,	531,T,0,0,7,
532,G,2,0,0,	532,C,7,0,0,
533,G,0,2,0,	533,C,0,0,0,
534,G,0,0,0,	534,G,0,0,4,
535,C,0,0,0,	535,G,5,0,0,
536,T,0,0,0,	536,G,0,3,0,
537,C,0,0,0,	537,C,0,0,6,
538,A,0,0,0,	538,C,37,0,0,
539,T,0,1,0,	539,A,0,14,0,
540,T,0,0,0,	540,G,0,0,48,
541,G,0,0,0,	541,G,254,0,0,
542,C,0,1,0,	542,C,0,40,0,
543,C,0,0,3,	543,C,0,0,16,
544,C,0,0,0,	544,C,20,0,0,
545,C,0,0,0,	545,G,0,7,0,
546,C,0,0,0,	546,A,0,0,10,
547,T,0,0,0,	547,C,114,0,0,
548,C,0,0,0,	548,T,0,6,0,
549,A,0,0,0,	549,C,0,0,38,
550,C,0,0,0,	550,C,75,0,0,
551,C,0,0,0,	551,G,0,13,0,
552,C,0,0,0,	552,A,0,0,51,
553,C,0,0,0,	553,C,177,0,0,
554,A,0,1,0,	554,C,0,37,0,
555,G,0,0,0,	555,C,0,0,60,
556,A,1,0,0,	556,C,132,0,0,
557,T,0,0,0,	557,G,0,11,0,
558,A,0,0,0,	558,C,0,0,20,
559,T,0,0,0,	559,C,269,0,0,
560,C,0,4,0,	560,G,0,25,0,
561,A,0,0,0,	561,C,0,0,28,
562,C,0,0,0,	562,C,50,0,0,
563,C,0,0,0,	563,T,0,17,0,
564,C,0,0,0,	564,G,0,0,44,
565,T,0,0,0,	565,C,1004,0,0,
566,G,0,3,0,	566,A,0,176,0,
567,G,0,0,6,	567,G,0,0,110,
568,A,146,0,0,	568,T,223,0,0,
569,G,0,21,0,	569,C,0,80,0,
570,A,0,0,24,	570,A,0,0,33,
571,T,8,0,0,	571,C,119,0,0,
572,C,0,2,0,	572,C,0,14,0,
573,T,0,0,3,	573,T,0,0,6,
574,T,3,0,0,	574,C,192,0,0,
575,A,0,9,0,	575,G,0,29,0,
576,A,0,0,3,	576,G,0,0,5,
577,A,20,0,0,	577,C,101,0,0,
578,G,0,0,0,	578,C,0,27,0,
579,A,0,0,1,	579,C,0,0,54,
580,C,40,0,0,	580,C,94,0,0,
581,T,0,10,0,	581,T,0,10,0,
582,C,0,0,5,	582,C,0,0,31,
583,T,12,0,0,	583,C,166,0,0,
584,C,0,2,0,	584,C,0,24,0,
585,G,0,0,0,	585,G,0,0,11,
586,A,7,0,0,	586,G,290,0,0,
587,G,0,2,0,	587,G,0,39,0,
588,A,0,0,2,	588,G,0,0,32,
589,A,12,0,0,	589,C,115,0,0,
590,A,0,4,0,	590,G,0,48,0,
591,A,0,0,2,	591,C,0,0,7,
592,G,5,0,0,	592,C,4,0,0,
593,C,0,2,0,	593,G,0,1,0,
594,C,0,0,2,	594,C,0,0,0,
595,A,1,0,0,	595,C,34,0,0,
596,C,0,0,0,	596,A,0,7,0,
597,G,0,0,2,	597,C,0,0,4,
598,T,5,0,0,	598,C,120,0,0,
599,G,0,0,0,	599,C,0,3,0,
600,G,0,0,0,	600,A,0,0,11,
601,G,3,0,0,	601,C,39,0,0,
602,G,0,0,0,	602,C,0,1,0,
603,G,0,0,0,	603,C,0,0,18,
604,G,0,0,0,	604,C,22,0,0,
605,C,0,0,0,	605,G,0,4,0,
606,T,0,0,0,	606,C,0,0,7,
607,G,4,0,0,	607,C,33,0,0,
608,G,0,2,0,	608,A,0,5,0,
609,T,0,0,0,	609,A,0,0,27,
610,T,1,0,0,	610,G,42,0,0,
611,C,0,0,0,	611,C,0,12,0,
612,C,0,0,0,	612,A,0,0,4,
613,C,2,0,0,	613,G,27,0,0,
614,C,0,1,0,	614,C,0,15,0,
615,T,0,0,1,	615,G,0,0,10,
616,G,1,0,0,	616,G,10,0,0,
617,G,0,1,0,	617,G,0,4,0,
618,G,0,0,0,	618,G,0,0,11,
619,G,0,0,0,	619,T,172,0,0,
620,C,0,0,0,	620,C,0,54,0,
621,T,0,0,0,	621,C,0,0,35,
622,T,1,0,0,	622,C,306,0,0,
623,C,0,0,0,	623,T,0,104,0,
624,C,0,0,0,	624,A,0,0,25,
625,T,0,0,0,	625,C,104,0,0,
626,G,0,0,0,	626,C,0,100,0,
627,C,0,0,1,	627,A,0,0,32,
628,C,3,0,0,	628,C,748,0,0,
629,G,0,0,0,	629,A,0,114,0,
630,T,0,0,0,	630,C,0,0,45,
631,C,2,0,0,	631,C,161,0,0,
632,C,0,0,0,	632,T,0,21,0,
633,C,0,0,0,	633,C,0,0,34,
634,C,1,0,0,	634,C,139,0,0,
635,C,0,0,0,	635,T,0,23,0,
636,G,0,0,0,	636,C,0,0,10,
637,A,5,0,0,	637,A,107,0,0,
638,C,0,0,0,	638,G,0,59,0,
639,T,0,0,2,	639,G,0,0,94,
640,G,4,0,0,	640,C,163,0,0,
641,C,0,1,0,	641,C,0,44,0,
642,C,0,0,0,	642,G,0,0,98,
643,T,7,0,0,	643,G,158,0,0,
644,C,0,3,0,	644,A,0,9,0,
645,A,0,0,1,	645,G,0,0,5,
646,T,13,0,0,	646,G,69,0,0,
647,T,0,0,0,	647,C,0,4,0,
648,C,0,0,1,	648,C,0,0,10,
649,T,2,0,0,	649,C,72,0,0,
650,T,0,0,0,	650,G,0,14,0,
651,T,0,0,1,	651,C,0,0,7,
652,G,4,0,0,	652,C,3,0,0,
653,G,0,1,0,	653,G,0,19,0,
654,A,0,0,1,	654,C,0,0,7,
655,G,6,0,0,	655,C,5,0,0,
656,C,0,0,0,	656,T,0,18,0,
657,G,0,0,0,	657,C,0,0,16,
658,T,13,0,0,	658,C,23,0,0,
659,C,0,4,0,	659,G,0,6,0,
660,C,0,0,1,	660,C,0,0,18,
661,C,3,0,0,	661,C,14,0,0,
662,C,0,0,0,	662,C,0,3,0,
663,G,0,0,0,	663,G,0,0,7,
664,A,18,0,0,	664,C,57,0,0,
665,T,0,8,0,	665,G,0,18,0,
666,G,0,0,6,	666,G,0,0,11,
667,T,28,0,0,	667,C,34,0,0,
668,C,0,2,0,	668,A,0,7,0,
669,T,0,0,2,	669,G,0,0,4,
670,G,7,0,0,	670,T,50,0,0,
671,C,0,3,0,	671,C,0,11,0,
672,A,0,0,3,	672,C,0,0,23,
673,A,12,0,0,	673,C,27,0,0,
674,A,0,5,0,	674,G,0,20,0,
675,G,0,0,1,	675,G,0,0,4,
676,A,5,0,0,	676,G,54,0,0,
677,T,0,4,0,	677,C,0,31,0,
678,G,0,0,2,	678,C,0,0,19,
679,T,9,0,0,	679,C,214,0,0,
680,G,0,5,0,	680,G,0,20,0,
681,G,0,0,3,	681,G,0,0,17,
682,A,8,0,0,	682,G,116,0,0,
683,T,0,2,0,	683,T,0,23,0,
684,T,0,0,0,	684,C,0,0,49,
685,T,11,0,0,	685,C,170,0,0,
686,G,0,2,0,	686,A,0,67,0,
687,G,0,0,1,	687,G,0,0,25,
688,A,27,0,0,	688,G,470,0,0,
689,C,0,6,0,	689,G,0,45,0,
690,G,0,0,1,	690,C,0,0,34,
691,T,4,0,0,	691,C,46,0,0,
692,C,0,5,0,	692,T,0,11,0,
693,C,0,0,0,	693,A,0,0,30,
694,T,4,0,0,	694,A,638,0,0,
695,C,0,0,0,	695,G,0,206,0,
696,G,0,0,0,	696,C,0,0,21,
697,T,1,0,0,	697,A,10,0,0,
698,G,0,0,0,	698,G,0,4,0,
699,G,0,0,22,	699,G,0,0,25,
700,A,29,0,0,	700,G,130,0,0,
701,A,0,8,0,	701,C,0,57,0,
702,G,0,0,1,	702,C,0,0,67,
703,C,2,0,0,	703,C,84,0,0,
704,C,0,0,0,	704,A,0,7,0,
705,C,0,0,2,	705,G,0,0,16,
706,T,7,0,0,	706,G,382,0,0,
707,A,0,17,0,	707,T,0,41,0,
708,A,0,0,9,	708,C,0,0,42,
709,A,13,0,0,	709,C,140,0,0,
710,G,0,3,0,	710,G,0,123,0,
711,C,0,0,0,	711,G,0,0,50,
712,C,5,0,0,	712,G,308,0,0,
713,C,0,1,0,	713,T,0,164,0,
714,G,0,0,1,	714,G,0,0,164,
715,T,0,0,0,	715,G,211,0,0,
716,G,0,0,0,	716,T,0,17,0,
717,G,0,0,10,	717,C,0,0,21,
718,G,17,0,0,	718,C,213,0,0,
719,G,0,1,0,	719,C,0,44,0,
720,A,0,0,0,	720,A,0,0,108,
721,C,29,0,0,	721,A,124,0,0,
722,A,0,8,0,	722,A,0,29,0,
723,T,0,0,4,	723,G,0,0,19,
724,T,6,0,0,	724,G,276,0,0,
725,T,0,2,0,	725,C,0,34,0,
726,A,0,0,1,	726,G,0,0,14,
727,A,6,0,0,	727,G,62,0,0,
728,G,0,1,0,	728,C,0,29,0,
729,A,0,0,1,	729,A,0,0,226,
730,A,0,0,0,	730,A,331,0,0,
731,G,0,2,0,	731,A,0,56,0,
732,A,0,0,0,	732,A,0,0,56,
733,T,1,0,0,	733,T,346,0,0,
734,C,0,0,0,	734,G,0,99,0,
735,G,0,0,3,	735,C,0,0,48,
736,G,2,0,0,	736,C,403,0,0,
737,C,0,2,0,	737,T,0,35,0,
738,A,0,0,2,	738,G,0,0,51,
739,A,11,0,0,	739,G,70,0,0,
740,G,0,1,0,	740,C,0,8,0,
741,G,0,0,7,	741,G,0,0,13,
742,T,2,0,0,	742,G,247,0,0,
743,G,0,1,0,	743,G,0,89,0,
744,T,0,0,0,	744,C,0,0,54,
745,T,12,0,0,	745,C,251,0,0,
746,C,0,0,0,	746,G,0,154,0,
747,C,0,0,4,	747,A,0,0,384,
748,G,10,0,0,	748,A,808,0,0,
749,C,0,0,0,	749,G,0,36,0,
750,A,0,0,2,	750,C,0,0,4,
751,A,3,0,0,	751,C,17,0,0,
752,G,0,0,0,	752,A,0,27,0,
753,G,0,0,0,	753,G,0,0,23,
754,A,5,0,0,	754,G,82,0,0,
755,G,0,1,0,	755,T,0,9,0,
756,G,0,0,0,	756,G,0,0,5,
757,A,2,0,0,	757,G,20,0,0,
758,G,0,3,0,	758,C,0,4,0,
759,G,0,0,8,	759,G,0,0,11,
760,A,17,0,0,	760,G,170,0,0,
761,C,0,3,0,	761,C,0,42,0,
762,T,0,0,0,	762,C,0,0,38,
763,C,5,0,0,	763,C,222,0,0,
764,C,0,0,0,	764,G,0,34,0,
765,A,0,0,0,	765,G,0,0,116,
766,C,1,0,0,	766,G,720,0,0,
767,G,0,1,0,	767,C,0,500,0,
768,G,0,0,0,	768,C,0,0,32,
769,T,19,0,0,	769,T,85,0,0,
770,G,0,0,0,	770,A,0,23,0,
771,G,0,0,2,	771,A,0,0,89,
772,G,3,0,0,	772,G,154,0,0,
773,G,0,0,0,	773,T,0,11,0,
774,A,0,0,0,	774,A,0,0,15,
775,T,2,0,0,	775,C,26,0,0,
776,G,0,1,0,	776,G,0,3,0,
777,C,0,0,0,	777,C,0,0,9,
778,T,6,0,0,	778,C,34,0,0,
779,G,0,0,0,	779,T,0,43,0,
780,C,0,0,0,	780,G,0,0,37,
781,A,1,0,0,	781,G,42,0,0,
782,G,0,0,0,	782,C,0,22,0,
783,A,0,0,1,	783,G,0,0,59,
784,T,0,0,0,	784,G,382,0,0,
785,C,0,0,0,	785,C,0,80,0,
786,G,0,0,0,	786,C,0,0,64,
787,G,1,0,0,	787,A,143,0,0,
788,G,0,1,0,	788,C,0,16,0,
789,G,0,0,3,	789,C,0,0,63,
790,A,3,0,0,	790,C,117,0,0,
791,G,0,0,0,	791,C,0,62,0,
792,G,0,0,0,	792,A,0,0,7,
793,A,11,0,0,	793,A,83,0,0,
794,C,0,1,0,	794,G,0,139,0,
795,G,0,0,2,	795,C,0,0,29,
796,T,2,0,0,	796,C,44,0,0,
797,C,0,0,0,	797,G,0,35,0,
798,G,0,0,2,	798,C,0,0,8,
799,A,13,0,0,	799,C,29,0,0,
800,C,0,0,0,	800,G,0,4,0,
801,T,0,0,2,	801,C,0,0,30,
802,A,0,0,0,	802,A,133,0,0,
803,T,0,0,0,	803,T,0,10,0,
804,T,0,0,2,	804,C,0,0,18,
805,T,3,0,0,	805,G,8,0,0,
806,G,0,1,0,	806,A,0,8,0,
807,C,0,0,0,	807,G,0,0,51,
808,T,5,0,0,	808,G,55,0,0,
809,C,0,2,0,	809,C,0,2,0,
810,A,0,0,0,	810,G,0,0,1,
811,T,7,0,0,	811,G,1,0,0,
812,C,0,0,0,	812,C,0,4,0,
813,C,0,0,2,	813,G,0,0,0,
814,C,2,0,0,	814,G,91,0,0,
815,C,0,0,0,	815,G,0,57,0,
816,C,0,0,0,	816,G,0,0,56,
817,G,7,0,0,	817,A,414,0,0,
818,G,0,1,0,	818,G,0,77,0,
819,G,0,0,1,	819,C,0,0,12,
820,A,3,0,0,	820,C,70,0,0,
821,G,0,2,0,	821,C,0,15,0,
822,G,0,0,0,	822,C,0,0,8,
823,T,2,0,0,	823,G,13,0,0,
824,C,0,0,0,	824,C,0,7,0,
825,A,0,0,0,	825,G,0,0,5,
826,G,2,0,0,	826,G,14,0,0,
827,G,0,1,0,	827,G,0,5,0,
828,C,0,0,0,	828,G,0,0,21,
829,T,6,0,0,	829,G,38,0,0,
830,G,0,0,0,	830,C,0,8,0,
831,G,0,0,0,	831,C,0,0,20,
832,C,0,0,0,	832,G,28,0,0,
833,T,0,0,0,	833,C,0,10,0,
834,G,0,0,0,	834,C,0,0,4,
835,G,2,0,0,	835,A,13,0,0,
836,G,0,0,0,	836,G,0,21,0,
837,G,0,0,0,	837,C,0,0,3,
838,G,3,0,0,	838,A,14,0,0,
839,C,0,1,0,	839,C,0,3,0,
840,G,0,0,0,	840,C,0,0,6,
841,T,2,0,0,	841,A,19,0,0,
842,C,0,1,0,	842,C,0,2,0,
843,T,0,0,1,	843,C,0,0,6,
844,G,1,0,0,	844,C,30,0,0,
845,G,0,0,0,	845,G,0,1,0,
846,A,0,0,0,	846,C,0,0,24,
847,G,0,0,0,	847,C,23,0,0,
848,A,0,0,0,	848,C,0,13,0,
849,G,0,0,0,	849,T,0,0,20,
850,T,2,0,0,	850,A,74,0,0,
851,C,0,0,0,	851,C,0,37,0,
852,A,0,0,0,	852,C,0,0,126,
853,T,7,0,0,	853,A,114,0,0,
854,C,0,1,0,	854,C,0,55,0,
855,T,0,0,0,	855,C,0,0,352,
856,C,2,0,0,	856,A,1214,0,0,
857,T,0,1,0,	857,G,0,291,0,
858,A,0,0,0,	858,C,0,0,95,
859,A,6,0,0,	859,A,336,0,0,
860,G,0,0,0,	860,G,0,58,0,
861,C,0,0,0,	861,C,0,0,31,
862,C,1,0,0,	862,A,388,0,0,
863,C,0,1,0,	863,T,0,62,0,
864,G,0,0,13,	864,C,0,0,29,
865,C,13,0,0,	865,A,79,0,0,
866,C,0,0,0,	866,C,0,5,0,
867,A,0,0,4,	867,C,0,0,8,
868,C,3,0,0,	868,A,58,0,0,
869,C,0,3,0,	869,G,0,6,0,
870,A,0,0,0,	870,G,0,0,2,
871,A,32,0,0,	871,G,117,0,0,
872,G,0,5,0,	872,G,0,25,0,
873,G,0,0,0,	873,C,0,0,9,
874,A,9,0,0,	874,C,253,0,0,
875,A,0,0,0,	875,C,0,64,0,
876,G,0,0,0,	876,C,0,0,19,
877,C,8,0,0,	877,C,68,0,0,
878,A,0,0,0,	878,G,0,21,0,
879,G,0,0,1,	879,C,0,0,11,
880,A,5,0,0,	880,C,7,0,0,
881,A,0,1,0,	881,C,0,28,0,
882,T,0,0,0,	882,G,0,0,2,
883,T,2,0,0,	883,G,35,0,0,
884,T,0,0,0,	884,C,0,4,0,
885,C,0,0,2,	885,G,0,0,6,
886,G,1,0,0,	886,G,11,0,0,
887,G,0,2,0,	887,G,0,4,0,
888,G,0,0,1,	888,C,0,0,10,
889,A,2,0,0,	889,C,11,0,0,
890,G,0,1,0,	890,C,0,7,0,
891,C,0,0,1,	891,G,0,0,3,
892,G,4,0,0,	892,G,30,0,0,
893,G,0,1,0,	893,C,0,15,0,
894,C,0,0,1,	894,G,0,0,21,
895,T,3,0,0,	895,G,194,0,0,
896,G,0,3,0,	896,C,0,25,0,
897,A,0,0,8,	897,C,0,0,37,
898,C,18,0,0,	898,G,45,0,0,
899,C,0,4,0,	899,C,0,10,0,
900,C,0,0,2,	900,A,0,0,33,
901,A,13,0,0,	901,G,50,0,0,
902,G,0,0,0,	902,C,0,12,0,
903,T,0,0,4,	903,G,0,0,6,
904,T,4,0,0,	904,A,278,0,0,
905,C,0,0,0,	905,G,0,96,0,
906,C,0,0,3,	906,G,0,0,11,
907,T,2,0,0,	907,A,308,0,0,
908,G,0,1,0,	908,G,0,26,0,
909,G,0,0,8,	909,A,0,0,105,
910,A,72,0,0,	910,A,426,0,0,
911,A,0,4,0,	911,G,0,50,0,
912,G,0,0,3,	912,A,0,0,50,
913,A,6,0,0,	913,T,462,0,0,
914,A,0,2,0,	914,C,0,49,0,
915,G,0,0,1,	915,T,0,0,64,
916,A,6,0,0,	916,C,733,0,0,
917,G,0,0,0,	917,G,0,41,0,
918,G,0,0,0,	918,G,0,0,30,
919,G,2,0,0,	919,A,1147,0,0,
920,C,0,0,0,	920,C,0,146,0,
921,C,0,0,0,	921,T,0,0,140,
922,G,7,0,0,	922,C,342,0,0,
923,C,0,2,0,	923,G,0,23,0,
924,A,0,0,0,	924,G,0,0,137,
925,C,0,0,0,	925,A,645,0,0,
926,C,0,0,0,	926,G,0,45,0,
927,C,0,0,0,	927,G,0,0,72,
928,T,8,0,0,	928,G,234,0,0,
929,G,0,0,0,	929,G,0,14,0,
930,G,0,0,0,	930,T,0,0,34,
931,A,0,0,0,	931,T,334,0,0,
932,G,0,0,0,	932,T,0,55,0,
933,G,0,0,0,	933,A,0,0,97,
934,A,3,0,0,	934,A,215,0,0,
935,C,0,0,0,	935,A,0,63,0,
936,G,0,0,2,	936,G,0,0,65,
937,T,2,0,0,	937,C,796,0,0,
938,G,0,0,0,	938,C,0,51,0,
939,G,0,0,2,	939,A,0,0,41,
940,C,17,0,0,	940,A,221,0,0,
941,C,0,2,0,	941,T,0,52,0,
942,C,0,0,0,	942,T,0,0,64,
943,G,4,0,0,	943,T,208,0,0,
944,C,0,2,0,	944,G,0,30,0,
945,A,0,0,1,	945,T,0,0,59,
946,T,13,0,0,	946,C,366,0,0,
947,C,0,5,0,	947,T,0,138,0,
948,A,0,0,2,	948,C,0,0,180,
949,T,18,0,0,	949,T,385,0,0,
950,G,0,3,0,	950,C,0,96,0,
951,G,0,0,0,	951,T,0,0,159,
952,A,5,0,0,	952,T,346,0,0,
953,G,0,1,0,	953,G,0,42,0,
954,A,0,0,1,	954,A,0,0,113,
955,A,1,0,0,	955,G,565,0,0,
956,G,0,2,0,	956,G,0,125,0,
957,A,0,0,0,	957,A,0,0,358,
958,G,0,0,0,	958,G,721,0,0,
959,C,0,0,0,	959,G,0,86,0,
960,A,0,0,0,	960,C,0,0,152,
961,C,11,0,0,	961,C,381,0,0,
962,C,0,0,0,	962,T,0,90,0,
963,C,0,0,0,	963,G,0,0,207,
964,C,5,0,0,	964,G,312,0,0,
965,G,0,2,0,	965,A,0,30,0,
966,C,0,0,0,	966,G,0,0,222,
967,A,3,0,0,	967,A,1411,0,0,
968,C,0,0,0,	968,G,0,142,0,
969,C,0,0,1,	969,A,0,0,510,
970,C,0,0,0,	970,A,592,0,0,
971,G,0,0,0,	971,A,0,55,0,
972,C,0,0,0,	972,A,0,0,155,
973,C,1,0,0,	973,C,299,0,0,
974,C,0,0,0,	974,T,0,47,0,
975,C,0,0,0,	975,T,0,0,37,
976,A,0,0,0,	976,A,1226,0,0,
977,G,0,0,0,	977,C,0,145,0,
978,C,0,0,0,	978,A,0,0,269,
979,C,2,0,0,	979,C,241,0,0,
980,C,0,0,0,	980,A,0,111,0,
981,C,0,0,0,	981,C,0,0,87,
982,C,0,0,0,	982,A,1703,0,0,
983,C,0,0,0,	983,G,0,59,0,
984,A,0,0,0,	984,C,0,0,223,
985,A,8,0,0,	985,G,230,0,0,
986,A,0,6,0,	986,A,0,51,0,
987,A,0,0,0,	987,T,0,0,195,
988,A,1,0,0,	988,G,902,0,0,
989,G,0,0,0,	989,T,0,136,0,
990,C,0,0,1,	990,C,0,0,294,
991,C,2,0,0,	991,G,706,0,0,
992,C,0,0,0,	992,G,0,76,0,
993,A,0,0,2,	993,T,0,0,182,
994,A,0,0,0,	994,T,521,0,0,
995,G,0,0,0,	995,G,0,131,0,
996,G,0,0,0,	996,T,0,0,78,
997,A,9,0,0,	997,T,267,0,0,
998,G,0,5,0,	998,T,0,32,0,
999,C,0,0,2,	999,G,0,0,28,
1000,C,2,0,0,	1000,T,456,0,0,
1001,C,0,4,0,	1001,T,0,84,0,
1002,C,0,0,1,	1002,G,0,0,124,
1003,G,7,0,0,	1003,G,474,0,0,
1004,A,0,1,0,	1004,G,0,46,0,
1005,G,0,0,0,	1005,A,0,0,120,
1006,T,3,0,0,	1006,A,685,0,0,
1007,G,0,5,0,	1007,T,0,58,0,
1008,A,0,0,1,	1008,C,0,0,75,
1009,G,15,0,0,	1009,T,523,0,0,
1010,G,0,0,0,	1010,A,0,80,0,
1011,A,0,0,2,	1011,C,0,0,79,
1012,G,0,0,0,	1012,C,598,0,0,
1013,G,0,1,0,	1013,T,0,51,0,
1014,A,0,0,0,	1014,G,0,0,255,
1015,G,3,0,0,	1015,C,1058,0,0,
1016,A,0,1,0,	1016,T,0,109,0,
1017,G,0,0,1,	1017,G,0,0,750,
1018,T,1,0,0,	1018,A,857,0,0,
1019,G,0,0,0,	1019,T,0,145,0,
1020,C,0,0,1,	1020,A,0,0,388,
1021,A,0,0,0,	1021,T,739,0,0,
1022,G,0,0,0,	1022,C,0,81,0,
1023,C,0,0,0,	1023,A,0,0,130,
1024,A,0,0,0,	1024,C,550,0,0,
1025,G,0,2,0,	1025,G,0,78,0,
1026,A,0,0,2,	1026,G,0,0,60,
1027,T,2,0,0,	1027,A,512,0,0,
1028,G,0,1,0,	1028,G,0,179,0,
1029,G,0,0,3,	1029,G,0,0,1085,
1030,T,2,0,0,	1030,A,2105,0,0,
1031,G,0,0,0,	1031,T,0,163,0,
1032,A,0,0,1,	1032,G,0,0,1713,
1033,C,12,0,0,	1033,A,6528,0,0,
1034,T,0,1,0,	1034,A,0,279,0,
1035,C,0,0,0,	1035,T,0,0,453,
1036,C,5,0,0,	1036,T,773,0,0,
1037,T,0,2,0,	1037,C,0,77,0,
1038,C,0,0,1,	1038,A,0,0,126,
1039,C,3,0,0,	1039,A,825,0,0,
1040,G,0,2,0,	1040,A,0,73,0,
1041,C,0,0,0,	1041,A,0,0,72,
1042,C,5,0,0,	1042,G,200,0,0,
1043,C,0,0,0,	1043,A,0,97,0,
1044,C,0,0,1,	1044,C,0,0,29,
1045,G,5,0,0,	1045,T,126,0,0,
1046,G,0,1,0,	1046,A,0,30,0,
1047,C,0,0,0,	1047,T,0,0,53,
1048,T,0,0,0,	1048,T,81,0,0,
1049,G,0,0,0,	1049,T,0,34,0,
1050,G,0,0,0,	1050,G,0,0,110,
1051,T,1,0,0,	1051,C,528,0,0,
1052,C,0,0,0,	1052,T,0,75,0,
1053,G,0,0,2,	1053,A,0,0,216,
1054,T,12,0,0,	1054,A,2654,0,0,
1055,G,0,3,0,	1055,A,0,309,0,
1056,G,0,0,1,	1056,T,0,0,165,
1057,G,4,0,0,	1057,A,264,0,0,
1058,C,0,0,0,	1058,T,0,64,0,
1059,A,0,0,2,	1059,G,0,0,47,
1060,C,28,0,0,	1060,G,1081,0,0,
1061,G,0,4,0,	1061,A,0,168,0,
1062,T,0,0,0,	1062,G,0,0,320,
1063,A,30,0,0,	1063,A,1538,0,0,
1064,C,0,2,0,	1064,A,0,337,0,
1065,G,0,0,0,	1065,C,0,0,465,
1066,A,11,0,0,	1066,C,259,0,0,
1067,C,0,0,0,	1067,A,0,56,0,
1068,A,0,0,0,	1068,G,0,0,177,
1069,G,2,0,0,	1069,G,434,0,0,
1070,C,0,1,0,	1070,A,0,71,0,
1071,A,0,0,1,	1071,G,0,0,358,
1072,G,2,0,0,	1072,A,1951,0,0,
1073,C,0,0,0,	1073,A,0,208,0,
1074,A,0,0,1,	1074,G,0,0,296,
1075,A,7,0,0,	1075,T,203,0,0,
1076,C,0,0,0,	1076,T,0,32,0,
1077,G,0,0,1,	1077,T,0,0,223,
1078,C,15,0,0,	1078,T,379,0,0,
1079,C,0,11,0,	1079,T,0,63,0,
1080,A,0,0,0,	1080,A,0,0,37,
1081,G,7,0,0,	1081,T,388,0,0,
1082,C,0,1,0,	1082,C,0,126,0,
1083,G,0,0,1,	1083,A,0,0,131,
1084,A,11,0,0,	1084,A,1154,0,0,
1085,C,0,3,0,	1085,C,0,124,0,
1086,A,0,0,4,	1086,A,0,0,81,
1087,G,10,0,0,	1087,A,488,0,0,
1088,C,0,0,0,	1088,A,0,64,0,
1089,G,0,0,0,	1089,G,0,0,55,
1090,A,15,0,0,	1090,G,225,0,0,
1091,G,0,8,0,	1091,C,0,61,0,
1092,T,0,0,0,	1092,A,0,0,451,
1093,T,2,0,0,	1093,A,1833,0,0,
1094,C,0,1,0,	1094,A,0,196,0,
1095,A,0,0,1,	1095,G,0,0,111,
1096,G,15,0,0,	1096,G,324,0,0,
1097,C,0,1,0,	1097,A,0,111,0,
1098,G,0,0,3,	1098,T,0,0,50,
1099,A,15,0,0,	1099,T,666,0,0,
1100,C,0,0,0,	1100,C,0,54,0,
1101,T,0,0,2,	1101,G,0,0,268,
1102,T,4,0,0,	1102,G,969,0,0,
1103,C,0,8,0,	1103,A,0,145,0,
1104,G,0,0,2,	1104,T,0,0,77,
1105,A,14,0,0,	1105,T,471,0,0,
1106,G,0,1,0,	1106,T,0,4,0,
1107,A,0,0,1,	1107,A,0,0,140,
1108,C,29,0,0,	1108,T,536,0,0,
1109,C,0,1,0,	1109,T,0,46,0,
1110,T,0,0,0,	1110,A,0,0,10,
1111,C,6,0,0,	1111,A,263,0,0,
1112,C,0,5,0,	1112,G,0,62,0,
1113,A,0,0,0,	1113,C,0,0,69,
1114,G,4,0,0,	1114,T,1682,0,0,
1115,A,0,0,0,	1115,T,0,196,0,
1116,G,0,0,1,	1116,G,0,0,694,
1117,A,15,0,0,	1117,A,579,0,0,
1118,C,0,1,0,	1118,A,0,49,0,
1119,A,0,0,0,	1119,T,0,0,74,
1120,A,2,0,0,	1120,C,957,0,0,
1121,G,0,0,0,	1121,T,0,254,0,
1122,A,0,0,0,	1122,A,0,0,226,
1123,G,8,0,0,	1123,G,654,0,0,
1124,C,0,0,0,	1124,A,0,78,0,
1125,C,0,0,0,	1125,G,0,0,149,
1126,G,1,0,0,	1126,C,726,0,0,
1127,C,0,1,0,	1127,T,0,31,0,
1128,C,0,0,0,	1128,T,0,0,45,
1129,A,2,0,0,	1129,T,399,0,0,
1130,G,0,1,0,	1130,G,0,92,0,
1131,G,0,0,0,	1131,G,0,0,303,
1132,G,0,0,0,	1132,C,183,0,0,
1133,C,0,0,0,	1133,T,0,24,0,
1134,C,0,0,0,	1134,G,0,0,51,
1135,C,1,0,0,	1135,A,665,0,0,
1136,G,0,0,0,	1136,A,0,143,0,
1137,C,0,0,0,	1137,A,0,0,30,
1138,G,2,0,0,	1138,T,21,0,0,
1139,G,0,1,0,	1139,T,0,11,0,
1140,C,0,0,0,	1140,G,0,0,12,
1141,G,0,0,0,	1141,C,54,0,0,
1142,G,0,0,0,	1142,C,0,19,0,
1143,G,0,0,0,	1143,A,0,0,191,
1144,G,1,0,0,	1144,A,1065,0,0,
1145,C,0,0,0,	1145,A,0,147,0,
1146,A,0,0,0,	1146,G,0,0,113,
1147,A,0,0,0,	1147,C,475,0,0,
1148,G,0,0,0,	1148,C,0,54,0,
1149,A,0,0,0,	1149,G,0,0,713,
1150,A,0,0,0,	1150,A,1749,0,0,
1151,G,0,1,0,	1151,A,0,87,0,
1152,G,0,0,0,	1152,C,0,0,181,
1153,T,1,0,0,	1153,T,1197,0,0,
1154,G,0,0,0,	1154,G,0,150,0,
1155,C,0,0,0,	1155,G,0,0,203,
1156,G,2,0,0,	1156,A,844,0,0,
1157,C,0,0,0,	1157,T,0,92,0,
1158,A,0,0,3,	1158,G,0,0,438,
1159,A,2,0,0,	1159,A,5281,0,0,
1160,A,0,1,0,	1160,T,0,381,0,
1161,A,0,0,0,	1161,A,0,0,657,
1162,T,16,0,0,	1162,C,1499,0,0,
1163,G,0,0,0,	1163,A,0,111,0,
1164,C,0,0,0,	1164,C,0,0,308,
1165,C,0,0,0,	1165,C,227,0,0,
1166,C,0,2,0,	1166,C,0,35,0,
1167,G,0,0,0,	1167,A,0,0,77,
1168,T,5,0,0,	1168,T,1889,0,0,
1169,C,0,0,0,	1169,G,0,204,0,
1170,A,0,0,1,	1170,A,0,0,71,
1171,G,12,0,0,	1171,G,435,0,0,
1172,C,0,0,0,	1172,A,0,84,0,
1173,T,0,0,5,	1173,G,0,0,289,
1174,A,10,0,0,	1174,G,279,0,0,
1175,C,0,1,0,	1175,T,0,57,0,
1176,C,0,0,0,	1176,A,0,0,506,
1177,T,8,0,0,	1177,G,920,0,0,
1178,G,0,1,0,	1178,A,0,124,0,
1179,G,0,0,0,	1179,C,0,0,57,
1180,G,4,0,0,	1180,A,236,0,0,
1181,C,0,0,0,	1181,G,0,60,0,
1182,A,0,0,0,	1182,C,0,0,119,
1183,G,12,0,0,	1183,T,1469,0,0,
1184,C,0,3,0,	1184,T,0,125,0,
1185,A,0,0,1,	1185,C,0,0,70,
1186,A,9,0,0,	1186,G,274,0,0,
1187,G,0,2,0,	1187,A,0,51,0,
1188,T,0,0,1,	1188,G,0,0,214,
1189,T,10,0,0,	1189,T,285,0,0,
1190,C,0,1,0,	1190,T,0,48,0,
1191,C,0,0,1,	1191,C,0,0,101,
1192,T,8,0,0,	1192,G,530,0,0,
1193,G,0,0,0,	1193,C,0,96,0,
1194,G,0,0,0,	1194,T,0,0,80,
1195,G,2,0,0,	1195,T,320,0,0,
1196,A,0,1,0,	1196,T,0,104,0,
1197,A,0,0,6,	1197,G,0,0,50,
1198,G,24,0,0,	1198,C,555,0,0,
1199,C,0,3,0,	1199,C,0,68,0,
1200,G,0,0,0,	1200,A,0,0,41,
1201,A,21,0,0,	1201,C,617,0,0,
1202,C,0,7,0,	1202,A,0,29,0,
1203,C,0,0,5,	1203,C,0,0,24,
1204,T,11,0,0,	1204,A,98,0,0,
1205,G,0,0,0,	1205,T,0,42,0,
1206,G,0,0,0,	1206,G,0,0,56,
1207,A,1,0,0,	1207,C,292,0,0,
1208,G,0,1,0,	1208,T,0,51,0,
1209,A,0,0,4,	1209,G,0,0,72,
1210,G,1,0,0,	1210,C,366,0,0,
1211,T,0,2,0,	1211,T,0,68,0,
1212,G,0,0,0,	1212,G,0,0,198,
1213,A,1,0,0,	1213,C,246,0,0,
1214,G,0,0,0,	1214,C,0,29,0,
1215,G,0,0,2,	1215,C,0,0,61,
1216,A,1,0,0,	1216,T,439,0,0,
1217,T,0,0,0,	1217,T,0,122,0,
1218,G,0,0,1,	1218,T,0,0,25,
1219,A,0,0,0,	1219,C,388,0,0,
1220,T,0,0,0,	1220,T,0,62,0,
1221,G,0,0,0,	1221,G,0,0,106,
1222,A,1,0,0,	1222,T,207,0,0,
1223,G,0,0,0,	1223,T,0,72,0,
1224,G,0,0,0,	1224,C,0,0,76,
1225,A,2,0,0,	1225,G,109,0,0,
1226,A,0,4,0,	1226,T,0,31,0,
1227,C,0,0,1,	1227,A,0,0,178,
1228,T,0,0,0,	1228,A,126,0,0,
1229,G,0,0,0,	1229,T,0,22,0,
1230,G,0,0,1,	1230,C,0,0,17,
1231,T,3,0,0,	1231,T,195,0,0,
1232,C,0,2,0,	1232,T,0,113,0,
1233,G,0,0,3,	1233,T,0,0,84,
1234,A,11,0,0,	1234,C,391,0,0,
1235,G,0,1,0,	1235,A,0,45,0,
1236,G,0,0,2,	1236,C,0,0,34,
1237,C,10,0,0,	1237,C,126,0,0,
1238,C,0,2,0,	1238,T,0,66,0,
1239,T,0,0,2,	1239,T,0,0,53,
1240,T,12,0,0,	1240,A,189,0,0,
1241,C,0,0,0,	1241,T,0,69,0,
1242,C,0,0,0,	1242,G,0,0,318,
1243,T,7,0,0,	1243,T,556,0,0,
1244,C,0,2,0,	1244,T,0,130,0,
1245,C,0,0,0,	1245,T,0,0,296,
1246,G,7,0,0,	1246,C,328,0,0,
1247,G,0,0,0,	1247,C,0,67,0,
1248,C,0,0,0,	1248,A,0,0,193,
1249,G,2,0,0,	1249,A,241,0,0,
1250,A,0,2,0,	1250,T,0,137,0,
1251,C,0,0,1,	1251,G,0,0,91,
1252,A,4,0,0,	1252,A,1184,0,0,
1253,G,0,1,0,	1253,A,0,246,0,
1254,G,0,0,0,	1254,C,0,0,55,
1255,A,4,0,0,	1255,T,318,0,0,
1256,G,0,0,0,	1256,G,0,76,0,
1257,A,0,0,0,	1257,T,0,0,33,
1258,A,3,0,0,	1258,T,109,0,0,
1259,G,0,0,0,	1259,G,0,23,0,
1260,C,0,0,1,	1260,G,0,0,40,
1261,A,2,0,0,	1261,A,657,0,0,
1262,G,0,1,0,	1262,A,0,143,0,
1263,C,0,0,1,	1263,G,0,0,192,
1264,C,8,0,0,	1264,A,958,0,0,
1265,C,0,3,0,	1265,A,0,74,0,
1266,A,0,0,1,	1266,G,0,0,293,
1267,G,10,0,0,	1267,C,338,0,0,
1268,C,0,1,0,	1268,C,0,26,0,
1269,G,0,0,0,	1269,T,0,0,30,
1270,C,2,0,0,	1270,T,311,0,0,
1271,G,0,0,0,	1271,T,0,73,0,
1272,C,0,0,1,	1272,A,0,0,68,
1273,C,7,0,0,	1273,G,686,0,0,
1274,G,0,0,0,	1274,C,0,12,0,
1275,C,0,0,0,	1275,C,0,0,5,
1276,C,6,0,0,	1276,A,42,0,0,
1277,T,0,3,0,	1277,A,0,18,0,
1278,G,0,0,1,	1278,T,0,0,32,
1279,C,1,0,0,	1279,T,83,0,0,
1280,C,0,0,0,	1280,T,0,49,0,
1281,C,0,0,0,	1281,G,0,0,66,
1282,G,1,0,0,	1282,G,424,0,0,
1283,C,0,0,0,	1283,T,0,85,0,
1284,C,0,0,0,	1284,C,0,0,137,
1285,G,0,0,0,	1285,C,899,0,0,
1286,C,0,0,0,	1286,T,0,264,0,
1287,C,0,0,0,	1287,A,0,0,786,
1288,G,0,0,0,	1288,T,2469,0,0,
1289,C,0,3,0,	1289,T,0,308,0,
1290,G,0,0,0,	1290,G,0,0,275,
1291,T,2,0,0,	1291,A,994,0,0,
1292,C,0,2,0,	1292,A,0,120,0,
1293,A,0,0,1,	1293,A,0,0,35,
1294,A,0,0,0,	1294,G,153,0,0,
1295,C,0,1,0,	1295,G,0,81,0,
1296,C,0,0,0,	1296,G,0,0,148,
1297,T,0,0,0,	1297,C,181,0,0,
1298,G,0,1,0,	1298,T,0,39,0,
1299,C,0,0,0,	1299,G,0,0,66,
1300,C,1,0,0,	1300,T,746,0,0,
1301,A,0,0,0,	1301,T,0,51,0,
1302,G,0,0,1,	1302,G,0,0,56,
1303,T,0,0,0,	1303,T,338,0,0,
1304,G,0,2,0,	1304,A,0,56,0,
1305,C,0,0,0,	1305,A,0,0,56,
1306,C,5,0,0,	1306,T,265,0,0,
1307,C,0,2,0,	1307,A,0,131,0,
1308,A,0,0,3,	1308,G,0,0,141,
1309,T,12,0,0,	1309,T,192,0,0,
1310,G,0,1,0,	1310,G,0,26,0,
1311,T,0,0,0,	1311,G,0,0,30,
1312,T,1,0,0,	1312,A,635,0,0,
1313,T,0,4,0,	1313,T,0,85,0,
1314,G,0,0,0,	1314,G,0,0,188,
1315,A,6,0,0,	1315,A,1146,0,0,
1316,G,0,5,0,	1316,T,0,211,0,
1317,G,0,0,1,	1317,C,0,0,202,
1318,A,16,0,0,	1318,G,227,0,0,
1319,C,0,5,0,	1319,T,0,122,0,
1320,A,0,0,0,	1320,G,0,0,135,
1321,A,1,0,0,	1321,G,990,0,0,
1322,C,0,0,0,	1322,A,0,173,0,
1323,C,0,0,0,	1323,A,0,0,400,
1324,T,11,0,0,	1324,G,4420,0,0,
1325,G,0,3,0,	1325,A,0,526,0,
1326,G,0,0,1,	1326,T,0,0,352,
1327,G,6,0,0,	1327,C,1461,0,0,
1328,G,0,0,0,	1328,T,0,110,0,
1329,C,0,0,2,	1329,A,0,0,150,
1330,C,2,0,0,	1330,C,133,0,0,
1331,T,0,1,0,	1331,A,0,47,0,
1332,C,0,0,1,	1332,G,0,0,45,
1333,A,6,0,0,	1333,G,309,0,0,
1334,G,0,0,0,	1334,G,0,45,0,
1335,C,0,0,1,	1335,A,0,0,211,
1336,T,13,0,0,	1336,A,417,0,0,
1337,G,0,2,0,	1337,A,0,32,0,
1338,T,0,0,0,	1338,G,0,0,56,
1339,C,3,0,0,	1339,G,188,0,0,
1340,C,0,0,0,	1340,C,0,21,0,
1341,A,0,0,1,	1341,A,0,0,59,
1342,A,1,0,0,	1342,T,1330,0,0,
1343,A,0,0,0,	1343,T,0,80,0,
1344,G,0,0,0,	1344,G,0,0,443,
1345,C,4,0,0,	1345,T,357,0,0,
1346,G,0,1,0,	1346,T,0,37,0,
1347,G,0,0,8,	1347,G,0,0,101,
1348,A,11,0,0,	1348,A,242,0,0,
1349,C,0,1,0,	1349,A,0,31,0,
1350,A,0,0,0,	1350,T,0,0,72,
1351,G,1,0,0,	1351,T,299,0,0,
1352,G,0,1,0,	1352,T,0,253,0,
1353,T,0,0,0,	1353,G,0,0,116,
1354,G,8,0,0,	1354,C,186,0,0,
1355,G,0,20,0,	1355,T,0,46,0,
1356,C,0,0,0,	1356,T,0,0,43,
1357,G,0,0,0,	1357,C,477,0,0,
1358,G,0,0,0,	1358,T,0,99,0,
1359,G,0,0,1,	1359,A,0,0,144,
1360,A,2,0,0,	1360,A,938,0,0,
1361,G,0,0,0,	1361,G,0,243,0,
1362,T,0,0,0,	1362,C,0,0,161,
1363,A,3,0,0,	1363,C,171,0,0,
1364,T,0,2,0,	1364,A,0,100,0,
1365,G,0,0,1,	1365,G,0,0,224,
1366,T,4,0,0,	1366,C,529,0,0,
1367,C,0,0,0,	1367,A,0,94,0,
1368,A,0,0,0,	1368,G,0,0,166,
1369,G,0,0,0,	1369,C,209,0,0,
1370,C,0,0,0,	1370,A,0,42,0,
1371,C,0,0,0,	1371,A,0,0,112,
1372,A,0,0,0,	1372,G,408,0,0,
1373,G,0,1,0,	1373,A,0,65,0,
1374,G,0,0,0,	1374,A,0,0,493,
1375,T,3,0,0,	1375,A,737,0,0,
1376,G,0,0,0,	1376,G,0,65,0,
1377,T,0,0,1,	1377,G,0,0,19,
1378,C,4,0,0,	1378,C,406,0,0,
1379,C,0,1,0,	1379,A,0,72,0,
1380,T,0,0,0,	1380,T,0,0,16,
1381,G,2,0,0,	1381,T,75,0,0,
1382,G,0,1,0,	1382,T,0,16,0,
1383,G,0,0,1,	1383,G,0,0,23,
1384,G,3,0,0,	1384,A,96,0,0,
1385,G,0,0,0,	1385,A,0,35,0,
1386,A,0,0,3,	1386,C,0,0,81,
1387,A,1,0,0,	1387,G,769,0,0,
1388,G,0,0,0,	1388,A,0,81,0,
1389,C,0,0,1,	1389,T,0,0,136,
1390,T,2,0,0,	1390,G,994,0,0,
1391,G,0,0,0,	1391,C,0,107,0,
1392,A,0,0,0,	1392,A,0,0,195,
1393,A,0,0,0,	1393,G,310,0,0,
1394,G,0,0,0,	1394,T,0,23,0,
1395,C,0,0,0,	1395,G,0,0,87,
1396,G,0,0,0,	1396,A,483,0,0,
1397,G,0,0,0,	1397,A,0,109,0,
1398,A,0,0,0,	1398,G,0,0,172,
1399,G,0,0,0,	1399,G,124,0,0,
1400,G,0,0,0,	1400,T,0,77,0,
1401,G,0,0,1,	1401,G,0,0,285,
1402,T,0,0,0,	1402,T,1291,0,0,
1403,G,0,0,0,	1403,T,0,63,0,
1404,A,0,0,0,	1404,T,0,0,114,
1405,A,4,0,0,	1405,T,416,0,0,
1406,G,0,1,0,	1406,C,0,84,0,
1407,G,0,0,1,	1407,T,0,0,47,
1408,G,2,0,0,	1408,T,1629,0,0,
1409,T,0,0,0,	1409,A,0,129,0,
1410,T,0,0,0,	1410,C,0,0,147,
1411,G,0,0,0,	1411,T,286,0,0,
1412,G,0,0,0,	1412,G,0,87,0,
1413,G,0,0,0,	1413,A,0,0,51,
1414,C,1,0,0,	1414,C,107,0,0,
1415,G,0,0,0,	1415,G,0,52,0,
1416,C,0,0,0,	1416,A,0,0,78,
1417,C,10,0,0,	1417,C,382,0,0,
1418,G,0,0,0,	1418,A,0,89,0,
1419,A,0,0,0,	1419,A,0,0,168,
1420,G,1,0,0,	1420,C,369,0,0,
1421,G,0,0,0,	1421,T,0,77,0,
1422,G,0,0,0,	1422,C,0,0,196,
1423,C,1,0,0,	1423,C,234,0,0,
1424,G,0,0,0,	1424,T,0,39,0,
1425,G,0,0,2,	1425,C,0,0,16,
1426,G,3,0,0,	1426,G,356,0,0,
1427,C,0,0,0,	1427,T,0,74,0,
1428,C,0,0,1,	1428,C,0,0,339,
1429,C,2,0,0,	1429,C,456,0,0,
1430,C,0,1,0,	1430,A,0,219,0,
1431,G,0,0,0,	1431,G,0,0,293,
1432,G,0,0,0,	1432,T,58,0,0,
1433,G,0,0,0,	1433,C,0,19,0,
1434,G,0,0,0,	1434,A,0,0,100,
1435,T,0,0,0,	1435,T,255,0,0,
1436,G,0,0,0,	1436,T,0,76,0,
1437,G,0,0,0,	1437,G,0,0,95,
1438,G,1,0,0,	1438,T,355,0,0,
1439,C,0,1,0,	1439,G,0,117,0,
1440,G,0,0,0,	1440,G,0,0,444,
1441,A,2,0,0,	1441,A,3281,0,0,
1442,G,0,1,0,	1442,A,0,272,0,
1443,G,0,0,0,	1443,C,0,0,83,
1444,C,1,0,0,	1444,C,826,0,0,
1445,C,0,0,0,	1445,A,0,295,0,
1446,C,0,0,0,	1446,C,0,0,95,
1447,G,0,0,0,	1447,T,431,0,0,
1448,G,0,0,0,	1448,T,0,91,0,
1449,C,0,0,0,	1449,G,0,0,148,
1450,T,2,0,0,	1450,A,3089,0,0,
1451,G,0,0,0,	1451,A,0,190,0,
1452,G,0,0,1,	1452,C,0,0,130,
1453,C,2,0,0,	1453,A,301,0,0,
1454,C,0,0,0,	1454,A,0,78,0,
1455,T,0,0,0,	1455,C,0,0,94,
1456,C,2,0,0,	1456,T,227,0,0,
1457,C,0,0,0,	1457,A,0,222,0,
1458,A,0,0,2,	1458,G,0,0,395,
1459,C,3,0,0,	1459,A,1203,0,0,
1460,C,0,0,0,	1460,T,0,258,0,
1461,G,0,0,0,	1461,G,0,0,118,
1462,C,1,0,0,	1462,A,1366,0,0,
1463,A,0,0,0,	1463,T,0,145,0,
1464,G,0,0,0,	1464,G,0,0,386,
1465,T,6,0,0,	1465,A,697,0,0,
1466,G,0,1,0,	1466,A,0,69,0,
1467,G,0,0,3,	1467,G,0,0,208,
1468,A,4,0,0,	1468,A,743,0,0,
1469,G,0,0,0,	1469,T,0,174,0,
1470,A,0,0,0,	1470,G,0,0,64,
1471,G,4,0,0,	1471,G,1116,0,0,
1472,C,0,1,0,	1472,T,0,168,0,
1473,G,0,0,0,	1473,C,0,0,315,
1474,C,7,0,0,	1474,T,1828,0,0,
1475,A,0,0,0,	1475,T,0,116,0,
1476,G,0,0,0,	1476,C,0,0,242,
1477,G,2,0,0,	1477,C,625,0,0,
1478,G,0,0,0,	1478,T,0,111,0,
1479,G,0,0,0,	1479,G,0,0,607,
1480,T,2,0,0,	1480,A,1142,0,0,
1481,A,0,0,0,	1481,A,0,80,0,
1482,T,0,0,0,	1482,A,0,0,38,
1483,C,4,0,0,	1483,A,401,0,0,
1484,A,0,2,0,	1484,A,0,120,0,
1485,T,0,0,0,	1485,C,0,0,421,
1486,C,8,0,0,	1486,T,244,0,0,
1487,G,0,2,0,	1487,T,0,30,0,
1488,G,0,0,1,	1488,G,0,0,138,
1489,C,1,0,0,	1489,C,290,0,0,
1490,G,0,0,0,	1490,C,0,73,0,
1491,C,0,0,0,	1491,C,0,0,52,
1492,C,2,0,0,	1492,A,185,0,0,
1493,A,0,0,0,	1493,G,0,52,0,
1494,G,0,0,1,	1494,A,0,0,64,
1495,A,0,0,0,	1495,A,267,0,0,
1496,G,0,1,0,	1496,G,0,67,0,
1497,G,0,0,0,	1497,A,0,0,111,
1498,G,19,0,0,	1498,A,273,0,0,
1499,C,0,3,0,	1499,T,0,31,0,
1500,A,0,0,0,	1500,C,0,0,18,
1501,C,12,0,0,	1501,C,367,0,0,
1502,C,0,2,0,	1502,A,0,133,0,
1503,A,0,0,1,	1503,A,0,0,221,
1504,G,3,0,0,	1504,T,331,0,0,
1505,C,0,0,0,	1505,G,0,94,0,
1506,C,0,0,1,	1506,T,0,0,58,
1507,C,6,0,0,	1507,A,803,0,0,
1508,G,0,3,0,	1508,T,0,144,0,
1509,G,0,0,0,	1509,C,0,0,184,
1510,G,0,0,0,	1510,A,643,0,0,
1511,G,0,0,0,	1511,A,0,69,0,
1512,G,0,0,0,	1512,A,0,0,570,
1513,A,1,0,0,	1513,A,949,0,0,
1514,T,0,4,0,	1514,G,0,195,0,
1515,C,0,0,2,	1515,G,0,0,262,
1516,G,1,0,0,	1516,A,578,0,0,
1517,C,0,1,0,	1517,G,0,49,0,
1518,T,0,0,1,	1518,A,0,0,152,
1519,T,14,0,0,	1519,G,322,0,0,
1520,G,0,0,0,	1520,A,0,54,0,
1521,G,0,0,0,	1521,G,0,0,71,
1522,G,8,0,0,	1522,A,245,0,0,
1523,A,0,1,0,	1523,A,0,55,0,
1524,A,0,0,0,	1524,A,0,0,16,
1525,A,10,0,0,	1525,C,260,0,0,
1526,C,0,0,0,	1526,C,0,83,0,
1527,G,0,0,0,	1527,C,0,0,58,
1528,C,3,0,0,	1528,C,313,0,0,
1529,G,0,0,0,	1529,T,0,40,0,
1530,G,0,0,0,	1530,C,0,0,45,
1531,G,2,0,0,	1531,C,86,0,0,
1532,A,0,0,0,	1532,T,0,7,0,
1533,G,0,0,7,	1533,C,0,0,16,
1534,A,4,0,0,	1534,G,66,0,0,
1535,T,0,0,0,	1535,T,0,27,0,
1536,G,0,0,0,	1536,T,0,0,33,
1537,T,0,0,0,	1537,T,66,0,0,
1538,T,0,1,0,	1538,T,0,14,0,
1539,T,0,0,1,	1539,G,0,0,138,
1540,G,5,0,0,	1540,C,115,0,0,
1541,T,0,1,0,	1541,C,0,26,0,
1542,G,0,0,1,	1542,C,0,0,25,
1543,T,14,0,0,	1543,A,206,0,0,
1544,G,0,2,0,	1544,G,0,24,0,
1545,C,0,0,1,	1545,C,0,0,34,
1546,C,1,0,0,	1546,A,246,0,0,
1547,C,0,0,0,	1547,T,0,42,0,
1548,C,0,0,0,	1548,G,0,0,60,
1549,A,2,0,0,	1549,G,421,0,0,
1550,G,0,0,0,	1550,C,0,67,0,
1551,G,0,0,2,	1551,A,0,0,358,
1552,C,4,0,0,	1552,C,637,0,0,
1553,T,0,4,0,	1553,G,0,128,0,
1554,T,0,0,7,	1554,T,0,0,117,
1555,C,23,0,0,	1555,T,127,0,0,
1556,C,0,1,0,	1556,T,0,41,0,
1557,C,0,0,3,	1557,G,0,0,108,
1558,C,7,0,0,	1558,A,436,0,0,
1559,T,0,0,0,	1559,G,0,29,0,
1560,A,0,0,0,	1560,T,0,0,38,
1561,G,0,0,0,	1561,A,450,0,0,
1562,G,0,1,0,	1562,C,0,115,0,
1563,C,0,0,2,	1563,G,0,0,342,
1564,G,4,0,0,	1564,A,321,0,0,
1565,A,0,2,0,	1565,A,0,67,0,
1566,T,0,0,2,	1566,T,0,0,42,
1567,G,14,0,0,	1567,A,517,0,0,
1568,G,0,5,0,	1568,T,0,59,0,
1569,A,0,0,2,	1569,T,0,0,233,
1570,G,9,0,0,	1570,C,593,0,0,
1571,G,0,0,0,	1571,T,0,93,0,
1572,C,0,0,0,	1572,C,0,0,188,
1573,C,4,0,0,	1573,A,446,0,0,
1574,C,0,0,0,	1574,G,0,39,0,
1575,A,0,0,2,	1575,C,0,0,27,
1576,A,5,0,0,	1576,G,330,0,0,
1577,G,0,0,0,	1577,A,0,67,0,
1578,A,0,0,0,	1578,T,0,0,221,
1579,T,0,0,0,	1579,G,541,0,0,
1580,C,0,0,0,	1580,G,0,176,0,
1581,A,0,0,0,	1581,A,0,0,478,
1582,A,0,0,0,	1582,A,1298,0,0,
1583,C,0,0,0,	1583,G,0,223,0,
1584,T,0,0,0,	1584,T,0,0,160,
1585,G,1,0,0,	1585,C,596,0,0,
1586,G,0,0,0,	1586,T,0,122,0,
1587,G,0,0,0,	1587,T,0,0,366,
1588,C,3,0,0,	1588,T,606,0,0,
1589,C,0,2,0,	1589,G,0,87,0,
1590,T,0,0,2,	1590,G,0,0,134,
1591,C,24,0,0,	1591,A,953,0,0,
1592,C,0,0,0,	1592,T,0,66,0,
1593,T,0,0,3,	1593,G,0,0,384,
1594,T,5,0,0,	1594,A,1618,0,0,
1595,T,0,0,0,	1595,A,0,87,0,
1596,C,0,0,1,	1596,A,0,0,212,
1597,G,5,0,0,	1597,T,764,0,0,
1598,G,0,3,0,	1598,G,0,91,0,
1599,C,0,0,0,	1599,G,0,0,160,
1600,G,6,0,0,	1600,A,1455,0,0,
1601,C,0,2,0,	1601,A,0,251,0,
1602,C,0,0,13,	1602,A,0,0,305,
1603,G,25,0,0,	1603,A,950,0,0,
1604,C,0,0,0,	1604,A,0,92,0,
1605,A,0,0,5,	1605,C,0,0,20,
1606,G,30,0,0,	1606,A,97,0,0,
1607,G,0,4,0,	1607,G,0,38,0,
1608,A,0,0,12,	1608,C,0,0,72,
1609,A,56,0,0,	1609,A,209,0,0,
1610,G,0,4,0,	1610,A,0,21,0,
1611,G,0,0,35,	1611,A,0,0,88,
1612,A,19,0,0,	1612,G,579,0,0,
1613,G,0,2,0,	1613,G,0,95,0,
1614,C,0,0,1,	1614,G,0,0,96,
1615,A,5,0,0,	1615,A,223,0,0,
1616,G,0,1,0,	1616,A,0,29,0,
1617,A,0,0,0,	1617,C,0,0,42,
1618,C,3,0,0,	1618,A,158,0,0,
1619,A,0,1,0,	1619,A,0,26,0,
1620,G,0,0,1,	1620,G,0,0,30,
1621,C,6,0,0,	1621,T,328,0,0,
1622,A,0,1,0,	1622,T,0,96,0,
1623,C,0,0,1,	1623,G,0,0,100,
1624,C,6,0,0,	1624,A,512,0,0,
1625,C,0,1,0,	1625,A,0,120,0,
1626,A,0,0,0,	1626,A,0,0,199,
1627,C,8,0,0,	1627,A,1292,0,0,
1628,A,0,0,0,	1628,A,0,105,0,
1629,G,0,0,1,	1629,A,0,0,48,
1630,G,13,0,0,	1630,A,155,0,0,
1631,T,0,0,0,	1631,C,0,44,0,
1632,C,0,0,7,	1632,A,0,0,119,
1633,A,19,0,0,	1633,T,473,0,0,
1634,G,0,3,0,	1634,G,0,101,0,
1635,G,0,0,15,	1635,A,0,0,91,
1636,G,12,0,0,	1636,A,702,0,0,
1637,G,0,1,0,	1637,A,0,149,0,
1638,G,0,0,5,	1638,G,0,0,114,
1639,C,3,0,0,	1639,A,350,0,0,
1640,A,0,3,0,	1640,T,0,126,0,
1641,G,0,0,3,	1641,G,0,0,197,
1642,A,19,0,0,	1642,C,881,0,0,
1643,C,0,4,0,	1643,A,0,188,0,
1644,A,0,0,4,	1644,A,0,0,508,
1645,T,1,0,0,	1645,A,1536,0,0,
1646,C,0,0,0,	1646,A,0,113,0,
1647,G,0,0,0,	1647,G,0,0,90,
1648,A,4,0,0,	1648,A,1673,0,0,
1649,G,0,1,0,	1649,C,0,209,0,
1650,G,0,0,0,	1650,A,0,0,339,
1651,C,0,0,0,	1651,A,922,0,0,
1652,T,0,0,0,	1652,A,0,60,0,
1653,G,0,0,0,	1653,T,0,0,56,
1654,A,3,0,0,	1654,T,238,0,0,
1655,T,0,1,0,	1655,G,0,72,0,
1656,C,0,0,1,	1656,G,0,0,336,
1657,A,0,0,0,	1657,A,446,0,0,
1658,G,0,0,0,	1658,A,0,59,0,
1659,G,0,0,0,	1659,A,0,0,92,
1660,G,1,0,0,	1660,G,502,0,0,
1661,G,0,0,0,	1661,T,0,93,0,
1662,G,0,0,0,	1662,G,0,0,276,
1663,G,1,0,0,	1663,A,918,0,0,
1664,A,0,0,0,	1664,A,0,40,0,
1665,G,0,0,1,	1665,A,0,0,275,
1666,A,0,0,0,	1666,T,974,0,0,
1667,G,0,0,0,	1667,G,0,25,0,
1668,G,0,0,0,	1668,G,0,0,57,
1669,C,0,0,0,	1669,A,299,0,0,
1670,T,0,0,0,	1670,A,0,89,0,
1671,G,0,0,0,	1671,G,0,0,67,
1672,C,0,0,0,	1672,A,241,0,0,
1673,A,0,0,0,	1673,T,0,62,0,
1674,G,0,0,0,	1674,G,0,0,311,
1675,A,0,0,0,	1675,C,1077,0,0,
1676,T,0,0,0,	1676,C,0,78,0,
1677,A,0,0,1,	1677,T,0,0,168,
1678,G,0,0,0,	1678,A,403,0,0,
1679,T,0,0,0,	1679,T,0,116,0,
1680,C,0,0,0,	1680,C,0,0,211,
1681,A,0,0,0,	1681,A,1393,0,0,
1682,A,0,0,0,	1682,T,0,543,0,
1683,A,0,0,0,	1683,G,0,0,536,
1684,G,4,0,0,	1684,A,2356,0,0,
1685,G,0,0,0,	1685,A,0,352,0,
1686,G,0,0,0,	1686,C,0,0,123,
1687,A,7,0,0,	1687,A,251,0,0,
1688,A,0,0,0,	1688,T,0,75,0,
1689,G,0,0,2,	1689,C,0,0,23,
1690,A,0,0,0,	1690,A,38,0,0,
1691,G,0,0,0,	1691,G,0,16,0,
1692,G,0,0,0,	1692,G,0,0,132,
1693,C,5,0,0,	1693,C,691,0,0,
1694,C,0,0,0,	1694,A,0,135,0,
1695,A,0,0,1,	1695,A,0,0,188,
1696,T,11,0,0,	1696,A,1416,0,0,
1697,A,0,0,0,	1697,T,0,271,0,
1698,G,0,0,0,	1698,C,0,0,259,
1699,C,2,0,0,	1699,T,273,0,0,
1700,T,0,1,0,	1700,T,0,41,0,
1701,G,0,0,1,	1701,T,0,0,82,
1702,A,3,0,0,	1702,T,538,0,0,
1703,C,0,0,0,	1703,G,0,134,0,
1704,C,0,0,1,	1704,C,0,0,177,
1705,A,1,0,0,	1705,G,891,0,0,
1706,G,0,1,0,	1706,C,0,125,0,
1707,C,0,0,0,	1707,C,0,0,192,
1708,G,1,0,0,	1708,A,281,0,0,
1709,G,0,0,0,	1709,A,0,58,0,
1710,G,0,0,3,	1710,G,0,0,381,
1711,A,20,0,0,	1711,A,1112,0,0,
1712,A,0,0,0,	1712,T,0,363,0,
1713,G,0,0,2,	1713,C,0,0,413,
1714,G,0,0,0,	1714,T,2980,0,0,
1715,G,0,1,0,	1715,G,0,432,0,
1716,G,0,0,8,	1716,A,0,0,1102,
1717,C,2,0,0,	1717,T,2475,0,0,
1718,T,0,0,0,	1718,G,0,850,0,
1719,G,0,0,1,	1719,A,0,0,815,
1720,C,0,0,0,	1720,G,3695,0,0,
1721,A,0,0,0,	1721,A,0,420,0,
1722,G,0,0,0,	1722,C,0,0,85,
1723,G,0,0,0,	1723,G,672,0,0,
1724,T,0,0,0,	1724,A,0,113,0,
1725,A,0,0,0,	1725,C,0,0,86,
1726,A,1,0,0,	1726,A,299,0,0,
1727,T,0,0,0,	1727,G,0,66,0,
1728,C,0,0,0,	1728,G,0,0,303,
1729,A,0,0,0,	1729,A,1395,0,0,
1730,G,0,0,0,	1730,A,0,147,0,
1731,A,0,0,0,	1731,G,0,0,223,
1732,G,0,0,0,	1732,A,1028,0,0,
1733,G,0,0,0,	1733,A,0,149,0,
1734,G,0,0,0,	1734,T,0,0,327,
1735,C,0,0,0,	1735,T,633,0,0,
1736,A,0,1,0,	1736,A,0,144,0,
1737,G,0,0,0,	1737,A,0,0,130,
1738,G,0,0,0,	1738,G,765,0,0,
1739,G,0,0,0,	1739,A,0,64,0,
1740,G,0,0,0,	1740,C,0,0,49,
1741,C,1,0,0,	1741,G,389,0,0,
1742,C,0,0,0,	1742,C,0,67,0,
1743,C,0,0,0,	1743,A,0,0,379,
1744,C,0,0,0,	1744,T,757,0,0,
1745,A,0,0,0,	1745,G,0,67,0,
1746,G,0,0,0,	1746,G,0,0,202,
1747,C,0,0,0,	1747,A,670,0,0,
1748,T,0,0,0,	1748,A,0,191,0,
1749,G,0,0,0,	1749,G,0,0,246,
1750,A,2,0,0,	1750,A,1198,0,0,
1751,C,0,0,0,	1751,A,0,213,0,
1752,C,0,0,0,	1752,C,0,0,637,
1753,A,0,0,0,	1753,T,2534,0,0,
1754,G,0,0,0,	1754,T,0,574,0,
1755,G,0,0,0,	1755,C,0,0,278,
1756,G,0,0,0,	1756,A,1161,0,0,
1757,G,0,0,0,	1757,C,0,172,0,
1758,G,0,0,0,	1758,A,0,0,346,
1759,C,2,0,0,	1759,A,2866,0,0,
1760,A,0,2,0,	1760,T,0,308,0,
1761,G,0,0,0,	1761,C,0,0,185,
1762,A,1,0,0,	1762,A,448,0,0,
1763,G,0,0,0,	1763,A,0,75,0,
1764,G,0,0,0,	1764,G,0,0,244,
1765,C,0,0,0,	1765,A,482,0,0,
1766,T,0,0,0,	1766,A,0,78,0,
1767,G,0,0,0,	1767,A,0,0,139,
1768,C,1,0,0,	1768,T,78,0,0,
1769,A,0,0,0,	1769,G,0,45,0,
1770,G,0,0,1,	1770,C,0,0,42,
1771,A,0,0,0,	1771,A,253,0,0,
1772,T,0,0,0,	1772,G,0,65,0,
1773,A,0,0,0,	1773,A,0,0,162,
1774,A,0,0,0,	1774,A,313,0,0,
1775,T,0,0,0,	1775,A,0,62,0,
1776,C,0,0,0,	1776,C,0,0,18,
1777,A,0,0,0,	1777,G,45,0,0,
1778,G,0,0,0,	1778,T,0,29,0,
1779,A,0,0,0,	1779,A,0,0,18,
1780,G,1,0,0,	1780,A,34,0,0,
1781,G,0,0,0,	1781,A,0,5,0,
1782,G,0,0,1,	1782,G,0,0,5,
1783,A,0,0,0,	1783,A,7,0,0,
1784,A,0,0,0,	1784,A,0,4,0,
1785,G,0,0,0,	1785,A,0,0,4,
1786,A,0,0,0,	1786,T,3,0,0,
1787,G,0,0,0,	1787,G,0,1,0,
1788,G,0,0,0,	1788,C,0,0,0,
1789,C,0,0,0,	1789,A,7,0,0,
1790,T,0,0,0,	1790,A,0,2,0,
1791,G,0,0,0,	1791,T,0,0,2,
1792,C,0,0,0,	1792,T,4,0,0,
1793,A,0,0,0,	1793,G,0,0,0,
1794,G,0,0,0,	1794,A,0,0,1,
1795,A,0,0,0,	1795,G,9,0,0,
1796,T,0,0,0,	1796,G,0,9,0,
1797,A,0,0,0,	1797,C,0,0,8,
1798,A,0,0,0,	1798,A,19,0,0,
1799,T,0,1,0,	1799,A,0,5,0,
1800,C,0,0,1,	1800,G,0,0,27,
1801,A,0,0,0,	1801,A,112,0,0,
1802,G,0,0,0,	1802,G,0,25,0,
1803,A,0,0,0,	1803,G,0,0,54,
1804,G,0,0,0,	1804,A,345,0,0,
1805,G,0,0,0,	1805,G,0,79,0,
1806,G,0,0,0,	1806,G,0,0,255,
1807,C,0,0,0,	1807,A,733,0,0,
1808,A,0,0,0,	1808,A,0,167,0,
1809,G,0,0,0,	1809,C,0,0,245,
1810,G,1,0,0,	1810,G,374,0,0,
1811,G,0,1,0,	1811,A,0,142,0,
1812,G,0,0,1,	1812,C,0,0,72,
1813,C,1,0,0,	1813,G,282,0,0,
1814,C,0,0,0,	1814,T,0,114,0,
1815,C,0,0,0,	1815,A,0,0,118,
1816,C,0,0,0,	1816,G,321,0,0,
1817,A,0,0,0,	1817,A,0,132,0,
1818,G,0,0,0,	1818,A,0,0,110,
1819,C,0,0,0,	1819,G,233,0,0,
1820,T,0,0,0,	1820,A,0,61,0,
1821,G,0,0,0,	1821,G,0,0,39,
1822,A,1,0,0,	1822,A,99,0,0,
1823,G,0,0,0,	1823,G,0,53,0,
1824,G,0,0,1,	1824,G,0,0,232,
1825,A,2,0,0,	1825,A,610,0,0,
1826,G,0,0,0,	1826,A,0,54,0,
1827,G,0,0,0,	1827,G,0,0,101,
1828,G,0,0,0,	1828,A,559,0,0,
1829,G,0,0,0,	1829,G,0,81,0,
1830,G,0,0,0,	1830,A,0,0,113,
1831,C,2,0,0,	1831,T,470,0,0,
1832,A,0,0,0,	1832,G,0,145,0,
1833,G,0,0,0,	1833,A,0,0,134,
1834,A,0,0,0,	1834,T,530,0,0,
1835,G,0,1,0,	1835,G,0,96,0,
1836,G,0,0,0,	1836,A,0,0,222,
1837,C,0,0,0,	1837,T,2745,0,0,
1838,T,0,0,0,	1838,T,0,177,0,
1839,G,0,0,1,	1839,C,0,0,162,
1840,C,0,0,0,	1840,G,902,0,0,
1841,A,0,0,0,	1841,T,0,128,0,
1842,G,0,0,0,	1842,C,0,0,497,
1843,A,0,0,0,	1843,A,1099,0,0,
1844,T,0,0,0,	1844,A,0,179,0,
1845,A,0,0,0,	1845,C,0,0,711,
1846,A,0,0,0,	1846,G,1493,0,0,
1847,C,0,1,0,	1847,T,0,372,0,
1848,C,0,0,0,	1848,G,0,0,968,
1849,A,0,0,0,	1849,A,1663,0,0,
1850,G,0,0,0,	1850,G,0,288,0,
1851,A,0,0,0,	1851,A,0,0,270,
1852,G,0,0,0,	1852,T,518,0,0,
1853,G,0,0,0,	1853,G,0,240,0,
1854,G,0,0,1,	1854,G,0,0,138,
1855,A,0,0,0,	1855,A,611,0,0,
1856,A,0,0,0,	1856,A,0,69,0,
1857,G,0,0,0,	1857,G,0,0,107,
1858,A,0,0,0,	1858,A,418,0,0,
1859,G,0,0,0,	1859,A,0,68,0,
1860,G,0,0,0,	1860,C,0,0,46,
1861,C,0,0,0,	1861,A,331,0,0,
1862,T,0,0,0,	1862,A,0,73,0,
1863,G,0,0,0,	1863,A,0,0,129,
1864,C,0,0,0,	1864,T,488,0,0,
1865,A,0,0,0,	1865,G,0,154,0,
1866,G,0,0,0,	1866,A,0,0,492,
1867,A,0,0,0,	1867,G,1656,0,0,
1868,T,0,0,0,	1868,G,0,182,0,
1869,A,0,0,0,	1869,C,0,0,187,
1870,A,0,0,0,	1870,G,150,0,0,
1871,T,0,0,0,	1871,C,0,20,0,
1872,C,0,0,0,	1872,C,0,0,81,
1873,A,0,0,0,	1873,A,147,0,0,
1874,G,0,0,0,	1874,A,0,16,0,
1875,A,0,0,0,	1875,A,0,0,29,
1876,G,0,0,0,	1876,G,236,0,0,
1877,G,0,0,0,	1877,A,0,69,0,
1878,G,0,0,0,	1878,G,0,0,80,
1879,C,0,0,0,	1879,A,222,0,0,
1880,A,0,0,0,	1880,G,0,61,0,
1881,G,0,0,0,	1881,G,0,0,110,
1882,A,1,0,0,	1882,A,167,0,0,
1883,G,0,0,0,	1883,A,0,198,0,
1884,G,0,0,0,	1884,A,0,0,92,
1885,C,1,0,0,	1885,G,388,0,0,
1886,C,0,0,0,	1886,T,0,37,0,
1887,C,0,0,0,	1887,T,0,0,38,
1888,C,0,0,0,	1888,A,244,0,0,
1889,A,0,0,0,	1889,C,0,75,0,
1890,G,0,0,0,	1890,A,0,0,62,
1891,C,0,0,0,	1891,G,273,0,0,
1892,T,0,1,0,	1892,C,0,22,0,
1893,G,0,0,3,	1893,C,0,0,22,
1894,A,17,0,0,	1894,G,222,0,0,
1895,C,0,1,0,	1895,A,0,61,0,
1896,C,0,0,1,	1896,A,0,0,161,
1897,A,5,0,0,	1897,T,463,0,0,
1898,G,0,0,0,	1898,G,0,104,0,
1899,A,0,0,2,	1899,G,0,0,255,
1900,G,1,0,0,	1900,G,1282,0,0,
1901,G,0,0,0,	1901,C,0,155,0,
1902,T,0,0,0,	1902,T,0,0,130,
1903,C,21,0,0,	1903,A,847,0,0,
1904,A,0,3,0,	1904,C,0,296,0,
1905,C,0,0,2,	1905,A,0,0,106,
1906,A,2,0,0,	1906,T,311,0,0,
1907,G,0,1,0,	1907,G,0,89,0,
1908,G,0,0,1,	1908,G,0,0,32,
1909,G,1,0,0,	1909,A,2081,0,0,
1910,C,0,0,0,	1910,T,0,96,0,
1911,A,0,0,0,	1911,C,0,0,170,
1912,C,7,0,0,	1912,C,528,0,0,
1913,A,0,1,0,	1913,A,0,88,0,
1914,G,0,0,8,	1914,C,0,0,43,
1915,A,6,0,0,	1915,G,212,0,0,
1916,T,0,1,0,	1916,G,0,50,0,
1917,A,0,0,9,	1917,G,0,0,191,
1918,A,12,0,0,	1918,A,1692,0,0,
1919,C,0,0,0,	1919,A,0,220,0,
1920,C,0,0,4,	1920,A,0,0,158,
1921,A,2,0,0,	1921,G,1061,0,0,
1922,C,0,0,0,	1922,A,0,74,0,
1923,A,0,0,1,	1923,G,0,0,82,
1924,G,1,0,0,	1924,A,240,0,0,
1925,G,0,0,0,	1925,C,0,26,0,
1926,G,0,0,1,	1926,A,0,0,145,
1927,A,16,0,0,	1927,T,614,0,0,
1928,A,0,0,0,	1928,G,0,74,0,
1929,G,0,0,0,	1929,C,0,0,104,
1930,A,0,0,0,	1930,G,322,0,0,
1931,G,0,0,0,	1931,A,0,13,0,
1932,G,0,0,0,	1932,A,0,0,58,
1933,C,0,0,0,	1933,T,316,0,0,
1934,T,0,0,0,	1934,G,0,69,0,
1935,G,0,0,0,	1935,G,0,0,36,
1936,C,0,0,0,	1936,G,637,0,0,
1937,A,0,0,0,	1937,T,0,36,0,
1938,G,0,0,0,	1938,G,0,0,20,
1939,A,0,0,0,	1939,G,44,0,0,
1940,T,0,0,0,	1940,C,0,15,0,
1941,A,0,0,0,	1941,G,0,0,20,
1942,A,0,0,0,	1942,G,287,0,0,
1943,T,0,0,0,	1943,A,0,46,0,
1944,C,0,0,0,	1944,G,0,0,62,
1945,A,0,0,0,	1945,G,484,0,0,
1946,G,0,0,0,	1946,A,0,45,0,
1947,A,0,0,0,	1947,G,0,0,47,
1948,G,0,0,0,	1948,C,225,0,0,
1949,G,0,0,0,	1949,A,0,47,0,
1950,G,0,0,0,	1950,A,0,0,66,
1951,C,0,0,0,	1951,T,190,0,0,
1952,G,0,0,0,	1952,G,0,34,0,
1953,G,0,0,0,	1953,A,0,0,125,
1954,A,0,0,0,	1954,A,168,0,0,
1955,G,0,0,0,	1955,C,0,10,0,
1956,G,0,0,0,	1956,A,0,0,97,
1957,C,0,0,0,	1957,T,153,0,0,
1958,C,0,0,0,	1958,G,0,49,0,
1959,C,0,0,0,	1959,G,0,0,37,
1960,C,0,0,0,	1960,G,162,0,0,
1961,A,0,0,0,	1961,A,0,24,0,
1962,G,0,0,0,	1962,G,0,0,352,
1963,C,0,0,0,	1963,A,1036,0,0,
1964,T,0,0,0,	1964,T,0,182,0,
1965,G,0,0,0,	1965,C,0,0,318,
1966,A,15,0,0,	1966,C,457,0,0,
1967,C,0,6,0,	1967,C,0,247,0,
1968,C,0,0,0,	1968,T,0,0,108,
1969,A,7,0,0,	1969,A,1693,0,0,
1970,G,0,0,0,	1970,T,0,131,0,
1971,G,0,0,3,	1971,G,0,0,9,
1972,G,2,0,0,	1972,G,47,0,0,
1973,G,0,1,0,	1973,T,0,4,0,
1974,T,0,0,0,	1974,T,0,0,1,
1975,C,23,0,0,	1975,C,0,0,0,
1976,A,0,2,0,	1976,A,0,1,0,
1977,G,0,0,2,	1977,G,0,0,1,
1978,A,4,0,0,	1978,G,0,0,0,
1979,G,0,1,0,	1979,A,0,0,0,
1980,G,0,0,0,	1980,G,0,0,0,
1981,T,3,0,0,	1981,G,1,0,0,
1982,T,0,0,0,	1982,C,0,0,0,
1983,A,0,0,13,	1983,C,0,0,2,
1984,C,3,0,0,	1984,A,10,0,0,
1985,A,0,1,0,	1985,G,0,2,0,
1986,G,0,0,1,	1986,A,0,0,4,
1987,A,1,0,0,	1987,A,9,0,0,
1988,T,0,0,0,	1988,A,0,2,0,
1989,A,0,0,8,	1989,T,0,0,10,
1990,A,26,0,0,	1990,T,117,0,0,
1991,T,0,3,0,	1991,T,0,119,0,
1992,C,0,0,0,	1992,C,0,0,60,
1993,A,0,0,0,	1993,C,179,0,0,
1994,A,0,0,0,	1994,A,0,18,0,
1995,A,0,0,0,	1995,C,0,0,47,
1996,G,3,0,0,	1996,C,102,0,0,
1997,G,0,0,0,	1997,T,0,44,0,
[truncated: 1,749 more rows]

## Sheet: 3c_scatterplot
CDS_coverage	rank
0.66333	1907
0.585734	8000
0.660663	924
1.60511	8000
2.20577	9
-0.594881	8000
-0.780431	8000
-0.771383	8000
0.633868	787
-0.275648	8000
-1.35673	4509
0	5323
-2.35218	4084
-0.132487	2657
-1.11429	5631
2.21538	58
0.249193	8000
0.267789	2177
-0.244926	8000
-0.222285	8000
-0.709141	4331
0.0798963	8000
2.25149	6
1.91386	151
0.240337	1113
-2.24055	8000
-1.70989	2117
0	5004
2.18047	8000
-0.80618	3832
-0.770109	8000
0.462211	8000
0.461786	8000
0.450447	8000
0.464652	1626
0.450848	8000
-2.21861	8000
-2.21861	4608
0.723755	8000
-0.255273	1950
0.822203	640
0.461993	8000
1.03879	1394
0.223042	8000
0	5040
0.362257	1683
0.39794	8000
1.54427	8000
1.15889	110
1.28692	776
-2.35507	8000
0	8000
-2.35507	8000
-0.732394	3536
0.903185	8000
0.876561	333
0.887196	8000
0.850283	1004
0.0765742	2852
0.232042	400
1.02215	255
1.02217	8000
-0.357568	4636
-0.337857	1732
-2.87679	5739
0.414767	2538
0.266862	1824
0.927124	8000
-0.988147	3720
-0.977152	8000
-0.942813	8000
-0.988147	8000
-0.554261	3286
-0.554261	8000
1.26631	8000
0.124342	766
0.10235	722
0.529722	8000
0.533266	4589
0	6504
0	5653
2.10114	8000
2.07594	8000
2.06013	8000
2.04715	8000

## Sheet: 3d_line_plot
Riboset with PhyloSET	random with PhyloSET	xlabel
8	1	500
7	2	1000
4	1	1500
7	2	2000
2	1	2500
5	2	3000
1	1	3500
3	2	4000
2	1	4500
4	2	5000
3	1	5500
3	2	6000
0	1	6500
2	2	7000
0	1	7500
1	1	8000
1	2	8500
0	1	9000
1	2	9500
1	1	10000
0	2	10500

## Sheet: 3g_boxplots
PCSF_score	subset
2051.07	ann_24
3232.82	ann_24
-139.714	ann_24
-742.616	ann_24
350.151	ann_24
-625.41	ann_24
1626.53	ann_24
-708.633	ann_24
2024.71	ann_24
-1512.05	ann_24
-885.18	ann_24
-1213.39	ann_24
-196.774	ann_24
-164.942	ann_24
-1026.57	ann_24
522.568	ann_24
-793.932	ann_24
-211.51	ann_24
-877.241	ann_24
2394.76	ann_24
1635.47	ann_24
-618.968	ann_24
1131.13	ann_24
141.329	ann_24
-111.543	ann_24
109.024	ann_24
-397.788	ann_24
1223.76	ann_24
-1389.36	ann_24
-525.353	ann_24
-1257.8	ann_24
421.953	ann_24
521.84	ann_24
-756.581	ann_24
436.178	un_28
186.682	un_28
-1331.05	un_28
-226.117	un_28
-1920.85	un_28
-870.122	un_28
655.959	un_28
276.005	un_28
-1019.61	un_28
-1300.8	un_28
-960.334	un_28
17.8162	un_28
1743.56	un_28
-173.884	un_28
-1027.11	un_28
-1233.54	un_28
-32.1531	un_28
-289.183	un_28
-1054.11	un_28
1423.01	un_28
-1826.53	un_28
-1852.44	un_28
-706.46	un_28
1226.68	un_28
89.7137	un_28
226.449	un_28
-399.825	un_28
-433.9	un_28
-410.16	un_28
-1459.5	un_28
1020.96	un_28
774.627	un_28
-1802.46	un_28
-1171.04	un_28
-1486.8	un_28
-1549.29	un_28
-1924.92	un_28
-1546.9	un_28
115.136	un_28
-495.455	un_28
-472.771	un_28
-567.437	un_28
-1792.27	un_28
-721.327	un_28
-15.3678	un_28
-600.653	un_28
23.3309	un_28
-288.83	un_28
-1562.3	un_28
-797.262	un_28
-411.722	un_28
522.437	un_28
-284.867	un_28
-113.654	un_28
1138.68	un_28
-928.302	un_28
-920.519	un_28
-750.925	un_28
-2123.64	un_28
296.337	un_28
-910.388	un_28
-543.448	un_28
789.283	un_28
1394.62	un_28
645.358	un_28
-1694.37	un_28
1444.43	un_28
-1715.15	un_28
-761.112	un_28
-649.046	un_28
-314.625	un_28
95.5282	un_28
-160.577	un_28
-0.0926	un_28
-987.626	un_28
-653.763	un_28
-654.744	un_28
-1648.61	un_28
-1586.7	un_28
-1677.48	un_28
-1489.18	un_28
-413.097	un_28
-324.355	un_28
-941.033	un_28
24.5148	un_28
-548.273	un_28

## Sheet: 3f_UpSET
ann: 24 not_ann: 28 diff_utr: 7 Phylo: 60 Ribo: 392 Phylo & Ribo: 8 Phylo & ann: 2 Phylo & not_ann: 4 Phylo & diff_utr: 1 Ribo & ann: 0 Ribo & not_ann: 2 Ribo & diff_utr: 0 Phylo & Ribo & ann: 0 Phylo & Ribo & not_ann: 1 Phylo & Ribo & diff_utr: 0

## Sheet: 3h_distribution
RiboSET, PhyloCSF score	UntranslSET, PhyloCSF score
-2444	-2929.87
-1285.82	-1225.18
-2234.05	-1594.13
-2222.64	-1139.23
-1883.3	-965.848
-510.574	-1355.49
-1978.48	-1292.74
-1822.81	-472.209
-1744.69	-144.481
-1260.2	-1688.52
-1476.29	-1102.9
-1356.75	-1388.23
-2399.2	-914.786
-2519.44	-886.977
192.195	-1125.59
-204.288	-1221.26
-1913.57	-507.403
-1583.08	-1688.6
-2019.82	-1171.19
-1356.43	-764.667
-715.619	-1007.35
-3840.38	-527.464
-955.549	-551.462
-1206.32	-452.938
-3447.87	-2158.79
-1257.38	-1823.13
-537.959	-832.13
-1771.01	-741.936
-777.899	-1066.55
-181.088	-1150.49
-1822.61	-1020.41
-391.226	-1250.64
-1146.37	-3141.05
-39.7413	-2382.51
-2374.35	-1782.92
-226.117	-1129.49
-1400.35	-1172.12
-2215.75	-2929.35
-2142.85	-1099.36
-849.728	-527.53
-691.471	-927.408
-2705.17	-1571.24
-664.677	-789.623
-2761.28	-1455.23
-3388.74	-1204.99
-2095.44	-362.48
-1062.92	-1419.35
-276.377	-1438.75
-1444.8	-2112.87
-1246.17	-1230.97
-420.271	-1481.69
-2102.91	-1475.28
-346.698	-1256.17
-2109.5	-1603.12
-2928.19	-1318.97
-1906.26	-312.224
-1747.64	-505.338
-563.609	-2045.05
-1783.47	-1910.05
-1341.02	-854.304
-601.467	-1507.91
-1278.14	-1086.43
-919.3	-740.997
-3208.32	-609.382
-2568.96	-1474.86
-1340.81	-394.122
-1398.69	-1596.33
-1327.88	-1447.25
-1632.53	-919.209
-900.128	-1451.41
-2188.27	-1388.83
-1821.55	-641.618
-322.188	-1109.69
-1613.29	-1257.19
-632.264	-2242.01
-3134.32	-745.151
-3245.13	-1284.09
-1323.03	-1212.28
-2241.13	-1129.57
-1732.49	-2023.56
-2403.21	-1004.33
-1978.38	-1393.77
305.962	-1533.47
-1937.99	-982.579
-526.634	-1794.81
-1150.53	-1099.39
-1394.17	-2670.97
-912.676	-518.718
-1945.03	-1550.28
-904.745	-767.149
-2440.02	-1380.61
-2805.2	-1254.31
-1679.27	-1916.68
-1074.48	-1155.25
-937.831	-1282.3
-3147.64	-416.039
-1499.21	-1842.82
-1393.25	-1262.24
-943.908	-1203.22
-2622.01	-624.884
-2206.45	-840.122
-2056.52	-2238.15
-3121.62	-1433.56
-1779.48	-601.022
-1602.63	-1504.84
-1324.66	-512.454
-1619.95	-1388.6
-1329.83	-684.491
-3399.62	-1433.95
-2486.83	-1373.52
-2110.79	-153.469
-1818.12	-1553.81
-1164.97	-1344.12
-2881.58	-633.098
-1279.39	-2570.34
-1544.12	-797.361
-1714.43	-1175.28
-2240.5	-960.334
-592.787	-820.996
-1487.26	-136.057
-1392.27	-2123.7
27.8325	-1837.65
-1220.29	-1356.72
-3091.6	-1827.64
-3318.62	-1455.32
-2067.69	-3273.85
-1298.06	-838.599
-2367.12	-1589.53
-456.32	-773.593
-560.374	-1192.41
-1998.13	-839.795
-1538.98	-1416.63
-1842.99	-1046.67
-1917.78	-1745.1
-2337.87	-1257.03
-2883.57	-934.607
-1801.92	-3554.4
-471.962	-749.268
16.394	-162.296
-1319.06	-2686.32
-2172.44	-730.524
-1602.31	-1153.14
-1926.69	-2484.14
-888.893	-3358.42
-1126.59	-864.891
-461.141	-238.01
-3052.84	-1193.07
-1248.47	-1876.8
-2205.34	-1709.44
-992.398	-2405.58
-1483.79	-732.327
-1226.24	-563.529
-1783.26	-1466.79
-418.796	-534.645
-1172.97	-929.844
-2157.74	-1728.41
-2990.6	-285.401
-2945.75	-604.975
-2401.69	-985.076
-1951.75	-1147.21
-1717.87	-1486.67
-1919.57	-1759.07
-2601.9	-932.961
-1554.82	-515.223
-529.151	-1278.39
-2875.58	-1486.44
-3284.61	-517.287
-1473.58	-2206.98
-1754.92	-1176.1
-2459.47	-1062.29
-985.839	-528.831
-1163.49	-2467.42
-413.363	-1298.46
-1057.28	-1806.38
-958.365	-135.417
-1620.34	-1044.2
-1659.67	-1398.86
-2817.55	-1181.92
-851.753	-1125.35
-1424.38	-1077.55
-1588.17	-1507.97
-2613.18	-945.021
-885.163	-878.101
-1725.21	-2903.67
-1257.5	-97.7047
-2100.57	-413.575
-2420.14	-1152.23
-1984.82	-1343.25
-1512.57	-922.592
-391.678	-1704.05
-1453.25	-555.124
-1555.83	-2295.87
-1582.48	-322.118
-957.069	-519.956
-400.894	-263.992
-654.524	-782.014
-1532.13	-1010.22
-1701.61	-2072.3
-2499.51	-2550.33
-1477.72	-471.17
-758.938	-1107.66
-458.343	-2082.53
-1475.36	-2139.94
-1140.37	-1676.02
-1334.06	-1506.33
-603.664	-1741.6
-1388.34	-1350.46
-1834.97	-1130.93
-1149.4	-802.386
-1968.35	-1169.32
-1042.36	-1720.28
-2715.58	-1108.85
-887.888	-1037.42
-1390.3	-2345.31
-1119.39	-286.441
-1345.37	-1942.6
-375.734	-2782.73
-2446.77	-3187.88
-3253.56	-1048.01
-1001.55	-1629.89
-1227.36	-1642.1
-1386.83	-2908
-1457.91	-1170.6
-1248.62	-1033.59
-2590.32	-1704.36
-3033.57	-1007.81
-704.163	-2552.4
-241.742	-2415.48
-2253.94	-1364.09
-1026.81	-146.35
-652.929	-3283.12
-1804.66	-2649.68
-333.356	-705.981
-2403.54	-753.914
-1183.46	-2007.65
-2604.73	-940.788
-2128.47	-2203.43
-1111.45	-1737.86
-1223.63	-958.173
-1504.48	-1192.36
-1664.14	-860.268
-1049.99	-689.248
-1489.19	-1097.18
-1383.56	-1097.18
-984.491	-1870.93
-2128.19	-659.097
-1928.67	-1950.43
-2162.68	-851.577
-2639.02	-1932.51
-1732.63	-1798.08
-924.917	-1777.17
-1331.19	-221.463
-1570.11	-1439.27
-1714.31	-1736.84
-1203.22	-1301.67
-1054.15	-2113.39
-1360.13	-1365.42
-1826.01	-887.206
-2876.11	-660.087
-1992.49	-2521.3
-3315.24	-1039.77
-749.191	-1353.55
-1123.29	-1562.3
-1470.42	-2955.66
-1700.8	-1229.41
-1826.59	-2633.4
-754.246	-830.969
-1499.47	-1279.76
-3111.18	-1251.95
-1221.85	-504.683
-953.469	-1841.29
-1679.2	-1200.39
-796.757	-182.632
-2911.28	-678.857
-212.805	-755.029
-372.735	-160.586
-1352.94	-898.527
-2084.02	-1463.54
-1125.13	-744.362
-1041.01	-2164.54
-2914.66	-542.533
-2601.54	-1475.77
-1787.68	-2180.44
-1078.13	-1653.84
-679.487	-860.013
-435.509	-1985.65
-2831.65	-1476.97
-2332.03	-815.348
-1582.53	-1587.17
-2181.53	-1974.3
-1421.53	-2266.99
-3026.35	-1039.66
-1889	-2292.5
-969.767	-2053.72
489.3	-1990.25
-1870.26	-2010.13
-1661.76	-1634.48
-2259.92	-1027.74
-2473.59	-401.985
-1096.87	-541.989
-1063.53	-711.7
-2552.55	-2358.35
-945.269	-981.45
-470.081	-1480.36
-1268.61	-1318.79
-792.067	-1232.57
-449.781	-726.232
-2251.25	-2183.9
-557.233	-2006.26
-1770.16	-1616.44
-739.993	-1011.76
-620.238	-544.366
-2973.96	-3052.27
-3218.19	-1672.66
-732.598	-2321.04
-2213.63	-1261.41
468.552	-1111.77
-653.989	-574.179
-1657.78	-579.69
-1790.49	-534.485
-927.93	-462.54
-2769.2	-1161.16
-1621.61	-1729.4
-1120.9	-1359.06
-2541.71	-1203.08
-463.434	-408.7
-2641.56	-1397.88
-1368.42	-1414.14
-691.38	-741.55
-460.649	-1026.05
-3142.87	-767.316
-2048.13	-1660.17
-776.588	-250.125
-1942.34	-407.733
-1038.39	-863.202
-280.844	-597.799
-2300.59	-767.352
-1379.21	-1768.27
-2283.31	-1739.61
-1258.29	-1202.92
-2186.05	-425.417
-1618.37	-1246.26
-995.369	-1097.41
2693.89	-1263.45
95.5282	-1587.65
-3438.12	-1545.64
-937.274	-1394.07
-1479.89	-2392.61
-2526.16	-1318.64
-1299.02	-105.229
-232.248	-1573.11
-1061.97	-2395.54
-1915.51	-1663.39
-2221.07	-2125.99
-1170.78	-1215.48
-2249.07	-873.022
-671.862	-838.794
-3158.26	-1036.19
-859.862	-964.929
-574.097	-41.9396
-1395.29	-570.982
-1367.34	-2192.33
-981.188	-1573.77
-1575.92	-826.379
-2458.75	-852.413
-1022.25	-186.11
-1817.29	-1644.58
-1206.62	-1872.23
-957.332	-661.048
-2385.68	-861.179
-2538.57	-1393.5
-2126.38	-2017.71
-1916.65	-211.934
-1604.9	-797.105
-742.274	-916.853
-682.849	-693.258
-622.273	-100.712
-1894.65	-1235.93
-2307.23	-2184.33
-255.099	-2044.89
-1810.25	-460.015
-2303.5	-885.338
-3195.66	-738.895
-2211.29	-1616.91
-2793.82	In [ ]:
-1609.14	​
-1018.14
-1797.12
-3415.5
-1237.32
In [ ]:

[truncated: 20 more sheets: 4a, 4b_line_plot_with_ci, 4c_CDF, 4e, 5, S.Fig.10a, S.Fig10b, S.Fig10c, S.Fig.10d, S.Fig.10e, S.Fig.10g,h, S.Fig1, S.Fig2, S.Fig3, S.Fig5, S.Fig6, S.Fig7, S.Fig8, S.Fig11, S.Fig.12]
